# Supplementary material for: Poly[di­aqua­[μ2-1,4-bis­(pyridin-3-ylmeth­yl)piperazine][μ2-4-(2-carboxyl­atoeth­yl)benzoato]cobalt(II)]
Source: IUCrdata. 2024 Dec 24;9(Pt 12):x241225. doi: 10.1107/S2414314624012252 (PMC11701761; doi:10.1107/S2414314624012252)
Supplement: Supplementary file 1 [file x-09-x241225-sup1.cif]

##############################################################################
#                                                                            #
# This CIF contains the data for a data article accepted for                 #
# publication in IUCrData. It conforms to the requirements of                #
# Notes for Authors for IUCrData, and has been                               #
# peer reviewed under the auspices of IUCrData.                              #
#                                                                            #
# Full details of the Crystallographic Information File format               #
# are given in the paper "The Crystallographic Information File (CIF):       #
# a New Standard Archive File for Crystallography" by S. R. Hall, F. H.      #
# Allen and I. D. Brown [Acta Cryst. (1991), A47, 655-685].                  #
#                                                                            #
# The current version of the core CIF dictionary is obtainable from          #
# ftp://ftp.iucr.org/pub/cif_core.dic.                                       #
#                                                                            #
# Software is freely available for graphical display of the structure(s)     #
# in this CIF. For information consult the CIF software page                 #
# http://www.iucr.org/resources/cif/software.                                #
#                                                                            #
# This file may be used for bona fide research purposes within the           #
# scientific community so long as proper attribution is given to the data    # 
# article from which it was obtained.                                        #
#                                                                            #
##############################################################################
data_I
_audit_creation_method
;
Olex2 1.2
(compiled 2018.05.29 svn.r3508 for OlexSys, GUI svn.r5506)
;
_journal_date_recd_electronic     2024-12-05
_journal_date_accepted     2024-12-18
_journal_name_full     'IUCrData'
_journal_year     2025
_journal_volume     10
_journal_issue      1
_journal_page_first     0
_journal_page_last     0
_journal_paper_category     HM
_journal_paper_doi     10.1107/S2414314624012252
_journal_coeditor_code     PK4046
_publ_contact_author     'LaDuca, Robert L.'
_publ_contact_author_email
;
laduca@msu.edu
;
_publ_contact_author_fax     ?
_publ_section_title
;\
Poly[diaqua[\m~2~-1,4-bis(pyridin-3-ylmethyl)piperazine][\m~2~-4-(2-\
carboxylatoethyl)benzoato]cobalt(II)]
;
loop_
    _publ_author_name
    _publ_author_footnote
    _publ_author_address
    'Ezenyilimba, Frederick C.' .
;
E-35 Holmes Hall
Michigan State University
Lyman Briggs College
919 E. Shaw Lane
East Lansing, MI 48825
USA
;
    'LaDuca, Robert L.' .
;
E-35 Holmes Hall
Michigan State University
Lyman Briggs College
919 E. Shaw Lane
East Lansing, MI 48825
USA
;
_publ_section_synopsis
;
A layered cobalt coordination polymer containing both
4-(2-carboxylatoethyl)benzoate (ceb) and
<i>N</i>,<i>N</i>'-bis(3-pyridylmethyl)piperazine (3-bpmp) ligands,
[Co(ceb)(3-bpmp)(H~2~O)~2~]<i>~n~</i>, was isolated and structurally
characterized by single-crystal X-ray diffraction.
;
_chemical_name_systematic
;\
Poly[diaqua[\m~2~-1,4-bis(pyridin-3-ylmethyl)piperazine][\m~2~-4-(2-\
carboxylatoethyl)benzoato]cobalt(II)]
;
_chemical_name_common     ?
_chemical_formula_moiety     'C26 H32 Co N4 O6'
_chemical_formula_sum     'C26 H32 Co N4 O6'
_chemical_formula_iupac     '[Co (C10 H8 O4) (C16 H20 N4) (H2 O1)2]'
_chemical_formula_weight     555.48
_chemical_melting_point     ?
_space_group_crystal_system     monoclinic
_space_group_name_H-M_alt     'P 1 21/n 1'
_space_group_name_Hall     '-P 2yn'
loop_
    _space_group_symop_operation_xyz
    'x, y, z'
    '-x+1/2, y+1/2, -z+1/2'
    '-x, -y, -z'
    'x-1/2, -y-1/2, z-1/2'
_cell_length_a     8.792(5)
_cell_length_b     11.674(7)
_cell_length_c     24.976(14)
_cell_angle_alpha     90
_cell_angle_beta     92.06(2)
_cell_angle_gamma     90
_cell_volume     2562(2)
_cell_formula_units_Z     4
_cell_measurement_reflns_used     3606
_cell_measurement_theta_min     2.39
_cell_measurement_theta_max     25.19
_cell_measurement_temperature     173(2)
_exptl_crystal_description     block
_exptl_crystal_colour     orange
_exptl_crystal_size_max     0.148
_exptl_crystal_size_mid     0.138
_exptl_crystal_size_min     0.102
_exptl_crystal_density_diffrn     1.440
_exptl_crystal_density_meas     ?
_exptl_crystal_density_method     ?
_exptl_crystal_F_000     1164
_exptl_absorpt_coefficient_mu     0.719
_exptl_absorpt_correction_type     multi-scan
_exptl_absorpt_process_details
;
(SADABS; Krause <i>et al.</i>, 2015)
;
_exptl_absorpt_correction_T_min     0.6189
_exptl_absorpt_correction_T_max     0.7452
_exptl_special_details
;
Data was collected using a Bruker CCD (charge coupled device) based
diffractometer equipped with an Oxford low-temperature apparatus operating at
173 K.  A suitable crystal was chosen and mounted on a nylon loop using
Paratone oil. Data  were measured using omega scans of 0.5\% per frame
for 30 s. The total number of images were based on results from the program
<i>COSMO</i> (Bruker, 2009) where redundancy was expected to be 4 and
completeness to 0.83\%A to 100%. Cell parameters were retrieved using APEX II
software and refined using <i>SAINT</i> (Bruker, 2014) on all observed
reflections. Data reduction was performed using the <i>SAINT</i> software,
which corrects for Lorentz/polarization effects. Scaling and absorption
corrections were applied using <i>SADABS</i> (Krause <i>et al.</i>, 2015).
The structure was solved by the dual-space direct methods program
<i>SHELXT</i> program and refined by least squares method on F^2^ using
<i>SHELXL</i>, called from within <i>OLEX2</i>.
;
_diffrn_ambient_temperature     173.15
_diffrn_source     'sealed tube'
_diffrn_radiation_type     MoK\a
_diffrn_radiation_wavelength     0.71073
_diffrn_radiation_monochromator     graphite
_diffrn_measurement_device_type     'Bruker APEXII CCD'
_diffrn_measurement_method     \w
_diffrn_detector_area_resol_mean     8.36
_diffrn_reflns_number     18006
_diffrn_reflns_av_R_equivalents     0.1008
_diffrn_reflns_av_unetI/netI     0.0930
_diffrn_reflns_theta_min     1.632
_diffrn_reflns_theta_max     25.317
_diffrn_reflns_theta_full     25.242
_diffrn_measured_fraction_theta_max     0.996
_diffrn_measured_fraction_theta_full     0.998
_diffrn_reflns_limit_h_min     -10
_diffrn_reflns_limit_h_max     10
_diffrn_reflns_limit_k_min     -14
_diffrn_reflns_limit_k_max     14
_diffrn_reflns_limit_l_min     -29
_diffrn_reflns_limit_l_max     29
_diffrn_standards_number     0
_refine_special_details
;
The structure was refined by Least Squares using version 2018/3
of <i>SHELXL</i> (Sheldrick, 2015) incorporated in <i>Olex2</i>
(Dolomanov <i>et al.</i>, 2009). All non-hydrogen atoms were refined
anisotropically. Hydrogen atom positions were calculated geometrically
and refined using the riding model, except for the hydrogen atom on the
nitrogen atom which was found by difference Fourier methods and refined
isotropically.
;
_reflns_number_total     4662
_reflns_number_gt     2979
_reflns_threshold_expression     'I > 2\s(I)'
_refine_ls_structure_factor_coef     Fsqd
_refine_ls_matrix_type     full
_refine_ls_R_factor_all     0.1128
_refine_ls_R_factor_gt     0.0639
_refine_ls_wR_factor_gt     0.1238
_refine_ls_wR_factor_ref     0.1427
_refine_ls_goodness_of_fit_ref     1.019
_refine_ls_restrained_S_all     1.019
_refine_ls_number_reflns     4662
_refine_ls_number_parameters     336
_refine_ls_number_restraints     0
_refine_ls_hydrogen_treatment     constr
_refine_ls_weighting_scheme     calc
_refine_ls_weighting_details
              'w=1/[\s^2^(Fo^2^)+(0.0562P)^2^+1.8770P] where P=(Fo^2^+2Fc^2^)/3'
_atom_sites_solution_hydrogens     mixed
_atom_sites_solution_primary     dual
_atom_sites_solution_secondary     ?
_refine_ls_shift/su_max     0.001
_refine_ls_shift/su_mean     0.000
_refine_diff_density_max     0.816
_refine_diff_density_min     -0.319
_refine_ls_extinction_method     none
_refine_ls_extinction_coef     .
loop_
    _atom_type_symbol
    _atom_type_description
    _atom_type_scat_dispersion_real
    _atom_type_scat_dispersion_imag
    _atom_type_scat_source
    'C' 'C' 0.0033 0.0016
                         'International Tables Vol C Tables 4.2.6.8 and 6.1.1.4'
    'H' 'H' 0.0000 0.0000
                         'International Tables Vol C Tables 4.2.6.8 and 6.1.1.4'
    'Co' 'Co' 0.3494 0.9721
                         'International Tables Vol C Tables 4.2.6.8 and 6.1.1.4'
    'N' 'N' 0.0061 0.0033
                         'International Tables Vol C Tables 4.2.6.8 and 6.1.1.4'
    'O' 'O' 0.0106 0.0060
                         'International Tables Vol C Tables 4.2.6.8 and 6.1.1.4'
_computing_data_collection
;
<i>COSMO</i> (Bruker, 2009)
;
_computing_cell_refinement
;
<i>SAINT</i> (Bruker, 2014)
;
_computing_data_reduction
;
<i>SAINT</i> (Bruker, 2014)
;
_computing_structure_solution
;
<i>SHELXT</i> (Sheldrick, 2015a)
;
_computing_structure_refinement
;
<i>SHELXL</i> (Sheldrick, 2015b) and
<i>Olex2</i> (Dolomanov <i>et al.</i>, 2009)
;
_computing_molecular_graphics
;
<i>CrystalMaker X</i> (Palmer, 2020)
;
_computing_publication_material
;
<i>CrystalMaker X</i> (Palmer, 2020)
;
loop_
    _atom_site_type_symbol
    _atom_site_label
    _atom_site_fract_x
    _atom_site_fract_y
    _atom_site_fract_z
    _atom_site_U_iso_or_equiv
    _atom_site_adp_type
    _atom_site_calc_flag
    _atom_site_occupancy
    _atom_site_disorder_assembly
    _atom_site_disorder_group
    Co Co1 0.53449(7) 0.34158(5) 0.92351(2) 0.02444(19) Uani d 1 . .
    O O1 0.6159(4) 0.3598(3) 0.84732(12) 0.0299(8) Uani d 1 . .
    O O2 0.7352(4) 0.5298(3) 0.85176(12) 0.0318(8) Uani d 1 . .
    O O3 0.9573(3) 0.1845(2) 0.50111(12) 0.0284(8) Uani d 1 . .
    O O4 0.9032(4) 0.3718(3) 0.49603(14) 0.0423(9) Uani d 1 . .
    O O5 0.4295(4) 0.1859(2) 0.89624(13) 0.0315(8) Uani d 1 . .
    H H5A 0.338740 0.199708 0.880412 0.047 Uiso d 1 . .
    H H5B 0.406879 0.142008 0.924053 0.047 Uiso d 1 . .
    O O6 0.6547(3) 0.4905(2) 0.95095(12) 0.0291(8) Uani d 1 . .
    H H6A 0.591789 0.541260 0.965697 0.044 Uiso d 1 . .
    H H6B 0.691265 0.529733 0.923306 0.044 Uiso d 1 . .
    N N1 0.3355(4) 0.4453(3) 0.90337(15) 0.0261(9) Uani d 1 . .
    N N2 0.3174(4) 0.6616(3) 0.76873(15) 0.0297(9) Uani d 1 . .
    N N3 0.3692(4) 0.6242(3) 0.65617(15) 0.0294(9) Uani d 1 . .
    N N4 0.7573(4) 0.7512(3) 0.55286(15) 0.0271(9) Uani d 1 . .
    C C1 0.3447(5) 0.5353(4) 0.87023(18) 0.0288(11) Uani d 1 . .
    H H1 0.441096 0.552813 0.856274 0.035 Uiso calc 1 . .
    C C2 0.2216(6) 0.6045(4) 0.85506(19) 0.0312(11) Uani d 1 . .
    C C3 0.0823(6) 0.5764(4) 0.8761(2) 0.0375(13) Uani d 1 . .
    H H3 -0.005592 0.620111 0.866441 0.045 Uiso calc 1 . .
    C C4 0.0712(6) 0.4852(4) 0.9110(2) 0.0400(13) Uani d 1 . .
    H H4 -0.023554 0.466457 0.925921 0.048 Uiso calc 1 . .
    C C5 0.1990(6) 0.4222(4) 0.9238(2) 0.0352(12) Uani d 1 . .
    H H5 0.191057 0.359847 0.948039 0.042 Uiso calc 1 . .
    C C6 0.2433(6) 0.7020(4) 0.81655(19) 0.0332(12) Uani d 1 . .
    H H6C 0.143248 0.735773 0.806241 0.040 Uiso calc 1 . .
    H H6D 0.306422 0.762289 0.834197 0.040 Uiso calc 1 . .
    C C7 0.2151(5) 0.5910(4) 0.73545(19) 0.0328(12) Uani d 1 . .
    H H7A 0.131568 0.638943 0.720073 0.039 Uiso calc 1 . .
    H H7B 0.169726 0.530620 0.757666 0.039 Uiso calc 1 . .
    C C8 0.3007(6) 0.5366(4) 0.6910(2) 0.0349(12) Uani d 1 . .
    H H8A 0.382057 0.486926 0.706547 0.042 Uiso calc 1 . .
    H H8B 0.230327 0.487942 0.669095 0.042 Uiso calc 1 . .
    C C9 0.4633(5) 0.7035(4) 0.6898(2) 0.0323(12) Uani d 1 . .
    H H9A 0.501062 0.766223 0.667111 0.039 Uiso calc 1 . .
    H H9B 0.552679 0.661682 0.705098 0.039 Uiso calc 1 . .
    C C10 0.3739(5) 0.7538(4) 0.73472(19) 0.0302(11) Uani d 1 . .
    H H10A 0.439769 0.805989 0.756493 0.036 Uiso calc 1 . .
    H H10B 0.286994 0.798696 0.719593 0.036 Uiso calc 1 . .
    C C11 0.4631(6) 0.5622(4) 0.6176(2) 0.0340(12) Uani d 1 . .
    H H11A 0.397652 0.505599 0.598340 0.041 Uiso calc 1 . .
    H H11B 0.542839 0.519076 0.638044 0.041 Uiso calc 1 . .
    C C12 0.5397(5) 0.6355(4) 0.57655(19) 0.0294(11) Uani d 1 . .
    C C13 0.4773(6) 0.6520(4) 0.5257(2) 0.0379(12) Uani d 1 . .
    H H13 0.382732 0.617339 0.515730 0.045 Uiso calc 1 . .
    C C14 0.5520(6) 0.7189(4) 0.4891(2) 0.0399(13) Uani d 1 . .
    H H14 0.508523 0.731996 0.454235 0.048 Uiso calc 1 . .
    C C15 0.6912(6) 0.7662(4) 0.5044(2) 0.0363(12) Uani d 1 . .
    H H15 0.742439 0.811563 0.479093 0.044 Uiso calc 1 . .
    C C16 0.6830(5) 0.6862(4) 0.5880(2) 0.0315(12) Uani d 1 . .
    H H16 0.729698 0.673734 0.622376 0.038 Uiso calc 1 . .
    C C17 0.6953(5) 0.4403(4) 0.82744(18) 0.0264(11) Uani d 1 . .
    C C18 0.7392(5) 0.4246(4) 0.77044(19) 0.0262(11) Uani d 1 . .
    C C19 0.7005(5) 0.3283(4) 0.74147(19) 0.0328(12) Uani d 1 . .
    H H19 0.645341 0.268996 0.758118 0.039 Uiso calc 1 . .
    C C20 0.7400(6) 0.3154(4) 0.6885(2) 0.0380(13) Uani d 1 . .
    H H20 0.711348 0.247664 0.669637 0.046 Uiso calc 1 . .
    C C21 0.8213(5) 0.4006(4) 0.66270(18) 0.0294(11) Uani d 1 . .
    C C22 0.8622(5) 0.4969(4) 0.69193(19) 0.0278(11) Uani d 1 . .
    H H22 0.918031 0.555962 0.675365 0.033 Uiso calc 1 . .
    C C23 0.8237(5) 0.5091(4) 0.74467(19) 0.0281(11) Uani d 1 . .
    H H23 0.854886 0.575828 0.763897 0.034 Uiso calc 1 . .
    C C24 0.8544(7) 0.3947(4) 0.6038(2) 0.0413(14) Uani d 1 . .
    H H24A 0.764799 0.425468 0.583367 0.050 Uiso calc 1 . .
    H H24B 0.940819 0.446660 0.597300 0.050 Uiso calc 1 . .
    C C25 0.8912(6) 0.2806(4) 0.5808(2) 0.0408(13) Uani d 1 . .
    H H25A 0.805773 0.227804 0.587420 0.049 Uiso calc 1 . .
    H H25B 0.982430 0.250048 0.600364 0.049 Uiso calc 1 . .
    C C26 0.9205(5) 0.2796(4) 0.52184(19) 0.0295(11) Uani d 1 . .
loop_
    _atom_site_aniso_label
    _atom_site_aniso_U_11
    _atom_site_aniso_U_22
    _atom_site_aniso_U_33
    _atom_site_aniso_U_12
    _atom_site_aniso_U_13
    _atom_site_aniso_U_23
    Co1 0.0261(3) 0.0250(3) 0.0225(3) 0.0008(3) 0.0044(3) 0.0005(3)
    O1 0.0378(19) 0.0258(18) 0.0265(18) -0.0025(15) 0.0079(15) -0.0003(14)
    O2 0.035(2) 0.0297(19) 0.0307(19) -0.0084(15) 0.0075(16) -0.0053(15)
    O3 0.0359(19) 0.0250(18) 0.0247(17) -0.0018(15) 0.0067(15) -0.0028(14)
    O4 0.066(3) 0.026(2) 0.035(2) 0.0050(17) 0.0016(19) -0.0022(16)
    O5 0.0353(19) 0.0271(18) 0.0321(19) -0.0044(15) 0.0036(15) 0.0026(14)
    O6 0.0328(19) 0.0280(18) 0.0269(19) 0.0002(14) 0.0068(15) 0.0006(14)
    N1 0.023(2) 0.029(2) 0.027(2) 0.0016(17) -0.0019(17) 0.0027(17)
    N2 0.031(2) 0.029(2) 0.029(2) -0.0005(19) -0.0005(18) 0.0021(19)
    N3 0.031(2) 0.023(2) 0.033(2) -0.0023(17) 0.0009(19) 0.0033(17)
    N4 0.028(2) 0.025(2) 0.028(2) 0.0009(18) 0.0041(19) -0.0009(17)
    C1 0.030(3) 0.030(3) 0.027(3) 0.003(2) -0.001(2) 0.001(2)
    C2 0.037(3) 0.028(3) 0.028(3) 0.001(2) -0.001(2) -0.003(2)
    C3 0.026(3) 0.042(3) 0.044(3) 0.005(2) -0.001(2) 0.003(3)
    C4 0.029(3) 0.048(3) 0.044(3) -0.001(3) 0.005(2) 0.006(3)
    C5 0.035(3) 0.035(3) 0.035(3) -0.006(2) -0.001(2) 0.003(2)
    C6 0.031(3) 0.034(3) 0.034(3) 0.001(2) -0.005(2) 0.001(2)
    C7 0.031(3) 0.030(3) 0.037(3) -0.007(2) 0.000(2) 0.001(2)
    C8 0.033(3) 0.027(3) 0.044(3) -0.011(2) 0.000(2) 0.003(2)
    C9 0.027(3) 0.029(3) 0.041(3) -0.006(2) -0.002(2) 0.005(2)
    C10 0.032(3) 0.025(3) 0.033(3) -0.007(2) -0.006(2) 0.003(2)
    C11 0.033(3) 0.028(3) 0.041(3) 0.003(2) 0.002(2) 0.001(2)
    C12 0.030(3) 0.019(2) 0.039(3) 0.002(2) 0.004(2) -0.003(2)
    C13 0.030(3) 0.041(3) 0.042(3) -0.006(3) 0.002(2) -0.006(3)
    C14 0.037(3) 0.051(3) 0.031(3) -0.003(3) -0.004(3) 0.001(3)
    C15 0.036(3) 0.036(3) 0.037(3) 0.000(2) 0.000(3) 0.005(2)
    C16 0.033(3) 0.030(3) 0.032(3) 0.006(2) -0.002(2) 0.003(2)
    C17 0.021(3) 0.032(3) 0.026(3) 0.005(2) 0.002(2) 0.001(2)
    C18 0.025(3) 0.023(2) 0.031(3) 0.003(2) 0.002(2) 0.000(2)
    C19 0.040(3) 0.029(3) 0.030(3) -0.007(2) 0.004(2) 0.008(2)
    C20 0.050(3) 0.033(3) 0.031(3) -0.009(2) 0.004(3) -0.007(2)
    C21 0.034(3) 0.028(3) 0.026(3) 0.003(2) 0.001(2) -0.001(2)
    C22 0.025(3) 0.029(3) 0.029(3) -0.004(2) 0.004(2) 0.005(2)
    C23 0.029(3) 0.023(3) 0.032(3) -0.002(2) -0.001(2) -0.002(2)
    C24 0.062(4) 0.030(3) 0.032(3) -0.009(3) 0.009(3) -0.003(2)
    C25 0.048(3) 0.042(3) 0.033(3) 0.008(3) 0.005(3) 0.001(2)
    C26 0.023(3) 0.039(3) 0.026(3) -0.003(2) 0.002(2) -0.005(2)
_geom_special_details
;
 All esds (except the esd in the dihedral angle between two l.s. planes)
 are estimated using the full covariance matrix.  The cell esds are taken
 into account individually in the estimation of esds in distances, angles
 and torsion angles; correlations between esds in cell parameters are only
 used when they are defined by crystal symmetry.  An approximate (isotropic)
 treatment of cell esds is used for estimating esds involving l.s. planes.
;
loop_
    _geom_bond_atom_site_label_1
    _geom_bond_atom_site_label_2
    _geom_bond_site_symmetry_2
    _geom_bond_distance
    _geom_bond_publ_flag
    Co1 O1 . 2.068(3) y
    Co1 O3 4_566 2.099(3) y
    Co1 O5 . 2.138(3) y
    Co1 O6 . 2.135(3) y
    Co1 N1 . 2.172(4) y
    Co1 N4 2_646 2.176(4) y
    O1 C17 . 1.282(5) ?
    O2 C17 . 1.252(5) ?
    O3 C26 . 1.272(5) ?
    O4 C26 . 1.261(6) ?
    O5 H5A . 0.8924 ?
    O5 H5B . 0.8915 ?
    O6 H6A . 0.8985 ?
    O6 H6B . 0.8977 ?
    N1 C1 . 1.342(6) ?
    N1 C5 . 1.349(6) ?
    N2 C6 . 1.459(6) ?
    N2 C7 . 1.458(6) ?
    N2 C10 . 1.469(6) ?
    N3 C8 . 1.484(6) ?
    N3 C9 . 1.482(6) ?
    N3 C11 . 1.480(6) ?
    N4 C15 . 1.336(6) ?
    N4 C16 . 1.346(6) ?
    C1 H1 . 0.9500 ?
    C1 C2 . 1.393(6) ?
    C2 C3 . 1.389(7) ?
    C2 C6 . 1.507(7) ?
    C3 H3 . 0.9500 ?
    C3 C4 . 1.383(7) ?
    C4 H4 . 0.9500 ?
    C4 C5 . 1.371(7) ?
    C5 H5 . 0.9500 ?
    C6 H6C . 0.9900 ?
    C6 H6D . 0.9900 ?
    C7 H7A . 0.9900 ?
    C7 H7B . 0.9900 ?
    C7 C8 . 1.504(7) ?
    C8 H8A . 0.9900 ?
    C8 H8B . 0.9900 ?
    C9 H9A . 0.9900 ?
    C9 H9B . 0.9900 ?
    C9 C10 . 1.513(6) ?
    C10 H10A . 0.9900 ?
    C10 H10B . 0.9900 ?
    C11 H11A . 0.9900 ?
    C11 H11B . 0.9900 ?
    C11 C12 . 1.511(6) ?
    C12 C13 . 1.378(7) ?
    C12 C16 . 1.412(7) ?
    C13 H13 . 0.9500 ?
    C13 C14 . 1.386(7) ?
    C14 H14 . 0.9500 ?
    C14 C15 . 1.384(7) ?
    C15 H15 . 0.9500 ?
    C16 H16 . 0.9500 ?
    C17 C18 . 1.500(6) ?
    C18 C19 . 1.373(6) ?
    C18 C23 . 1.406(6) ?
    C19 H19 . 0.9500 ?
    C19 C20 . 1.387(6) ?
    C20 H20 . 0.9500 ?
    C20 C21 . 1.397(7) ?
    C21 C22 . 1.381(6) ?
    C21 C24 . 1.512(7) ?
    C22 H22 . 0.9500 ?
    C22 C23 . 1.379(6) ?
    C23 H23 . 0.9500 ?
    C24 H24A . 0.9900 ?
    C24 H24B . 0.9900 ?
    C24 C25 . 1.490(7) ?
    C25 H25A . 0.9900 ?
    C25 H25B . 0.9900 ?
    C25 C26 . 1.505(7) ?
loop_
    _geom_angle_atom_site_label_1
    _geom_angle_atom_site_label_2
    _geom_angle_atom_site_label_3
    _geom_angle_site_symmetry_1
    _geom_angle_site_symmetry_3
    _geom_angle
    _geom_angle_publ_flag
    O1 Co1 O3 . 4_566 177.25(12) y
    O1 Co1 O5 . . 87.36(12) y
    O1 Co1 O6 . . 91.60(12) y
    O1 Co1 N1 . . 91.83(14) y
    O1 Co1 N4 . 2_646 89.08(14) y
    O3 Co1 O5 4_566 . 91.19(12) y
    O3 Co1 O6 4_566 . 89.69(12) y
    O3 Co1 N1 4_566 . 90.59(13) y
    O3 Co1 N4 4_566 2_646 88.62(13) y
    O5 Co1 N1 . . 93.73(14) y
    O5 Co1 N4 . 2_646 91.36(14) y
    O6 Co1 O5 . . 175.84(12) y
    O6 Co1 N1 . . 90.33(14) y
    O6 Co1 N4 . 2_646 84.59(13) y
    N1 Co1 N4 . 2_646 174.87(14) y
    C17 O1 Co1 . . 130.0(3) ?
    C26 O3 Co1 . 4_665 126.7(3) ?
    Co1 O5 H5A . . 110.9 ?
    Co1 O5 H5B . . 110.3 ?
    H5A O5 H5B . . 103.2 ?
    Co1 O6 H6A . . 111.3 ?
    Co1 O6 H6B . . 110.8 ?
    H6A O6 H6B . . 102.8 ?
    C1 N1 Co1 . . 120.9(3) ?
    C1 N1 C5 . . 117.7(4) ?
    C5 N1 Co1 . . 121.4(3) ?
    C6 N2 C10 . . 114.0(4) ?
    C7 N2 C6 . . 111.4(4) ?
    C7 N2 C10 . . 107.4(4) ?
    C9 N3 C8 . . 109.2(4) ?
    C11 N3 C8 . . 107.0(4) ?
    C11 N3 C9 . . 111.1(4) ?
    C15 N4 Co1 . 2_656 121.1(3) ?
    C15 N4 C16 . . 117.3(4) ?
    C16 N4 Co1 . 2_656 121.3(3) ?
    N1 C1 H1 . . 118.0 ?
    N1 C1 C2 . . 123.9(4) ?
    C2 C1 H1 . . 118.0 ?
    C1 C2 C6 . . 119.8(4) ?
    C3 C2 C1 . . 116.6(4) ?
    C3 C2 C6 . . 123.6(4) ?
    C2 C3 H3 . . 119.9 ?
    C4 C3 C2 . . 120.3(5) ?
    C4 C3 H3 . . 119.9 ?
    C3 C4 H4 . . 120.5 ?
    C5 C4 C3 . . 119.0(5) ?
    C5 C4 H4 . . 120.5 ?
    N1 C5 C4 . . 122.5(5) ?
    N1 C5 H5 . . 118.8 ?
    C4 C5 H5 . . 118.8 ?
    N2 C6 C2 . . 110.4(4) ?
    N2 C6 H6C . . 109.6 ?
    N2 C6 H6D . . 109.6 ?
    C2 C6 H6C . . 109.6 ?
    C2 C6 H6D . . 109.6 ?
    H6C C6 H6D . . 108.1 ?
    N2 C7 H7A . . 109.6 ?
    N2 C7 H7B . . 109.6 ?
    N2 C7 C8 . . 110.2(4) ?
    H7A C7 H7B . . 108.1 ?
    C8 C7 H7A . . 109.6 ?
    C8 C7 H7B . . 109.6 ?
    N3 C8 C7 . . 111.5(4) ?
    N3 C8 H8A . . 109.3 ?
    N3 C8 H8B . . 109.3 ?
    C7 C8 H8A . . 109.3 ?
    C7 C8 H8B . . 109.3 ?
    H8A C8 H8B . . 108.0 ?
    N3 C9 H9A . . 109.3 ?
    N3 C9 H9B . . 109.3 ?
    N3 C9 C10 . . 111.6(4) ?
    H9A C9 H9B . . 108.0 ?
    C10 C9 H9A . . 109.3 ?
    C10 C9 H9B . . 109.3 ?
    N2 C10 C9 . . 109.9(4) ?
    N2 C10 H10A . . 109.7 ?
    N2 C10 H10B . . 109.7 ?
    C9 C10 H10A . . 109.7 ?
    C9 C10 H10B . . 109.7 ?
    H10A C10 H10B . . 108.2 ?
    N3 C11 H11A . . 108.3 ?
    N3 C11 H11B . . 108.3 ?
    N3 C11 C12 . . 115.9(4) ?
    H11A C11 H11B . . 107.4 ?
    C12 C11 H11A . . 108.3 ?
    C12 C11 H11B . . 108.3 ?
    C13 C12 C11 . . 122.1(4) ?
    C13 C12 C16 . . 116.7(4) ?
    C16 C12 C11 . . 121.1(4) ?
    C12 C13 H13 . . 119.8 ?
    C12 C13 C14 . . 120.3(5) ?
    C14 C13 H13 . . 119.8 ?
    C13 C14 H14 . . 120.7 ?
    C15 C14 C13 . . 118.5(5) ?
    C15 C14 H14 . . 120.7 ?
    N4 C15 C14 . . 123.3(5) ?
    N4 C15 H15 . . 118.3 ?
    C14 C15 H15 . . 118.3 ?
    N4 C16 C12 . . 123.7(4) ?
    N4 C16 H16 . . 118.2 ?
    C12 C16 H16 . . 118.2 ?
    O1 C17 C18 . . 116.1(4) ?
    O2 C17 O1 . . 124.8(4) ?
    O2 C17 C18 . . 119.0(4) ?
    C19 C18 C17 . . 122.2(4) ?
    C19 C18 C23 . . 117.3(4) ?
    C23 C18 C17 . . 120.5(4) ?
    C18 C19 H19 . . 119.1 ?
    C18 C19 C20 . . 121.7(4) ?
    C20 C19 H19 . . 119.1 ?
    C19 C20 H20 . . 119.6 ?
    C19 C20 C21 . . 120.8(4) ?
    C21 C20 H20 . . 119.6 ?
    C20 C21 C24 . . 122.5(4) ?
    C22 C21 C20 . . 117.6(4) ?
    C22 C21 C24 . . 119.8(4) ?
    C21 C22 H22 . . 119.3 ?
    C23 C22 C21 . . 121.4(4) ?
    C23 C22 H22 . . 119.3 ?
    C18 C23 H23 . . 119.4 ?
    C22 C23 C18 . . 121.1(4) ?
    C22 C23 H23 . . 119.4 ?
    C21 C24 H24A . . 107.8 ?
    C21 C24 H24B . . 107.8 ?
    H24A C24 H24B . . 107.2 ?
    C25 C24 C21 . . 117.8(4) ?
    C25 C24 H24A . . 107.8 ?
    C25 C24 H24B . . 107.8 ?
    C24 C25 H25A . . 108.4 ?
    C24 C25 H25B . . 108.4 ?
    C24 C25 C26 . . 115.5(4) ?
    H25A C25 H25B . . 107.5 ?
    C26 C25 H25A . . 108.4 ?
    C26 C25 H25B . . 108.4 ?
    O3 C26 C25 . . 117.4(4) ?
    O4 C26 O3 . . 124.4(4) ?
    O4 C26 C25 . . 118.2(4) ?
loop_
    _geom_hbond_atom_site_label_D
    _geom_hbond_atom_site_label_H
    _geom_hbond_atom_site_label_A
    _geom_hbond_site_symmetry_A
    _geom_hbond_distance_DH
    _geom_hbond_distance_HA
    _geom_hbond_distance_DA
    _geom_hbond_angle_DHA
    _geom_hbond_publ_flag
    O5 H5A N3 2_546 0.89 2.20 2.980(5) 146.0 yes
    O5 H5B O4 4_566 0.89 1.81 2.600(5) 147.1 yes
    O6 H6A O3 2_656 0.90 1.92 2.760(4) 154.4 yes
    O6 H6B O2 . 0.90 1.84 2.641(4) 147.1 yes
_shelx_space_group_comment
;
The symmetry employed for this shelxl refinement is uniquely defined
by the following loop, which should always be used as a source of
symmetry information in preference to the above space-group names.
They are only intended as comments.
;
_shelx_estimated_absorpt_T_min     0.901
_shelx_estimated_absorpt_T_max     0.930
_shelx_hkl_file
;
   1   0   0   -3.50    1.60
  -1   0   0   -2.10    2.00
  -1   0   0   -2.30    1.30
   2   0   0  144.39    7.60
   2   0   0  138.09    6.90
  -2   0   0  149.39    8.40
   3   0   0   -0.50    3.40
   3   0   0    8.50    4.60
  -3   0   0   -1.70    4.60
  -3   0   0    0.50    3.30
   4   0   0  140.79    9.40
   4   0   0  145.29    9.10
  -4   0   0  134.69   10.40
  -5   0   0    4.80    5.60
  -6   0   0    8.70    6.10
   7   0   0    1.00    4.70
  -7   0   0   12.30    7.00
  -8   0   0   35.80   10.70
   8   0   0   34.60    8.90
   9   0   0   -1.80    5.10
  -9   0   0   -0.60    7.40
  10   0   0   37.20    9.50
 -10   0   0   23.20   11.50
   0  -1   0    0.30    1.20
   0   1   0   -0.90    1.30
  -1  -1   0  586.74   14.20
   1  -1   0  557.14   14.60
   1   1   0  580.84   14.80
  -1   1   0  564.64   14.40
   2  -1   0   19.50    4.00
  -2  -1   0   27.40    5.30
   2   1   0   28.40    4.90
  -2   1   0   22.20    4.00
  -3  -1   0   36.00    6.80
   3  -1   0   44.50    6.20
  -3   1   0   40.00    6.70
   3   1   0   37.20    6.20
   3   1   0   46.30    5.60
  -3   1   0   37.70    5.70
   4  -1   0    8.20    4.30
  -4  -1   0    4.30    5.40
  -4   1   0    0.10    4.90
   4   1   0    6.00    4.60
  -4   1   0    3.60    3.90
   4   1   0    7.80    3.80
   5  -1   0  168.58   10.70
  -5   1   0  181.88    9.80
  -5   1   0  199.48   12.10
   5   1   0  198.18   11.70
   5   1   0  170.08   10.40
   6  -1   0   35.30    7.00
  -6  -1   0   33.40    8.10
  -6   1   0   46.00    7.00
   6   1   0   38.30    7.10
  -7  -1   0   31.90    9.40
   7  -1   0   29.60    7.80
  -7   1   0   51.39   10.00
   7   1   0   29.20    7.30
   8  -1   0   90.49   11.60
  -8  -1   0   67.39   13.30
   8   1   0   77.19   10.60
  -8   1   0   78.99   12.80
  -9  -1   0    4.10    8.50
   9  -1   0    4.40    6.00
   9   1   0   14.40    6.80
  -9   1   0   -3.40    7.40
  10  -1   0   45.20   10.30
 -10  -1   0   48.20   14.30
  10   1   0   76.69   12.30
 -10   1   0   58.99   13.00
   0  -2   0  127.49    5.60
   0   2   0  121.09    6.10
   1  -2   0 3119.39   70.59
   1   2   0 3148.08   70.59
  -1   2   0 3183.68   70.69
  -2  -2   0  758.62   19.60
   2  -2   0  731.43   20.50
  -2   2   0  719.23   20.10
  -2   2   0  726.63   19.20
   2   2   0  750.02   20.70
  -3  -2   0  332.97   11.60
   3  -2   0  360.16   13.30
  -3  -2   0  337.77   14.80
  -3   2   0  337.37   15.30
  -3   2   0  331.77   12.70
   3   2   0  342.87   13.80
   3   2   0  346.87   15.30
   4  -2   0  200.78   10.90
  -4   2   0  189.68   10.30
   4   2   0  188.28   11.20
   4   2   0  208.28   10.20
   5  -2   0  149.29   10.40
  -5  -2   0  148.39   11.70
  -5   2   0  142.79   10.40
   5   2   0  134.29    9.40
   5   2   0  123.19   10.00
  -5   2   0  134.59    9.50
  -6  -2   0   64.19   10.80
   6  -2   0   64.29    8.90
   6   2   0   57.89    9.80
   6   2   0   44.30    7.60
  -6   2   0   53.19    7.70
  -6   2   0   49.80    8.30
  -7  -2   0   12.80    7.40
   7  -2   0   29.70    7.70
   7   2   0   31.50    7.80
  -7   2   0   20.10    7.80
   8  -2   0   -1.30    6.00
  -8  -2   0  -12.30    7.30
  -8   2   0   -0.40    6.30
   8   2   0   -3.40    4.70
   9  -2   0   16.40    8.50
  -9  -2   0   46.10   14.20
  -9   2   0   31.10    9.10
   9   2   0   26.30    7.80
  10  -2   0    8.10    6.90
 -10  -2   0    4.10   10.70
   0  -3   0   -3.20    3.00
   0   3   0    1.00    3.70
  -1  -3   0 1111.49   28.50
   1  -3   0 1224.78   29.70
   1   3   0 1185.18   28.90
  -1   3   0 1172.78   29.70
   1   3   0 1141.19   29.00
  -2  -3   0   72.69    6.10
   2  -3   0  104.09    7.30
  -2   3   0   68.89    7.00
   2   3   0   85.69    7.30
  -3  -3   0  570.84   20.60
  -3  -3   0  605.44   18.00
   3  -3   0  568.64   19.20
   3   3   0  600.34   19.80
  -3   3   0  617.64   19.40
  -3   3   0  584.94   17.30
  -4  -3   0   23.90    6.80
   4  -3   0   20.70    5.00
  -4   3   0   52.49    7.10
   4   3   0   27.30    6.70
   4   3   0   31.80    5.90
  -5  -3   0  120.99   11.40
   5  -3   0  119.99    9.90
   5   3   0  129.99   10.10
  -5   3   0   99.39    8.80
   5   3   0  130.69    9.20
   6  -3   0   18.80    6.20
  -6  -3   0   16.50    6.90
  -6   3   0   19.00    5.50
   6   3   0   27.70    7.70
   6   3   0   25.90    6.40
  -7  -3   0    8.00    7.40
   7  -3   0   10.00    6.40
  -7   3   0    4.20    4.80
   7   3   0    3.50    4.30
  -8  -3   0    9.20    8.90
   8  -3   0    0.00    5.80
   8   3   0    6.70    5.80
  -8   3   0    5.70    6.50
  -9  -3   0   21.80   11.20
   9  -3   0    7.90    7.80
  -9   3   0    6.30    7.30
   9   3   0   20.10    7.00
  10  -3   0    5.20    8.20
 -10  -3   0  -15.50    9.70
   0  -4   0   17.70    4.30
   0   4   0   15.10    4.70
   1  -4   0   79.59    6.90
  -1  -4   0   64.79    6.10
  -1   4   0   79.49    7.40
   1   4   0   78.69    7.10
   1   4   0   76.19    6.90
   2  -4   0  449.46   16.00
  -2  -4   0  449.36   15.30
   2   4   0  443.26   14.70
   2   4   0  423.16   15.50
   2   4   0  449.46   15.20
  -2   4   0  462.95   16.20
  -3  -4   0   58.19    6.40
  -3  -4   0   52.09    7.80
  -3   4   0   96.49    8.30
   3   4   0   59.99    7.50
   3   4   0   73.39    7.90
  -4  -4   0   33.20    7.30
   4  -4   0   32.70    6.40
   4   4   0   51.99    7.70
  -4   4   0   41.80    7.00
   5  -4   0   91.49    9.40
  -5  -4   0   72.39    7.30
  -5  -4   0   86.19   10.50
   5   4   0   77.99    8.80
  -5   4   0   88.49    8.10
  -5   4   0   84.39    9.00
   5   4   0   93.09    9.60
   6  -4   0    9.60    6.00
  -6  -4   0    9.20    7.10
  -6   4   0   -2.70    4.30
  -6   4   0   10.80    5.10
   6   4   0    4.10    5.00
   6   4   0    9.20    5.30
   7  -4   0   15.00    6.80
  -7  -4   0   15.00    8.50
  -7   4   0   11.80    6.60
   7   4   0    5.10    7.40
  -7   4   0    3.80    6.20
   7   4   0   11.50    5.60
   8  -4   0   -2.40    6.10
  -8  -4   0   -9.00    7.30
   8   4   0   -0.90    4.60
   9  -4   0   10.80    8.20
  -9  -4   0   11.00   10.90
  10  -4   0   -4.60    6.80
 -10  -4   0    4.90   10.50
   0  -5   0    8.40    4.10
   0   5   0    1.80    3.80
  -1  -5   0  120.49    8.10
   1  -5   0  114.79    8.40
   1   5   0  126.09    8.70
   1   5   0  116.59    7.00
  -1   5   0  117.09    9.10
  -2  -5   0   64.09    6.40
   2  -5   0   53.39    7.10
   2   5   0   64.19    7.10
   2   5   0   49.00    6.10
  -2   5   0   57.19    7.60
   2   5   0   59.69    6.50
  -3  -5   0   10.10    4.40
  -3  -5   0   15.70    5.40
   3  -5   0   12.80    4.80
   3   5   0   15.80    4.30
   3   5   0   14.90    4.90
   3   5   0   18.50    5.10
  -3   5   0   15.50    5.50
  -4  -5   0   47.80    7.00
  -4  -5   0   60.29    9.40
   4  -5   0   44.00    7.50
   4   5   0   58.79    7.90
  -4   5   0   53.49    8.40
   4   5   0   45.10    7.60
  -5  -5   0  163.48   10.40
   5  -5   0  182.18   12.30
  -5  -5   0  164.58   13.90
   5   5   0  143.09   11.90
   5   5   0  190.98   14.70
  -5   5   0  170.88   11.90
  -6  -5   0   66.69   11.60
   6  -5   0   33.70    7.80
   6   5   0   56.59   10.60
  -6   5   0   44.30    8.00
   6   5   0   48.90    8.90
  -7  -5   0    0.50    7.70
   7  -5   0    9.00    7.30
  -7   5   0   -4.20    5.50
   7   5   0    0.50    6.50
  -8  -5   0   37.90   13.30
   8  -5   0   30.80   10.50
   9  -5   0   -2.00    6.70
  -9  -5   0   -7.00   10.60
   0  -6   0  538.25   18.20
   0   6   0  482.45   18.40
   1  -6   0   35.80    6.30
   1   6   0   63.79    7.60
   1   6   0   57.19    5.60
  -1   6   0   52.39    7.70
  -2  -6   0  453.95   16.50
   2  -6   0  426.26   17.30
   2   6   0  453.85   16.60
  -2   6   0  439.86   18.00
  -3  -6   0   40.70    7.30
  -3  -6   0   31.10    5.60
   3  -6   0   35.80    6.70
  -3  -6   0   26.60    6.70
   3   6   0   41.60    7.30
   3   6   0   35.60    6.60
   3   6   0   38.80    6.60
  -3   6   0   37.90    7.50
   4  -6   0   20.50    6.00
  -4  -6   0   34.80    6.70
  -4  -6   0   20.90    6.90
   4   6   0   31.70    7.00
  -4   6   0   14.50    6.10
   4   6   0   29.80    6.90
  -5  -6   0   -4.10    6.30
  -5  -6   0    4.10    4.80
   5  -6   0    6.50    5.30
   5   6   0    8.10    6.10
  -5   6   0   -4.10    5.20
  -6  -6   0   57.89   11.90
   6  -6   0   38.10    8.80
  -6   6   0   34.90    8.00
   6   6   0   35.90    8.80
   7  -6   0   -5.90    6.10
  -7  -6   0   -5.90    8.10
   7   6   0   16.60    9.00
  -8  -6   0   26.10   12.20
   8  -6   0    3.00    6.70
  -9  -6   0    6.90   11.90
   9  -6   0    7.50    8.90
   0  -7   0    0.50    3.70
   0   7   0    2.20    4.20
  -1  -7   0  260.87   12.90
   1  -7   0  242.88   12.90
   1   7   0  242.08   10.50
   1   7   0  257.07   13.40
  -1   7   0  268.97   13.80
   2  -7   0   67.29    8.40
  -2  -7   0   69.99    8.20
  -2  -7   0   70.69    7.70
   2   7   0   85.89    8.80
  -2   7   0   72.29    8.80
  -3  -7   0   10.10    5.80
  -3  -7   0   11.90    5.30
   3  -7   0   -0.20    4.00
  -3  -7   0    6.50    4.30
   3   7   0    8.60    5.80
   3   7   0   11.10    5.00
  -3   7   0   14.10    5.60
   3   7   0    8.90    5.00
   4  -7   0   13.70    5.60
  -4  -7   0    0.40    5.60
  -4  -7   0    3.10    4.10
   4   7   0   10.90    5.80
  -4   7   0   19.00    6.60
   4   7   0    4.30    5.30
   5  -7   0   14.40    6.00
  -5  -7   0   11.10    5.10
  -5  -7   0   -2.90    6.90
   5   7   0    0.60    5.30
  -5   7   0   -4.10    5.20
   5   7   0    4.90    5.80
  -6  -7   0   88.09   14.20
   6  -7   0   97.59   12.20
   6   7   0   65.49   12.60
  -6   7   0   94.39   11.90
   7  -7   0   -2.50    6.30
  -7  -7   0   -2.70    9.90
   7   7   0    2.60    8.20
  -7   7   0   19.30   13.10
  -8  -7   0   36.60   13.40
   8  -7   0   16.40    9.20
   9  -7   0    1.00    7.40
  -9  -7   0   22.40   15.30
   0  -8   0    2.40    4.40
   0   8   0    0.70    4.80
  -1  -8   0   -3.50    3.70
   1  -8   0    7.20    5.00
   1   8   0    2.20    4.60
   1   8   0    4.10    3.30
  -1   8   0    5.50    4.90
   2  -8   0    5.00    4.20
   2   8   0    3.80    4.00
   2   8   0    9.80    5.80
  -2   8   0   -0.30    4.80
  -3  -8   0   91.59   10.60
  -3  -8   0   83.09    9.90
   3  -8   0  102.79   10.70
  -3  -8   0   94.29    9.20
   3   8   0   90.49   10.80
  -3   8   0   80.29   10.50
  -4  -8   0  134.09   13.10
  -4  -8   0  131.99   12.30
  -4  -8   0  133.39   11.20
   4  -8   0  117.69   12.00
   4   8   0  152.68   11.90
   4   8   0  159.28   13.90
  -4   8   0  114.89   12.60
   4   8   0  148.79   12.40
  -5  -8   0    6.70    4.90
   5  -8   0    5.90    6.70
  -5  -8   0    4.40    8.00
  -5  -8   0    0.50    4.30
   5   8   0   12.90    7.20
  -5   8   0    4.50    6.80
  -6  -8   0    6.90   10.00
   6  -8   0    5.10    7.00
  -6   8   0   -1.80    6.60
   6   8   0    8.50    8.00
   7  -8   0   94.39   14.10
  -7  -8   0  144.29   24.00
  -7   8   0  104.79   14.10
  -8  -8   0   35.60   12.80
   8  -8   0   26.00   10.50
   0  -9   0    5.70    4.70
   0   9   0    8.80    5.60
   1  -9   0  369.36   17.70
  -1  -9   0  326.97   16.90
   1   9   0  309.87   17.20
  -1   9   0  300.87   17.30
   2  -9   0  124.79   11.80
  -2  -9   0  120.69   10.80
   2   9   0  122.49   11.90
   2   9   0  128.39    9.90
  -2   9   0  168.78   13.20
  -3  -9   0   10.40    5.20
  -3  -9   0    5.20    5.50
   3  -9   0   14.60    6.50
  -3  -9   0    1.20    5.90
  -3   9   0    6.50    6.50
  -4  -9   0   12.20    4.80
  -4  -9   0   11.80    6.30
  -4  -9   0    9.10    6.70
   4  -9   0    8.60    6.40
   4   9   0    5.20    5.80
   4   9   0    0.50    7.10
   4   9   0    7.50    6.00
  -4   9   0   14.00    6.80
   5  -9   0  119.19   14.00
  -5  -9   0   79.69   12.60
   5   9   0  129.79   13.40
  -5   9   0   95.69   13.90
   5   9   0   95.49   14.70
   6  -9   0   -8.50    6.20
  -6  -9   0    3.40    7.80
  -6   9   0    5.70    8.20
   6   9   0    3.90    7.80
   7  -9   0   12.40    8.80
  -7  -9   0   -2.00   10.30
  -7   9   0   17.10    9.10
  -8  -9   0   15.00   12.70
   8  -9   0   22.70    9.90
   0 -10   0   45.00    9.30
   0  10   0   35.50    9.10
  -1 -10   0    1.80    5.00
   1 -10   0   -2.70    5.10
   1  10   0    3.80    6.00
  -1  10   0    2.10    5.70
  -2 -10   0   52.99    9.10
   2 -10   0   61.99   10.20
   2  10   0   56.29   10.60
  -2  10   0   65.59   11.10
  -3 -10   0    6.00    7.60
  -3 -10   0    1.40    4.50
   3 -10   0    3.40    5.90
  -3  10   0    1.00    6.20
   3  10   0   -0.20    6.50
  -4 -10   0   16.40    6.30
   4 -10   0   17.20    7.10
  -4 -10   0   15.80    8.10
  -4  10   0   28.90   10.10
   4  10   0   31.50    9.90
   5 -10   0  136.49   15.90
  -5 -10   0  124.09   16.70
  -5  10   0  131.39   15.20
   5  10   0  111.59   13.30
  -6 -10   0   14.90   11.10
   6 -10   0   11.30    9.20
  -6  10   0    6.40    7.30
   7 -10   0    6.00    8.40
   0 -11   0   12.00    6.40
   0  11   0   -2.80    6.80
   1 -11   0   21.10    7.30
  -1 -11   0   19.20    7.30
  -1  11   0   37.70   10.10
   1  11   0   34.40   10.30
   2 -11   0   48.70   10.40
  -2 -11   0   41.10    8.90
  -2  11   0   49.99   11.10
   2  11   0   44.50   10.60
   3 -11   0    9.50    7.50
  -3  11   0   16.60    8.30
   3  11   0   14.10    8.60
   4 -11   0   42.20   10.20
  -4 -11   0   23.00   14.90
   4  11   0   41.60   11.20
  -4  11   0   20.90    8.70
   5 -11   0   11.60    8.20
  -5  11   0   17.20    9.60
   6 -11   0   94.39   14.90
  -6  11   0   60.89   13.70
   0 -12   0   60.69   11.30
   0  12   0   59.79   12.80
  -1 -12   0    4.40    5.80
   1 -12   0   -1.60    6.50
   1  12   0    9.70    8.60
  -1  12   0   -1.70    6.50
  -2 -12   0   -1.20    8.50
  -2 -12   0    1.20    7.80
   2 -12   0   -2.60    6.80
  -2  12   0   12.00    8.50
   2  12   0    6.10    8.00
  -3 -12   0   28.60    8.90
  -3 -12   0   17.00   10.20
   3 -12   0   40.00   10.30
  -3  12   0   36.50   10.70
   3  12   0   20.20    9.90
   4 -12   0   28.40    9.70
  -4 -12   0   21.00   10.50
  -4  12   0   26.00   10.30
   4  12   0   26.70   10.00
   5 -12   0   46.00   11.40
  -5  12   0   15.90   10.50
   0 -13   0   15.80    7.40
   0  13   0   12.00    9.50
  -1 -13   0   24.70    8.50
   1 -13   0   24.70    8.90
   1  13   0    9.60    9.50
  -1  13   0   15.60   10.90
   2 -13   0    2.90    7.50
  -2 -13   0    5.90    9.20
  -2 -13   0    6.00    6.80
  -2  13   0   24.10   10.60
   2  13   0    0.00    8.80
   3 -13   0   67.79   13.10
   3  13   0   69.99   15.10
  -4 -13   0   -6.40    9.20
  -4  13   0   12.00    9.20
   0 -14   0   -5.70    5.80
   0  14   0    8.70    9.50
 -10   0   1    6.50   10.00
  10   0  -1    5.50    6.60
   9   0  -1   70.99   12.30
  -9   0   1   43.80   11.70
  -8   0   1   -3.60    6.90
   8   0  -1    8.00    4.80
   7   0  -1    4.20    5.20
  -7   0   1    4.10    6.20
  -6   0   1   -0.10    5.30
  -6   0   1    2.30    4.40
   6   0  -1    1.30    5.00
   6   0  -1    2.60    4.60
   5   0  -1   73.99    8.30
   5   0  -1   87.09    8.20
  -5   0   1   74.89    9.20
  -5   0   1   69.39    7.20
   4   0  -1    0.10    3.60
  -4   0   1    5.30    5.10
  -4   0   1    2.80    4.00
   4   0  -1   -3.70    4.00
  -3   0   1    5.60    4.90
   3   0  -1    9.00    3.60
   3   0  -1   10.10    4.70
  -3   0   1   14.30    4.40
  -2   0   1    0.80    3.20
   2   0  -1    0.20    3.20
  -1   0   1  605.34   14.80
   1   0   1 1633.94   38.10
  -1   0  -1 1716.43   38.50
  -2   0  -1    8.20    4.20
   3   0   1  185.78    9.40
  -3   0  -1  182.68   10.60
   4   0   1   -0.90    3.80
  -4   0  -1    3.10    5.10
  -5   0  -1    2.70    5.40
   6   0   1    2.70    4.60
  -6   0  -1    3.70    5.80
   7   0   1   53.49    9.50
  -7   0  -1   30.60    8.70
   8   0   1   -4.50    4.60
  -8   0  -1   -6.90    6.30
  -9   0  -1   -3.00    8.40
   9   0   1    3.80    5.50
 -10   0  -1   10.00    9.30
  10   0   1    4.60    6.90
 -10  -1   1   28.20   12.30
  10  -1  -1   43.60   10.40
 -10   1   1    9.30    9.80
  10   1  -1   19.80    9.20
  -9  -1   1   63.39   13.60
   9  -1  -1   51.19    9.90
  -9   1   1   34.60   10.00
   9   1  -1   42.00    9.30
   8  -1  -1   15.60    7.50
  -8  -1   1   30.50   10.70
   8   1  -1   35.40    8.50
  -8   1   1   21.10    8.80
  -7  -1   1    4.10    7.10
   7  -1  -1   11.70    5.90
   7   1  -1   17.00    5.80
  -7   1   1   17.40    7.40
  -7   1   1    7.50    8.50
  -6  -1   1   54.49    9.60
   6   1  -1   46.40    8.10
  -6   1   1   43.00    6.90
   6   1  -1   42.70    7.20
  -5  -1   1  116.69    8.40
   5  -1  -1  129.19   10.10
  -5  -1   1  127.39   11.30
   5   1  -1  127.39   10.00
   5   1  -1  130.49    8.80
  -5   1   1  130.09   10.40
  -5   1   1  129.69    9.10
   4  -1  -1    2.20    3.80
  -4  -1   1    1.40    3.70
   4  -1  -1    8.30    4.40
  -4  -1   1    3.00    5.10
  -4   1   1    2.30    4.30
   4   1  -1    9.20    4.90
  -4   1   1    1.60    4.90
   3  -1  -1   37.30    6.10
  -3  -1   1   45.70    7.40
  -3  -1   1   36.30    5.80
   3  -1  -1   38.50    5.40
  -3   1   1   49.80    7.60
  -3   1   1   35.80    6.10
   3   1  -1   39.60    6.40
  -2  -1   1    5.40    3.50
   2  -1  -1    7.80    3.50
   2  -1  -1   11.40    3.70
   2   1  -1   15.50    4.10
   1  -1  -1    2.00    2.00
  -1  -1   1    6.10    2.30
   1   1  -1    1.20    2.30
   1   1  -1    3.80    1.80
  -1   1   1    5.20    2.50
   0  -1   1  428.46   10.20
   0  -1  -1  417.06   10.60
   0   1  -1  423.26   10.60
   0   1   1  416.56   10.60
  -1  -1  -1   22.40    3.50
   1  -1   1   18.30    2.80
   1   1   1   20.20    3.00
   1   1   1   19.30    3.40
  -1   1  -1   17.90    3.00
   2  -1   1  127.59    7.50
  -2  -1  -1  162.28    9.30
   2   1   1  177.48    7.80
   2   1   1  164.08    8.30
  -2   1  -1  144.99    6.80
   3  -1   1  386.56   14.00
  -3  -1  -1  383.86   15.40
  -3   1  -1  398.06   14.60
   3   1   1  400.56   13.70
   3   1   1  383.36   14.50
   4  -1   1  206.28   10.80
  -4  -1  -1  199.38   12.20
   4   1   1  194.08   11.30
   4   1   1  176.58   10.10
  -4   1  -1  196.28   11.60
  -5  -1  -1   64.79    9.50
   5  -1   1   56.19    7.70
  -6  -1  -1  142.49   12.50
   6  -1   1  139.29   11.20
  -7  -1  -1  155.38   14.10
   7  -1   1  132.39   12.60
   7   1   1  134.49   11.60
  -7   1  -1  129.39   13.30
  -8  -1  -1   55.29   11.70
   8  -1   1   60.49   10.80
   8   1   1   57.39   11.00
  -8   1  -1   76.49   12.50
  -9  -1  -1    7.50    8.80
   9  -1   1   19.90    7.90
   9   1   1   23.20    7.90
  -9   1  -1   20.50    9.50
  10  -1   1   10.30    6.80
 -10  -1  -1    7.40   10.20
  10   1   1    8.30    6.90
 -10   1  -1   -2.90    8.20
  10  -2  -1   -0.50    5.90
 -10  -2   1   -6.40    9.00
 -10   2   1    8.20    7.60
  -9  -2   1   15.90   10.70
   9  -2  -1   12.80    8.20
  -9   2   1    9.40    9.00
   9   2  -1    4.80    5.50
  -8  -2   1   32.90   10.70
   8  -2  -1   18.80    7.70
  -8   2   1   35.60    9.80
   8   2  -1   15.60    6.50
   7  -2  -1   60.59   10.00
  -7  -2   1   64.19   11.60
   7   2  -1   53.79    8.40
  -7   2   1   66.99    9.20
   7   2  -1   74.99   10.80
  -7   2   1   60.59   10.40
  -6  -2   1  129.49   12.10
   6  -2  -1  107.79   10.20
  -6   2   1  109.19    9.90
  -6   2   1   95.29   10.20
   6   2  -1  109.59    9.20
   6   2  -1   86.39    9.60
  -5  -2   1  123.99    9.00
   5  -2  -1  148.59   10.30
  -5  -2   1  137.39   11.50
   5   2  -1  132.29   10.10
  -5   2   1  139.79   10.00
  -5   2   1  141.59   13.20
   5   2  -1  138.09   10.10
  -4  -2   1  116.49    8.00
   4  -2  -1  146.99    9.20
   4   2  -1  150.78   10.00
  -4   2   1  143.49    9.30
   3  -2  -1  444.06   15.10
  -3  -2   1  441.66   14.40
   3   2  -1  439.26   15.80
  -3   2   1  421.86   14.50
  -3   2   1  443.26   15.00
   2  -2  -1  623.74   18.00
  -2  -2   1  662.13   17.70
  -2   2   1  558.94   17.90
   2   2  -1  653.13   18.40
  -1  -2   1  331.17   10.60
   1  -2  -1  324.37   10.70
  -1   2   1  318.77   10.90
   1   2  -1  329.27   10.50
   1   2  -1  325.07   10.30
   0  -2  -1   10.00    3.00
   0  -2   1    7.40    2.30
   0   2  -1    5.80    2.90
   0   2   1    8.10    3.00
   0   2  -1    7.00    2.10
   1  -2   1   42.20    4.70
  -1  -2  -1   37.10    5.40
   1   2   1   38.40    5.00
  -1   2  -1   40.10    4.90
   2  -2   1  486.65   15.60
  -2  -2  -1  510.95   17.00
  -2   2  -1  516.15   14.70
  -2   2  -1  505.65   15.20
   2   2   1  511.05   15.40
   2   2   1  534.85   16.20
  -3  -2  -1  644.34   21.50
   3  -2   1  642.64   19.70
   3   2   1  617.44   20.20
   3   2   1  625.54   19.00
  -3   2  -1  658.63   18.90
   4  -2   1   88.39    8.30
   4   2   1  102.79    8.30
  -4   2  -1   96.39    7.60
   4   2   1   87.59    8.50
   5  -2   1   13.20    5.20
  -5  -2  -1    4.80    5.50
   5   2   1   19.50    5.70
  -5   2  -1   18.60    6.00
   5   2   1   12.50    6.20
   6  -2   1   33.30    7.10
  -6  -2  -1   28.90    8.30
   6   2   1   33.80    7.00
  -6   2  -1   30.50    7.50
  -7  -2  -1    7.70    7.40
   7  -2   1   17.90    6.80
   7   2   1   19.10    6.90
  -7   2  -1   10.70    6.80
  -8  -2  -1   18.60   10.20
   8  -2   1   15.90    7.90
   8   2   1   21.20    7.50
  -8   2  -1   22.00    8.20
  -9  -2  -1   13.70   10.40
   9  -2   1   -1.20    7.10
   9   2   1   -4.30    5.30
  -9   2  -1   -7.40    6.80
 -10  -2  -1  -23.20    8.90
  10  -2   1    1.30    5.90
  10   2   1   13.10    6.70
 -10   2  -1   10.00    8.40
  10  -3  -1    8.90    8.90
 -10  -3   1   -5.80   10.70
   9  -3  -1   -7.30    5.30
  -9  -3   1   15.20    9.50
   8  -3  -1    9.00    7.10
  -8  -3   1    1.40    8.50
   8   3  -1    7.30    5.80
  -8   3   1    4.50    9.50
   7  -3  -1   11.10    7.00
  -7  -3   1   -1.40    6.30
   7   3  -1    8.20    5.10
  -7   3   1   15.30    6.00
   7   3  -1   15.90    8.10
   6  -3  -1   22.30    6.20
  -6  -3   1   11.70    6.50
  -6   3   1    8.80    5.10
   6   3  -1   10.10    5.50
  -5  -3   1    1.40    5.20
   5  -3  -1   10.10    5.00
  -5   3   1   12.20    5.00
  -5   3   1    5.70    5.10
   5   3  -1    4.20    4.40
  -4  -3   1  159.38    9.10
  -4  -3   1  197.68   12.30
   4  -3  -1  171.48   10.30
  -4   3   1  177.08    9.70
   4   3  -1  174.28   10.80
  -4   3   1  161.88   10.40
   3  -3  -1  156.68    9.40
  -3  -3   1  124.99    8.30
   3   3  -1  119.49    9.10
  -3   3   1  163.38    9.50
   2  -3  -1    8.30    3.90
  -2  -3   1   13.00    3.80
  -2   3   1    7.60    4.40
   2   3  -1    6.70    4.10
   2   3  -1   12.90    4.50
  -1  -3   1  144.49    6.70
   1  -3  -1  160.58    8.20
   1   3  -1  138.19    7.80
  -1   3   1  157.98    8.50
   0  -3  -1  263.37    9.90
   0  -3   1  258.77    9.30
   0   3   1  251.97   10.10
   0   3  -1  259.57    8.10
   0   3  -1  244.98   10.10
   1  -3   1  468.15   14.30
  -1  -3  -1  455.45   14.00
  -1  -3  -1  435.86   14.10
   1   3   1  447.36   13.80
   1   3   1  435.46   13.80
  -1   3  -1  460.85   14.50
   2  -3   1  897.01   24.70
  -2  -3  -1  930.71   25.60
  -2  -3  -1  871.91   23.70
  -2   3  -1  909.21   24.60
   2   3   1  905.71   24.70
   2   3   1  887.21   24.00
  -3  -3  -1  209.08   12.70
   3   3   1  256.87   10.90
   3   3   1  212.58   11.50
  -4  -3  -1  361.86   16.80
   4  -3   1  344.37   14.80
  -4   3  -1  359.76   14.50
   4   3   1  331.77   15.00
   4   3   1  347.17   14.30
  -4   3  -1  352.26   13.90
   5  -3   1    9.60    5.10
  -5  -3  -1   15.00    6.10
  -5   3  -1   12.30    5.00
   5   3   1   20.20    6.20
   5   3   1   25.10    6.00
  -6  -3  -1   61.69   10.20
   6  -3   1   68.99    9.30
  -6   3  -1   58.89    8.30
   6   3   1   71.39    8.60
  -7  -3  -1   -2.10    6.40
   7  -3   1   -1.10    5.70
   7   3   1    1.10    4.60
  -7   3  -1   -4.60    5.60
  -8  -3  -1   22.30   10.70
   8  -3   1   13.10    7.60
  -8   3  -1   18.60    8.10
   8   3   1   19.90    7.10
  -9  -3  -1    1.30    9.90
   9  -3   1   -9.80    6.70
  -9   3  -1    9.50    7.50
   9   3   1   -1.20    4.40
 -10  -3  -1  -13.90    9.90
  10  -3   1    3.70    7.60
  10  -4  -1   33.50   10.70
 -10  -4   1   -0.90   10.50
   9  -4  -1   14.80    8.00
  -9  -4   1   15.00   12.10
   8  -4  -1   13.10    8.00
  -8  -4   1   21.00   11.40
   7  -4  -1   40.30    9.00
  -7  -4   1   41.40   11.50
   7   4  -1   27.60    9.00
  -7   4   1   35.10    8.10
  -7   4   1   34.70    7.70
  -6  -4   1   14.10    7.60
  -6  -4   1    4.40    4.80
   6  -4  -1   13.90    6.10
   6   4  -1   11.40    5.80
  -6   4   1   23.70    6.20
   5  -4  -1   16.80    5.70
  -5  -4   1   22.70    5.60
  -5  -4   1   23.70    7.20
  -5   4   1   13.40    5.70
   5   4  -1    7.90    4.90
  -5   4   1   20.10    4.90
   4  -4  -1  267.17   13.60
  -4  -4   1  268.77   12.60
  -4  -4   1  291.67   15.00
  -4   4   1  310.27   14.50
   4   4  -1  280.57   13.80
  -3  -4   1    3.80    3.40
   3  -4  -1    4.20    3.90
  -3   4   1    5.50    4.70
   3   4  -1    1.00    4.10
   2  -4  -1  346.47   14.00
  -2  -4   1  380.26   12.80
   2   4  -1  364.16   13.70
   2   4  -1  349.37   13.50
  -2   4   1  380.06   14.60
  -1  -4   1  222.18    9.30
   1  -4  -1  225.98   10.50
   1   4  -1  243.28   10.60
  -1   4   1  232.08   10.90
   0  -4   1   32.30    5.00
   0  -4  -1   31.50    5.50
   0   4   1   37.10    5.60
   0   4  -1   37.10    5.90
  -1  -4  -1   50.49    6.10
  -1  -4  -1   42.30    6.00
   1  -4   1   43.90    6.30
   1   4   1   46.10    5.30
   1   4   1   56.99    6.70
   1   4   1   45.20    6.40
  -1   4  -1   53.19    6.80
   2  -4   1   73.29    7.10
  -2  -4  -1   66.09    7.30
  -2   4  -1   71.49    7.30
   2   4   1   46.00    6.90
   2   4   1   63.39    6.70
   3  -4   1  494.05   17.70
  -3  -4  -1  477.15   16.30
  -3  -4  -1  480.45   18.70
   3   4   1  497.65   16.70
   3   4   1  484.85   17.60
  -3   4  -1  482.65   17.40
  -4  -4  -1   72.69    9.50
  -4  -4  -1   73.59    6.90
   4  -4   1   90.69    8.50
   4   4   1   79.19    8.00
   4   4   1   91.29    8.80
  -4   4  -1   74.49    8.00
  -4   4  -1   76.59    6.70
  -5  -4  -1   14.40    7.10
   5  -4   1    3.00    4.40
   5   4   1   10.70    5.10
   5   4   1   16.10    5.50
  -5   4  -1   29.50    5.90
  -5   4  -1    6.00    4.60
  -6  -4  -1   65.09   11.50
   6  -4   1   66.69    9.80
  -6   4  -1   69.49    8.90
  -6   4  -1   63.69    8.60
   6   4   1   62.09    9.00
   6   4   1   62.19    9.90
  -7  -4  -1    8.10    7.90
   7  -4   1   -1.10    5.30
   7   4   1   -1.60    4.50
  -8  -4  -1    2.40    9.20
   8  -4   1    3.60    6.40
   8   4   1   -3.10    4.80
   9  -4   1   -3.10    6.30
  -9  -4  -1    7.20   11.10
   9   4   1   -0.40    4.90
 -10  -4  -1    3.20   11.10
  10  -4   1   -0.50    7.30
   9  -5  -1   27.90    9.40
  -9  -5   1   21.80   12.00
   8  -5  -1    5.80    6.90
  -8  -5   1   -4.70    7.90
   7  -5  -1   65.79   11.70
  -7  -5   1   41.70   13.00
   7   5  -1   71.09   11.60
  -7   5   1   81.09   10.80
  -6  -5   1   24.80    8.90
  -6  -5   1   23.90    9.30
   6  -5  -1   36.80    8.40
  -6   5   1   23.30    7.20
   6   5  -1   22.30    7.50
  -5  -5   1   44.00    9.30
  -5  -5   1   50.29    7.10
   5  -5  -1   48.80    8.30
   5   5  -1   53.99    8.90
  -5   5   1   62.09    9.30
  -4  -5   1    9.70    5.90
   4  -5  -1    5.70    4.30
  -4  -5   1    3.20    3.90
   4   5  -1    3.00    4.50
  -4   5   1    7.50    5.30
  -3  -5   1  213.98   11.50
   3  -5  -1  209.28   11.70
   3   5  -1  219.38   11.40
  -3   5   1  202.28   12.10
   2  -5  -1   16.70    5.10
  -2  -5   1   23.20    5.10
  -2   5   1   13.20    5.20
   2   5  -1   25.00    5.00
   1  -5  -1  192.28   10.40
  -1  -5   1  173.58    8.90
  -1   5   1  179.68   10.50
   1   5  -1  163.28   10.00
   1   5  -1  178.08    8.40
   0  -5   1   85.19    6.90
   0  -5  -1   62.19    7.20
   0   5  -1   70.89    7.80
   0   5   1   58.99    7.50
  -1  -5  -1  147.09    8.90
  -1  -5  -1  134.69    8.40
   1  -5   1  138.59    9.10
  -1   5  -1  143.69    9.50
   1   5   1  137.39    7.60
   1   5   1  156.68    9.40
  -2  -5  -1   10.90    4.80
  -2  -5  -1   18.00    4.50
   2  -5   1   12.00    4.60
   2   5   1    8.90    4.30
   2   5   1   13.80    4.80
  -2   5  -1   19.80    5.20
   2   5   1   13.90    4.40
  -3  -5  -1   -0.90    3.10
   3  -5   1    3.30    3.70
  -3  -5  -1    2.60    4.60
   3   5   1   -6.60    3.50
  -3   5  -1   -1.30    4.20
   3   5   1    2.80    4.30
  -4  -5  -1    9.60    4.70
  -4  -5  -1   14.40    6.00
   4  -5   1   14.90    5.30
   4   5   1   15.00    5.00
  -4   5  -1   15.40    5.40
   4   5   1   17.40    5.70
   5  -5   1   59.59    8.40
  -5  -5  -1   59.69   10.10
  -5   5  -1   62.79    8.40
   5   5   1   50.49    7.80
   5   5   1   53.19    8.30
  -5   5  -1   69.59    6.90
   6  -5   1   19.70    6.30
  -6  -5  -1   19.10    8.20
   6   5   1   17.70    6.00
   6   5   1   12.50    7.70
  -6   5  -1   14.80    6.00
  -7  -5  -1   71.09   14.90
   7  -5   1   58.39   11.00
  -7   5  -1   49.40    8.60
   7   5   1   55.59    9.40
  -8  -5  -1    5.60    9.50
   8  -5   1    9.90    8.10
   8   5   1    0.40    5.00
   9  -5   1    7.30    7.70
  -9  -5  -1    9.30   10.50
  -9  -6   1   44.70   16.80
   9  -6  -1   31.40   10.70
  -8  -6   1   10.50   10.00
   8  -6  -1   -1.50    7.10
   7  -6  -1   18.20    7.70
  -7  -6   1   14.30    9.60
  -7   6   1    9.80    6.60
   7   6  -1    8.00    7.80
  -6  -6   1   24.90    9.80
   6  -6  -1   21.70    7.50
   6   6  -1   15.40    7.80
  -5  -6   1    5.50    4.50
   5  -6  -1   -2.20    4.20
  -5  -6   1    3.70    6.90
   5   6  -1    6.00    5.10
  -5   6   1   -3.70    5.30
  -4  -6   1   25.00    6.80
  -4  -6   1   29.30    7.60
   4  -6  -1   22.50    6.30
  -4   6   1   35.20    7.80
   4   6  -1   25.40    6.70
   3  -6  -1   14.30    5.30
  -3  -6   1   19.30    4.60
  -3  -6   1   17.30    5.90
   3   6  -1   18.10    5.80
   3   6  -1   31.70    6.90
  -3   6   1    9.80    5.40
  -2  -6   1   51.39    6.10
  -2  -6   1   35.10    6.80
   2  -6  -1   38.70    6.80
  -2   6   1   37.90    7.10
   1  -6  -1  134.89    9.70
  -1  -6   1  122.39    8.40
   1   6  -1  149.29    9.90
   1   6  -1  138.49    7.80
  -1   6   1  122.99    9.90
   0  -6  -1   50.39    7.40
   0  -6   1   65.39    7.10
   0   6   1   70.59    8.00
   0   6  -1   54.09    7.80
  -1  -6  -1  762.82   23.70
  -1  -6  -1  746.93   22.10
   1  -6   1  769.92   24.00
   1   6   1  765.62   24.10
   1   6   1  752.92   21.40
  -1   6  -1  737.93   24.20
  -2  -6  -1    2.50    3.90
   2  -6   1    9.60    4.60
   2   6   1   14.20    4.80
  -2   6  -1    2.50    4.40
   2   6   1   10.00    4.50
  -3  -6  -1  143.29   11.00
  -3  -6  -1  146.89   10.10
  -3  -6  -1  173.38   10.80
   3  -6   1  150.78   10.50
   3   6   1  161.78   10.50
   3   6   1  153.58   10.20
  -3   6  -1  152.28   11.20
   3   6   1  161.48   10.40
  -4  -6  -1    1.00    4.20
  -4  -6  -1   -3.70    4.90
   4  -6   1   -1.30    4.30
   4   6   1   -0.50    4.50
   4   6   1    3.80    4.60
  -4   6  -1    9.30    5.40
   5  -6   1   41.30    8.20
  -5  -6  -1   31.20    9.50
  -5  -6  -1   42.10    7.20
   5   6   1   50.49    8.70
  -5   6  -1   37.40    7.90
   5   6   1   43.90    9.00
   6  -6   1   13.30    6.20
  -6  -6  -1    9.80    7.50
   6   6   1   36.80    9.50
  -6   6  -1   17.90    6.80
   6   6   1   22.60    6.90
   7  -6   1   22.20    8.60
  -7  -6  -1    8.30   10.50
   7   6   1   12.50    6.00
   8  -6   1   13.00    8.70
  -8  -6  -1   25.50   12.10
   8   6   1   10.40    7.60
  -9  -6  -1   12.70   10.90
   9  -6   1    1.00    7.50
  -9  -7   1   -2.60   11.20
   9  -7  -1   -2.80    6.90
   8  -7  -1   56.69   12.40
  -8  -7   1   18.40   14.40
  -7  -7   1   45.20   15.30
   7  -7  -1   32.80    9.00
   7   7  -1   47.20   12.30
  -7   7   1   44.40    9.80
  -6  -7   1   -1.40    8.10
   6  -7  -1    8.00    6.40
  -6   7   1   10.70    7.20
   6   7  -1    7.00    7.20
  -5  -7   1   48.70    8.30
   5  -7  -1   25.60    7.80
  -5  -7   1   50.59   10.70
   5   7  -1   45.30    9.40
  -5   7   1   48.50    9.30
  -4  -7   1   58.49    9.80
  -4  -7   1   59.39    7.40
   4  -7  -1   59.19    9.20
  -4   7   1   64.19    9.80
   4   7  -1   67.29    9.40
  -3  -7   1   49.10    8.20
  -3  -7   1   50.69    8.10
   3  -7  -1   56.39    9.20
  -3  -7   1   43.10    6.50
  -3   7   1   48.90    8.60
   3   7  -1   45.10    7.40
   3   7  -1   43.30   10.10
  -2  -7   1  129.89    9.30
   2  -7  -1  112.89   10.20
   2   7  -1  122.29   10.20
  -2   7   1  138.69   11.10
   1  -7  -1   25.50    6.20
  -1  -7   1   33.30    6.10
   1   7  -1   22.80    6.00
   1   7  -1   23.40    4.50
  -1   7   1   28.90    6.80
   0  -7  -1   90.49    8.60
   0  -7   1   89.09    8.30
   0   7  -1   96.59    9.30
   0   7   1   79.49    8.60
   1  -7   1   43.30    7.50
  -1  -7  -1   43.30    7.10
   1   7   1   40.90    5.30
   1   7   1   48.00    7.80
  -1   7  -1   48.60    7.60
  -2  -7  -1  144.39   10.20
   2  -7   1  116.79   10.00
  -2  -7  -1  144.49   10.20
   2   7   1  132.89   10.20
   2   7   1  144.79    9.50
  -2   7  -1  125.59   10.60
   3  -7   1   22.60    6.40
  -3  -7  -1   15.50    6.10
  -3  -7  -1   15.00    5.80
  -3  -7  -1   21.60    5.70
   3   7   1   17.80    5.80
  -3   7  -1   25.70    7.20
   3   7   1   20.40    6.00
   3   7   1   23.50    6.20
   4  -7   1  130.09   11.70
  -4  -7  -1  144.19   11.20
  -4  -7  -1  176.08   12.10
  -4  -7  -1  172.68   13.70
   4   7   1  163.98   12.30
  -4   7  -1  151.58   12.70
   4   7   1  177.68   12.20
  -5  -7  -1    3.80    6.90
  -5  -7  -1    9.90    5.00
   5  -7   1    5.80    5.60
   5   7   1    4.10    5.20
   5   7   1    4.00    6.10
  -5   7  -1    7.20    6.60
  -6  -7  -1   10.30    9.30
   6  -7   1   18.50    7.40
   6   7   1   10.80    6.30
  -6   7  -1   23.00    7.20
   7  -7   1   -8.60    5.90
  -7  -7  -1    1.80    9.80
   7   7   1   -4.40    5.70
   8  -7   1   13.30    8.80
  -8  -7  -1   20.50   12.40
  -9  -7  -1   24.60   14.10
   9  -7   1    8.70    9.00
  -8  -8   1   39.00   14.20
   8  -8  -1   55.29   12.80
  -7  -8   1   -3.80    9.60
   7  -8  -1   12.40    8.20
   7   8  -1   -2.00    7.40
  -7   8   1    7.80    7.30
   6  -8  -1    2.20    6.80
  -6  -8   1    5.00    9.90
  -6   8   1    2.70    6.80
   6   8  -1   13.70    8.70
   5  -8  -1   11.20    7.00
  -5  -8   1   13.10    5.90
  -5  -8   1   16.40    8.10
  -5  -8   1    7.40    4.50
   5   8  -1   10.60    7.00
  -5   8   1   10.50    7.00
  -4  -8   1   93.09   11.30
   4  -8  -1   99.99   11.40
  -4  -8   1  119.99   11.70
  -4  -8   1  105.49    9.70
  -4   8   1   98.49   12.00
   4   8  -1  119.09   11.70
   3  -8  -1  107.49   10.80
  -3  -8   1   82.09    8.50
  -3  -8   1   94.09   10.20
  -3  -8   1   82.49   10.80
  -3   8   1   83.19   11.10
   3   8  -1   90.69    9.50
   3   8  -1  109.99   11.80
   2  -8  -1  142.29   11.90
   2   8  -1  183.88   10.90
   2   8  -1  173.28   12.50
  -2   8   1  166.48   12.70
  -1  -8   1   15.90    5.10
   1  -8  -1   17.00    5.70
   1   8  -1   16.30    4.20
   1   8  -1   11.50    5.50
  -1   8   1   25.20    6.20
   0  -8   1    1.60    4.30
   0   8  -1    3.20    4.90
   0   8   1    2.80    4.70
  -1  -8  -1   12.00    5.60
   1  -8   1    5.40    4.30
   1   8   1   -1.80    4.80
  -1   8  -1   10.20    5.40
  -2  -8  -1    9.90    5.60
   2  -8   1   30.50    7.30
   2   8   1   25.70    5.70
  -2   8  -1   28.80    7.50
   2   8   1   21.90    6.90
  -3  -8  -1   -0.50    5.00
  -3  -8  -1    3.00    4.70
   3  -8   1   18.50    6.20
  -3  -8  -1    3.10    5.30
   3   8   1    1.90    5.60
  -3   8  -1   10.90    5.80
   3   8   1    9.70    5.90
  -4  -8  -1   14.30    5.90
  -4  -8  -1    4.60    4.80
  -4  -8  -1   23.70    7.90
   4  -8   1   11.70    6.30
  -4   8  -1   18.50    7.30
   4   8   1   10.10    6.60
   4   8   1   21.30    7.00
   4   8   1   19.00    7.60
   5  -8   1    7.80    7.00
  -5  -8  -1    4.80    4.50
  -5  -8  -1   -2.80    6.60
  -5   8  -1   -4.70    6.00
   5   8   1   10.20    7.00
   5   8   1    8.00    5.90
   6  -8   1   46.30   11.20
  -6  -8  -1   52.59   12.60
   6   8   1   56.59   10.20
  -6   8  -1   62.69   11.10
   7  -8   1   26.20    8.70
  -7  -8  -1    5.60   10.70
  -7   8  -1   22.50    8.80
   8  -8   1   31.80    9.60
  -8  -8  -1   55.19   15.90
   8  -9  -1   10.20    8.30
  -8  -9   1    5.50   12.20
   7  -9  -1   93.89   14.80
  -7  -9   1   73.99   17.20
   7   9  -1   91.79   14.50
  -7   9   1   49.80   12.30
  -6  -9   1   -7.20    7.30
   6  -9  -1   -1.60    6.60
   6   9  -1   -3.60    7.30
  -6   9   1   -8.60    7.50
  -5  -9   1   10.00    8.10
   5  -9  -1   11.30    7.40
  -5   9   1   27.20    9.30
   5   9  -1   64.69   10.90
   4  -9  -1    0.90    5.90
  -4  -9   1    6.00    5.90
  -4  -9   1    6.50    4.80
  -4  -9   1    9.90    6.70
   4   9  -1   -2.80    6.70
   4   9  -1    5.20    5.10
  -4   9   1    1.60    6.80
  -3  -9   1   80.59    9.90
  -3  -9   1   46.80    7.90
  -3  -9   1   70.09   11.40
   3  -9  -1   64.79   10.70
  -3   9   1   73.39   11.70
  -2  -9   1   37.80    7.60
  -2  -9   1   39.60   10.80
   2  -9  -1   10.80    6.20
   2   9  -1   20.50    7.50
   2   9  -1   24.10    5.90
  -2   9   1    8.30    6.30
   1  -9  -1   24.80    6.90
  -1  -9   1    4.30    4.40
   1   9  -1   10.90    6.30
  -1   9   1   12.80    6.00
   0  -9   1  174.48   12.30
   0  -9  -1  174.18   12.80
   0   9   1  183.58   13.20
   0   9  -1  156.08   12.60
   1  -9   1   18.20    6.10
  -1  -9  -1   15.30    6.00
   1   9   1   17.40    6.80
  -1   9  -1   16.30    6.30
  -2  -9  -1  216.88   14.10
   2  -9   1  202.48   14.20
   2   9   1  227.88   15.30
  -2   9  -1  244.28   15.50
   2   9   1  245.08   13.50
   3  -9   1   11.60    6.00
  -3  -9  -1   -1.00    5.30
  -3  -9  -1   18.10    6.30
  -3  -9  -1   -2.20    4.50
   3   9   1    8.50    6.30
  -3   9  -1    4.90    5.30
  -4  -9  -1    7.00    5.50
  -4  -9  -1    4.00    5.20
   4  -9   1   11.70    6.70
  -4  -9  -1   -1.90    5.20
   4   9   1   21.50    8.30
  -4   9  -1   19.50    7.50
   4   9   1    4.30    6.60
   4   9   1   20.40    7.70
   5  -9   1   22.40    8.40
  -5  -9  -1   33.70    8.60
  -5   9  -1   35.20    9.20
   5   9   1   18.20    7.50
  -6  -9  -1   16.10    9.40
   6  -9   1   -1.10    6.40
   6   9   1   11.10    7.50
   7  -9   1    8.70    8.10
  -7  -9  -1    4.20    9.50
  -7   9  -1   10.10    8.10
  -8  -9  -1    3.10   11.50
   8  -9   1    3.60    8.90
   7 -10  -1   12.50    8.70
  -7  10   1   11.10    7.90
   6 -10  -1   15.90    9.40
  -6 -10   1   30.80   10.90
  -6  10   1   23.00    9.40
  -5 -10   1   71.39   12.50
   5 -10  -1   53.19   12.00
  -5 -10   1   43.90   16.00
   5  10  -1   58.59   11.90
  -5  10   1   50.49   11.00
  -4 -10   1   -9.70    6.00
  -4  10   1  -10.60    5.80
   4  10  -1   12.90    8.80
   4  10  -1   -1.50    5.10
   3 -10  -1    6.30    6.30
  -3 -10   1   12.60    8.30
  -3  10   1   10.80    7.60
   3  10  -1   15.50    8.60
   2 -10  -1   72.29   10.70
  -2 -10   1   58.39    8.70
  -2  10   1   60.19   11.30
   2  10  -1   60.29   11.10
  -1 -10   1   44.30    8.30
   1 -10  -1   44.20    9.30
   1  10  -1   26.00    8.50
  -1  10   1   26.70    8.60
   0 -10   1   31.30    8.00
   0 -10  -1   21.40    7.40
   0  10   1   49.60   10.00
   0  10  -1   46.10    9.60
   1 -10   1   20.10    7.30
  -1 -10  -1   16.10    6.20
  -1  10  -1   15.60    7.40
   1  10   1   11.60    7.10
  -2 -10  -1   -7.40    4.10
   2 -10   1    7.70    6.80
   2  10   1    4.10    6.90
  -2  10  -1    8.40    6.70
  -3 -10  -1    2.30    6.90
   3 -10   1   24.90    7.90
  -3 -10  -1    6.10    5.00
  -3  10  -1   14.50    7.20
   3  10   1   14.60    8.20
   4 -10   1   90.39   12.30
   4  10   1  102.39   15.10
  -4  10  -1   78.39   12.50
  -5 -10  -1  162.18   16.60
   5 -10   1  161.18   16.70
  -5  10  -1  139.09   15.40
   5  10   1  149.88   14.50
  -6 -10  -1   31.50   12.00
   6 -10   1    2.40    8.00
  -6  10  -1   -1.80    7.90
   7 -10   1    5.60    8.50
  -7  10  -1    8.90    8.10
   6 -11  -1   23.50    9.30
  -6  11   1   26.80    9.70
   6  11  -1   37.10   11.70
   5 -11  -1   78.99   13.40
  -5  11   1   67.09   13.50
   4 -11  -1   12.80    8.20
  -4 -11   1   22.50    9.20
  -4  11   1   13.30    8.60
   4  11  -1   20.20    9.30
   3 -11  -1   33.30   10.80
  -3 -11   1   50.79    9.80
   3  11  -1   47.60   12.30
  -3  11   1   54.39   11.50
   2 -11  -1   32.50    8.40
  -2 -11   1   23.60   10.50
   2  11  -1   18.50    8.60
  -2  11   1   22.40    9.00
  -1 -11   1   77.09   10.50
   1 -11  -1   97.99   12.40
  -1  11   1   87.19   12.50
   1  11  -1   90.29   13.00
   0 -11  -1    2.40    5.80
   0 -11   1   19.70    6.30
   0  11   1    3.20    7.00
   0  11  -1   -1.90    6.40
   1 -11   1   -0.80    5.50
  -1 -11  -1    0.80    5.70
  -1  11  -1    6.20    6.70
   1  11   1   11.20    7.70
  -2 -11  -1   38.70    9.50
   2 -11   1   42.10    9.90
   2  11   1   49.00   11.60
  -2  11  -1   27.00    9.70
  -3 -11  -1    6.50    8.30
   3 -11   1   13.50    6.70
  -3 -11  -1    8.50    5.80
   3  11   1   13.50    8.40
  -3  11  -1   16.80    8.90
   4 -11   1   11.50    7.10
  -4 -11  -1    5.50    8.60
  -4 -11  -1   -5.10    4.90
  -4  11  -1   -3.50    7.20
   4  11   1   -3.20    8.00
   5 -11   1   19.70    9.60
  -5  11  -1   38.50   10.90
   6 -11   1   19.90    8.80
  -6  11  -1   17.60    8.90
   5 -12  -1    2.00    8.00
  -5  12   1    6.70    8.50
  -4 -12   1   27.70    9.40
   4 -12  -1   40.20   11.30
   4  12  -1   50.59   12.90
  -4  12   1   34.50   10.80
   3 -12  -1   33.10    9.80
  -3 -12   1   43.80   11.40
  -3  12   1   11.40    8.60
   2 -12  -1    4.20    8.20
  -2 -12   1    1.10    5.20
  -2 -12   1   -2.80    7.90
   2  12  -1   13.70    8.00
  -2  12   1    6.70    7.80
  -1 -12   1    1.10    5.50
   1 -12  -1   -1.30    5.90
   1  12  -1   -3.50    8.20
  -1  12   1   -6.40    7.00
   0 -12  -1   47.50   10.40
   0 -12   1   42.10    9.50
   0  12  -1   58.59   11.90
   0  12   1   48.90   12.70
  -1 -12  -1   63.89   11.30
   1 -12   1   53.69   11.30
   1  12   1   55.89   13.30
  -1  12  -1   66.79   13.90
  -2 -12  -1    0.20    5.40
   2 -12   1    5.50    7.00
   2  12   1    7.40    8.10
  -2  12  -1   -1.30    7.30
  -3 -12  -1   21.10    8.00
   3 -12   1   26.50    9.50
   3  12   1   26.00   10.60
  -3  12  -1   43.40   12.00
  -4 -12  -1   15.60    8.20
   4 -12   1   18.20    8.50
   4  12   1   12.50    8.70
  -4  12  -1   10.90    9.00
  -5  12  -1   17.00    9.50
  -4 -13   1    1.40    7.90
  -4  13   1   10.30    8.20
   3 -13  -1   13.40    8.80
  -3 -13   1    6.00    8.80
  -2 -13   1    3.40    9.60
  -2  13   1   12.00    8.60
   2  13  -1   13.00    9.80
  -1 -13   1   15.30    7.60
   1 -13  -1    2.10    6.90
   1  13  -1   17.70    9.50
  -1  13   1   11.60    9.70
   0 -13   1   70.69   11.90
   0 -13  -1   38.40    9.80
   0  13   1   54.39   13.30
   0  13  -1   67.39   14.50
   1 -13   1   -7.40    5.70
  -1 -13  -1    4.90    6.50
  -1  13  -1   13.30    9.00
   1  13   1   -6.80    7.50
   2 -13   1   24.20    9.20
  -2 -13  -1   22.90    7.90
  -2  13  -1   22.20   11.10
   2  13   1   24.00   11.30
  -3  13  -1   18.20    9.00
   3  13   1   33.20   11.10
   0 -14   1   10.00    7.20
   0  14  -1    9.10   10.00
   0  14   1   16.00   10.90
 -10   0   2   87.89   15.80
  10   0  -2  124.89   14.50
   9   0  -2    1.90    5.20
  -9   0   2   17.30    8.80
  -8   0   2   43.00   10.80
   8   0  -2   71.69    9.60
   7   0  -2   -2.40    4.40
  -7   0   2    3.60    6.10
  -7   0   2   11.40    5.70
   7   0  -2    2.70    5.20
   6   0  -2  118.39   10.10
  -6   0   2  126.49    9.70
   6   0  -2  135.59   11.60
  -6   0   2  128.19   11.60
  -5   0   2   -6.90    3.80
   5   0  -2   -1.30    3.30
  -5   0   2    2.20    5.00
   5   0  -2   -3.20    4.00
  -4   0   2   26.80    5.50
   4   0  -2   20.60    5.60
  -4   0   2   29.60    6.60
   4   0  -2   24.20    4.90
  -3   0   2   -3.10    3.90
   3   0  -2   -0.80    3.60
  -2   0   2  174.98    8.20
   2   0  -2  178.38    7.90
   1   0  -2    0.00    1.90
  -1   0   2   -2.50    2.30
   1   0  -2    0.00    1.50
   0   0  -2  183.58    5.40
   1   0   2    0.20    2.00
  -1   0  -2    2.70    2.60
  -2   0  -2 9999.00  217.38
   2   0   2 9930.11  216.78
  -3   0  -2   -1.00    4.70
   3   0   2    1.60    3.70
   4   0   2  192.08   10.70
  -4   0  -2  195.18   12.10
  -5   0  -2    2.70    5.30
   5   0   2   -3.00    4.10
   6   0   2   79.09    9.10
  -6   0  -2   71.39   10.60
   7   0   2   -5.50    4.50
  -7   0  -2    1.00    6.40
   8   0   2    4.70    5.40
  -8   0  -2   -1.00    7.40
  -9   0  -2   -4.50    8.20
   9   0   2    0.10    6.00
 -10   0  -2   13.30   12.10
  10   0   2   14.10    8.00
  10  -1  -2    2.40    5.30
 -10  -1   2   -4.20    8.40
 -10   1   2   13.70   10.10
   9  -1  -2   89.69   11.70
  -9  -1   2   52.09   14.50
  -9   1   2   48.80   11.60
   9   1  -2   63.59   10.10
  -8  -1   2   -1.90    7.60
   8  -1  -2    7.30    6.80
  -8   1   2    3.20    7.10
   8   1  -2    1.10    4.70
   7  -1  -2   15.10    6.10
  -7  -1   2   12.40    7.50
  -7   1   2   29.10    8.50
   7   1  -2   31.10    8.30
   7   1  -2   18.50    5.80
  -7   1   2   19.90    8.00
   6  -1  -2   48.10    8.90
  -6  -1   2   43.70    9.30
  -6  -1   2   43.90    7.40
   6   1  -2   45.80    7.00
  -6   1   2   45.20    7.60
   6   1  -2   49.30    8.30
  -5  -1   2   33.10    6.40
   5  -1  -2   40.60    6.50
   5  -1  -2   41.50    7.30
   5   1  -2   37.20    7.10
  -5   1   2   38.00    6.60
  -5   1   2   62.89    8.50
  -4  -1   2   48.40    7.90
   4  -1  -2   39.80    6.60
  -4  -1   2   51.99    6.70
   4  -1  -2   39.70    6.10
  -4   1   2   39.90    7.10
  -4   1   2   46.00    7.30
   4   1  -2   39.70    6.50
   3  -1  -2   16.70    4.30
  -3  -1   2    9.10    4.40
   3  -1  -2   13.40    4.40
  -3   1   2   18.20    4.90
   3   1  -2   15.80    4.70
   2  -1  -2   32.40    4.70
  -2  -1   2   35.00    5.10
   2  -1  -2   36.90    4.70
   2   1  -2   26.90    4.20
  -2   1   2   34.50    5.30
   2   1  -2   42.70    5.50
  -1  -1   2  267.27    9.00
  -1   1   2  263.57    9.00
   1   1  -2  279.17    8.80
   0  -1   2  993.70   22.60
   0  -1   2 1030.50   23.60
   0  -1  -2  984.00   23.30
   0  -1  -2 1039.00   22.80
   0   1   2  970.70   23.30
   0   1  -2 1010.70   23.30
  -1  -1  -2   43.20    4.90
   1  -1   2   34.90    3.70
   1   1   2   33.70    4.30
   2  -1   2 3347.96   79.19
  -2  -1  -2 3355.66   79.99
   2   1   2 3633.64   79.19
  -2   1  -2 3681.93   79.39
  -3  -1  -2   49.10    8.10
   3  -1   2   47.80    6.50
  -3   1  -2   45.80    7.50
   3   1   2   42.00    6.40
  -4  -1  -2   27.60    6.90
   4  -1   2   25.90    5.50
  -4   1  -2   25.40    6.30
   4   1   2   15.60    4.80
  -5  -1  -2  246.68   14.70
   5  -1   2  251.07   13.10
   5   1   2  230.68   12.60
   6  -1   2    7.10    5.00
  -6  -1  -2    9.40    6.30
   6   1   2    1.50    4.60
  -6   1  -2    6.30    6.30
  -7  -1  -2   69.19   11.40
   7  -1   2   58.29   10.40
   7   1   2   57.09    9.40
  -7   1  -2   61.69   10.80
   8  -1   2   35.00    9.00
  -8  -1  -2   37.70   10.50
  -8   1  -2   39.40    9.80
   8   1   2   24.40    8.20
  -9  -1  -2   -3.80    8.40
   9  -1   2   -0.70    6.10
  -9   1  -2    6.20    8.10
   9   1   2   -2.40    5.70
 -10  -1  -2   13.80   13.50
  10  -1   2   26.90    9.70
 -10   1  -2   19.70   10.40
  10   1   2   22.50    9.00
 -10  -2   2    8.80   10.90
  10  -2  -2    7.00    7.50
 -10   2   2    9.80    8.60
  -9  -2   2   -1.00    8.60
   9  -2  -2   -7.00    6.50
   9   2  -2   12.20    6.90
  -9   2   2    5.60    6.80
  -8  -2   2   77.39   13.70
   8  -2  -2   75.69   12.00
   8   2  -2   80.49   10.90
  -8   2   2   78.09   12.00
   8   2  -2   82.89   13.30
   7  -2  -2   10.70    5.90
  -7  -2   2   23.70    8.70
   7   2  -2   21.60    8.70
   7   2  -2   12.60    6.50
  -7   2   2   14.30    6.40
  -7   2   2   38.00    8.30
   6  -2  -2    3.20    4.90
  -6  -2   2    2.70    5.60
   6   2  -2   -0.20    3.80
  -6   2   2   -6.80    4.30
  -6   2   2    3.20    5.00
   5  -2  -2  125.59    9.70
  -5  -2   2  119.09   11.10
   5  -2  -2  123.79    9.40
  -5   2   2  147.09   10.20
   5   2  -2  106.79    9.70
   4  -2  -2    7.80    4.30
   4  -2  -2    8.00    4.30
  -4  -2   2    4.30    4.20
  -4   2   2   17.60    5.10
   4   2  -2    1.70    3.90
  -3  -2   2  570.84   18.10
   3  -2  -2  561.94   16.80
   3  -2  -2  578.64   18.10
  -3   2   2  592.14   17.70
   3   2  -2  598.64   16.80
   3   2  -2  575.14   18.80
   2  -2  -2  189.18    8.80
  -2  -2   2  181.78    8.80
  -2   2   2  187.28    9.40
   2   2  -2  192.28    7.40
   2   2  -2  194.08    9.20
   1  -2  -2  358.66   11.60
  -1  -2   2  374.46    9.80
  -1  -2   2  348.17   11.80
   1   2  -2  355.46   11.20
   1   2  -2  362.76    9.80
  -1   2   2  358.96   11.90
   1   2  -2  348.37   11.50
   0  -2   2  705.73   17.50
   0  -2  -2  691.03   18.30
   0   2   2  715.03   18.40
   0   2  -2  734.23   18.40
   0   2   2  698.73   18.20
   1  -2   2 4680.83  102.89
  -1   2  -2 4608.14  101.89
  -1   2  -2 4696.03  102.79
   1   2   2 4664.63  102.99
  -2  -2  -2   45.70    7.20
   2  -2   2   39.60    5.60
   2   2   2   46.60    6.10
  -2   2  -2   49.00    5.40
  -3  -2  -2  376.06   15.50
   3  -2   2  365.86   13.90
  -3   2  -2  359.16   12.60
   3   2   2  368.76   13.60
  -4  -2  -2  295.37   15.00
   4  -2   2  327.47   14.00
   4   2   2  300.97   13.30
  -4   2  -2  292.67   12.00
  -4   2  -2  309.07   13.60
  -5  -2  -2    4.10    5.40
   5  -2   2   -0.90    4.10
   5   2   2    7.30    4.60
  -5   2  -2    8.40    5.20
  -6  -2  -2   28.60    8.10
   6  -2   2    9.50    6.20
  -6   2  -2   22.40    7.10
   6   2   2   17.30    6.50
  -7  -2  -2    1.20    6.40
   7  -2   2    5.90    5.50
   7   2   2    8.00    6.00
  -7   2  -2    3.60    6.50
  -8  -2  -2    4.10    8.50
   8  -2   2   14.50    8.30
  -8   2  -2    2.60    7.20
   8   2   2    2.60    6.30
   9  -2   2   11.60    7.50
  -9  -2  -2   34.40   13.40
   9   2   2   15.30    7.40
  -9   2  -2   12.00    9.00
 -10  -2  -2   -2.80   10.40
  10  -2   2   14.70    7.60
  10   2   2   22.00    7.90
 -10   2  -2   12.00    9.80
  10  -3  -2    3.00    7.10
 -10  -3   2   14.10   11.60
  -9  -3   2   32.50   12.40
   9  -3  -2   44.60   10.80
   8  -3  -2    2.50    5.70
  -8  -3   2    5.00    8.40
   8   3  -2   -6.20    5.40
  -7  -3   2   94.29   12.90
   7  -3  -2  100.29   11.80
   7   3  -2   96.89   12.20
  -7   3   2  100.59   11.00
  -6  -3   2   69.99   10.60
   6  -3  -2   58.09    9.10
  -6  -3   2   63.69    7.90
   6   3  -2   70.49    9.20
  -5  -3   2    1.40    4.00
  -5  -3   2    3.90    5.70
   5  -3  -2    3.80    4.20
  -5   3   2    6.00    5.20
   5   3  -2    3.50    4.20
  -5   3   2    2.50    4.30
  -4  -3   2    3.60    3.70
   4  -3  -2    7.30    4.50
   4   3  -2   -0.10    4.10
   4   3  -2    5.40    3.50
  -4   3   2   14.20    4.30
  -4   3   2   12.10    5.50
  -3  -3   2    7.30    4.10
   3  -3  -2   15.40    4.50
   3   3  -2   14.10    3.70
   3   3  -2   10.80    4.50
  -3   3   2   18.40    5.50
   2  -3  -2  242.68   10.80
  -2  -3   2  235.18   10.50
   2   3  -2  248.98    8.90
   2   3  -2  249.68   10.70
  -2   3   2  240.78   11.00
  -1  -3   2  184.18    9.00
  -1  -3   2  196.48    7.30
   1  -3  -2  185.78    9.00
  -1   3   2  184.68    9.20
   1   3  -2  176.08    8.70
   1   3  -2  187.48    8.80
   0  -3  -2   72.99    6.50
   0  -3   2   80.49    5.60
   0   3   2   82.19    6.60
   0   3  -2   77.99    5.20
   0   3  -2   87.89    6.80
  -1  -3  -2    0.80    3.40
   1  -3   2   -2.20    2.90
   1   3   2    2.30    3.80
  -1   3  -2   -1.60    3.40
   2  -3   2   20.10    4.60
  -2  -3  -2   13.80    4.70
  -2   3  -2   21.90    3.60
  -2   3  -2   18.70    4.30
   2   3   2   16.80    3.70
   2   3   2   22.90    5.30
   2   3   2   23.80    4.80
  -3  -3  -2 4283.67   97.29
   3  -3   2 4122.89   95.69
   3   3   2 4103.19   95.89
  -3   3  -2 4128.69   94.39
   3   3   2 4077.29   94.69
  -3   3  -2 4144.69   93.69
  -4  -3  -2   17.60    6.30
   4  -3   2    7.00    4.40
  -4   3  -2   11.50    4.10
   4   3   2   18.10    6.20
  -4   3  -2   20.30    7.00
   4   3   2   20.50    5.50
  -5  -3  -2  194.18   13.20
   5  -3   2  148.19   11.00
   5   3   2  153.28   10.60
  -5   3  -2  159.08   10.10
  -6  -3  -2    8.50    6.70
   6  -3   2    5.10    6.10
   6   3   2    5.00    5.00
  -6   3  -2    4.10    4.80
  -7  -3  -2   37.90   10.80
   7  -3   2   32.80    8.40
   7   3   2   37.00    8.40
  -7   3  -2   27.40    7.70
  -8  -3  -2    9.40    8.60
   8  -3   2    7.80    7.00
  -8   3  -2    4.60    6.30
   8   3   2    6.00    6.10
   9  -3   2   16.50    9.00
  -9  -3  -2    7.20    9.20
   9   3   2   21.30    7.80
  -9   3  -2   27.40    8.50
  10  -3   2   13.60    8.30
 -10  -3  -2  -15.90   10.10
  10   3   2    2.20    6.30
 -10  -4   2   11.00   12.40
  10  -4  -2   17.10    7.70
  -9  -4   2   -9.80    9.90
  -8  -4   2   14.80    9.70
   8  -4  -2   -4.60    5.90
   8   4  -2   21.40    9.00
   7  -4  -2    8.30    6.60
  -7  -4   2   32.00   10.10
  -7   4   2   13.10    6.00
  -7   4   2   28.30    7.20
   7   4  -2    7.10    6.70
  -6  -4   2   -4.00    5.80
   6  -4  -2    6.70    5.20
  -6  -4   2    1.30    4.00
  -6   4   2    0.70    4.70
  -6   4   2   -1.20    4.30
   6   4  -2   -3.70    4.60
  -5  -4   2   41.10    8.30
   5  -4  -2   35.40    7.00
  -5  -4   2   38.30    7.10
   5   4  -2   34.80    8.30
   5   4  -2   43.60    7.40
  -5   4   2   38.90    7.10
  -4  -4   2    9.40    4.30
  -4   4   2    5.40    4.90
   4   4  -2   11.60    3.90
   4   4  -2    3.10    4.40
  -3  -4   2  167.28   10.00
   3  -4  -2  180.98   10.40
   3   4  -2  169.68   10.20
  -3   4   2  168.38   11.00
   3   4  -2  168.58    8.40
  -2  -4   2   89.09    7.90
   2  -4  -2  101.89    8.20
  -2  -4   2  104.59    6.30
   2   4  -2   99.39    6.90
   2   4  -2  101.29    8.10
  -2   4   2  105.79    8.80
   2   4  -2   72.39    7.20
   1  -4  -2   83.79    7.40
  -1  -4   2   86.19    5.80
   1   4  -2   92.39    7.40
  -1   4   2   89.09    7.80
   0  -4   2   18.40    4.10
   0  -4  -2   20.20    4.80
   0   4  -2   28.40    5.30
   0   4  -2   23.70    3.60
   0   4   2   16.10    4.60
  -1  -4  -2   18.50    4.30
  -1  -4  -2   12.10    4.50
   1  -4   2    7.30    3.60
   1   4   2    7.20    4.40
   1   4   2   11.90    3.80
  -1   4  -2   10.70    4.50
   1   4   2   11.90    4.20
   2  -4   2  492.85   16.60
  -2  -4  -2  462.25   16.80
   2   4   2  498.35   16.50
  -2   4  -2  474.85   16.50
   2   4   2  471.45   16.10
  -3  -4  -2   76.19    6.80
   3  -4   2   79.09    8.00
  -3  -4  -2   85.69    9.10
   3   4   2   80.29    8.00
  -3   4  -2   83.49    8.00
   3   4   2   94.59    7.70
   3   4   2   80.99    6.70
  -4  -4  -2   11.20    6.10
   4  -4   2   13.60    5.00
   4   4   2   14.00    5.20
  -4   4  -2    7.60    4.40
  -4   4  -2    9.40    4.10
   5  -4   2   -3.90    3.60
  -5  -4  -2   -0.10    5.70
   5   4   2   -2.70    3.90
  -5   4  -2   -2.10    4.00
  -5   4  -2   -5.00    4.00
  -6  -4  -2   18.20    7.30
   6  -4   2   19.60    6.30
   6   4   2   24.00    6.80
  -6   4  -2   22.00    7.00
  -6   4  -2   17.80    5.90
  -7  -4  -2   12.00    7.90
   7  -4   2    1.90    5.90
   7   4   2    7.20    5.50
   8  -4   2   20.90    8.70
  -8  -4  -2   31.90   13.40
   8   4   2   25.40    8.00
  -9  -4  -2   -6.20   11.20
   9  -4   2    2.30    6.60
   9   4   2   -3.20    5.20
 -10  -4  -2   -8.60   10.40
  10  -4   2    1.70    8.10
  -9  -5   2   -0.90    9.70
   9  -5  -2    6.70    7.20
   8  -5  -2   48.10   10.80
  -8  -5   2   38.10   13.80
   8   5  -2   44.40   11.30
  -7  -5   2    0.70    8.70
   7  -5  -2    1.90    5.60
   7   5  -2    0.70    5.90
  -7   5   2   -8.20    5.30
   6  -5  -2   19.90    6.60
  -6  -5   2   21.10    6.50
  -6  -5   2   28.20    8.60
   6   5  -2    8.70    7.20
  -6   5   2   16.60    7.50
   6   5  -2   15.00    6.80
  -5  -5   2   36.70    8.70
  -5  -5   2   21.00    6.30
   5  -5  -2   32.10    7.40
   5   5  -2   35.30    7.70
  -5   5   2   28.70    7.30
   5   5  -2   18.40    5.30
   4  -5  -2   53.39    8.20
  -4  -5   2   45.90    7.40
   4   5  -2   50.49    7.70
  -4   5   2   53.39    8.70
   4   5  -2   42.10    6.00
   3  -5  -2    6.40    4.20
  -3  -5   2   11.20    3.70
  -3  -5   2   10.60    4.70
   3   5  -2    4.20    3.80
  -3   5   2   11.10    5.40
   3   5  -2    9.40    3.90
  -2  -5   2  492.85   17.90
  -2  -5   2  476.85   15.50
   2   5  -2  471.85   17.20
  -2   5   2  463.85   18.00
   2   5  -2  475.85   16.40
  -1  -5   2   35.60    5.20
   1  -5  -2   23.70    5.30
   1   5  -2   22.00    5.60
  -1   5   2   20.30    5.50
   0  -5   2  504.05   16.20
   0  -5  -2  496.75   16.90
   0   5  -2  465.35   14.00
   0   5  -2  476.65   17.00
   0   5   2  454.95   17.00
  -1  -5  -2  152.08    8.80
   1  -5   2  158.48    9.30
  -1  -5  -2  163.28    9.70
   1   5   2  153.08    9.80
   1   5   2  164.68    9.50
   1   5   2  139.29    7.90
  -1   5  -2  168.38    9.90
  -2  -5  -2  274.77   13.00
   2  -5   2  291.47   12.90
  -2  -5  -2  296.07   13.00
   2   5   2  292.67   12.80
  -2   5  -2  295.57   13.40
  -3  -5  -2    0.20    3.40
   3  -5   2    3.10    3.80
  -3  -5  -2   -0.40    4.70
  -3   5  -2    3.10    4.40
   3   5   2    7.40    4.50
  -4  -5  -2   23.20    6.90
   4  -5   2   26.10    6.10
  -4  -5  -2   36.30    6.00
   4   5   2   23.60    6.70
  -4   5  -2   13.30    5.40
   4   5   2   19.20    5.50
   5  -5   2   10.60    5.20
  -5  -5  -2   18.30    7.00
  -5   5  -2   20.50    4.80
   5   5   2   20.70    6.30
  -5   5  -2   22.30    6.00
   6  -5   2   28.90    8.10
  -6  -5  -2   40.50   10.20
   6   5   2   49.00    8.90
  -6   5  -2   32.40    6.90
  -6   5  -2   47.30    7.90
  -7  -5  -2   84.49   13.70
   7  -5   2   90.69   12.80
   7   5   2   62.29    9.90
   8  -5   2   13.20    7.80
  -8  -5  -2   -6.60   10.00
   8   5   2   13.70    6.40
   9  -5   2   16.50    9.20
  -9  -5  -2    4.20   11.90
   9   5   2   -3.40    5.30
  -9  -6   2   36.90   15.30
   9  -6  -2    9.90    8.30
  -8  -6   2   45.40   15.50
   8  -6  -2   48.70   11.30
   8   6  -2   70.89   15.20
  -8   6   2   30.70   10.00
   7  -6  -2   23.70    7.80
  -7  -6   2   24.70   10.70
  -7   6   2   28.90    8.70
   7   6  -2   25.10    9.40
  -6  -6   2    6.80    4.50
   6  -6  -2    2.40    5.60
  -6  -6   2    9.80    7.40
   6   6  -2   -2.50    5.10
  -6   6   2   -6.60    5.90
   6   6  -2   -0.70    5.20
  -5  -6   2   14.20    6.00
  -5  -6   2   26.70    8.80
   5  -6  -2   18.60    6.90
  -5   6   2   11.10    6.30
   5   6  -2   29.00    7.60
   5   6  -2   17.00    5.50
   4  -6  -2    4.80    4.80
  -4  -6   2   20.90    6.10
   4   6  -2   11.30    5.70
   4   6  -2   22.40    7.70
  -3  -6   2    6.50    3.50
  -3  -6   2    4.90    4.70
   3  -6  -2   17.40    5.90
   3   6  -2    4.70    4.70
   3   6  -2   12.70    5.10
  -3   6   2   11.40    5.40
   2  -6  -2  288.27   14.10
  -2  -6   2  253.97   13.90
  -2  -6   2  292.87   12.10
   2   6  -2  280.17   14.60
  -2   6   2  277.37   14.30
   2   6  -2  322.07   13.90
  -1  -6   2  152.58    8.80
   1  -6  -2  153.18   10.20
   1   6  -2  153.38    8.30
  -1   6   2  149.39   10.50
   1   6  -2  163.58   10.40
   0  -6   2   59.99    6.80
   0  -6  -2   62.79    8.00
   0   6   2   61.89    8.10
   0   6  -2   48.40    7.50
   1  -6   2   52.39    7.20
  -1  -6  -2   47.40    7.50
  -1   6  -2   47.20    7.20
   1   6   2   54.49    5.50
   2  -6   2  248.58   12.70
  -2  -6  -2  243.68   12.70
  -2  -6  -2  268.27   12.80
  -2   6  -2  246.68   13.00
   2   6   2  253.37   12.20
  -3  -6  -2   -1.00    3.70
  -3  -6  -2    3.50    4.70
  -3  -6  -2   13.10    4.70
   3  -6   2    2.70    4.10
  -3   6  -2    1.60    4.30
   3   6   2    7.20    4.50
   3   6   2    2.10    4.20
  -4  -6  -2  145.19   12.40
  -4  -6  -2  174.08   11.00
   4  -6   2  168.28   12.10
   4   6   2  165.28   11.80
   4   6   2  177.38   11.60
  -4   6  -2  163.88   12.00
   5  -6   2   67.49    9.60
  -5  -6  -2   75.49   11.70
  -5   6  -2   67.69    9.30
   5   6   2   64.39    9.50
  -6  -6  -2   15.40    8.20
   6  -6   2    7.80    6.50
  -6   6  -2    2.50    5.80
   6   6   2   10.80    5.60
   7  -6   2    2.10    7.10
  -7  -6  -2   24.00   11.90
   7   6   2    0.50    5.00
   8  -6   2   68.49   13.10
  -8  -6  -2   62.79   16.00
   8   6   2   58.89   10.80
   9  -6   2    8.70    7.30
  -9  -6  -2    9.00    9.80
  -9  -7   2    8.50   13.00
  -8  -7   2    9.10   13.00
   8  -7  -2   23.80    9.30
  -8   7   2   32.10    9.20
   8   7  -2   10.60    8.80
  -7  -7   2   -4.60    8.10
   7  -7  -2    5.80    7.40
   7   7  -2    8.70    7.80
  -7   7   2   11.30    7.30
   6  -7  -2   15.90    6.90
  -6  -7   2    6.40    9.40
  -6  -7   2   -8.00    4.80
   6   7  -2    2.90    6.00
  -6   7   2    5.30    7.10
  -5  -7   2   24.50    5.60
  -5  -7   2    6.70    7.20
  -5  -7   2   19.90    7.00
   5  -7  -2   26.30    7.70
   5   7  -2   18.10   10.00
  -5   7   2    6.30    6.90
   5   7  -2   14.10    6.50
  -4  -7   2   94.89   10.90
   4  -7  -2   69.69    9.80
  -4  -7   2  103.49   10.60
  -4  -7   2   91.19    8.40
   4   7  -2  107.79   10.20
  -4   7   2   95.09   11.20
   3  -7  -2    2.90    4.80
  -3  -7   2   -1.20    5.30
  -3  -7   2   14.40    4.50
   3   7  -2    7.60    5.40
   3   7  -2   -1.60    3.90
  -3   7   2    5.80    5.40
  -2  -7   2  149.29    9.20
  -2  -7   2  134.39   11.20
   2  -7  -2  131.09   10.70
  -2   7   2  142.39   11.20
   2   7  -2  166.78   11.30
   1  -7  -2    2.90    4.10
  -1  -7   2    5.50    3.80
  -1   7   2    8.00    5.00
   1   7  -2   11.60    5.50
   1   7  -2    6.60    3.50
   0  -7  -2  197.58   11.90
   0  -7   2  175.78   10.70
   0   7   2  184.68   11.70
   0   7  -2  191.38   11.80
  -1  -7  -2  335.57   15.20
   1  -7   2  351.46   15.40
   1   7   2  314.17   15.10
  -1   7  -2  332.77   15.70
  -2  -7  -2   95.99    9.30
  -2  -7  -2  102.69    8.80
   2  -7   2   82.19    8.80
  -2   7  -2   94.89    9.40
   2   7   2  110.39    9.50
   2   7   2   89.39    9.50
   2   7   2   89.29    7.70
   3  -7   2   62.29    8.30
  -3  -7  -2   66.69    8.50
  -3  -7  -2   72.49    8.40
  -3  -7  -2   70.49    8.90
   3   7   2   55.99    8.10
   3   7   2   77.19    8.40
  -4  -7  -2   54.19    8.30
  -4  -7  -2   53.49    9.70
   4  -7   2   54.39    9.10
  -4  -7  -2   50.39    8.00
   4   7   2   63.09    9.50
   4   7   2   45.60    9.20
  -4   7  -2   59.69    9.50
  -5  -7  -2   30.40    9.20
   5  -7   2   33.00    8.20
  -5   7  -2   19.80    7.90
   5   7   2   31.50    8.40
  -6  -7  -2   68.89   13.50
   6  -7   2   74.99   12.00
   6   7   2   67.49   10.30
  -6   7  -2   70.39   10.70
   7  -7   2   12.60    8.40
  -7  -7  -2   -7.30    8.60
  -7   7  -2    1.70    6.20
   7   7   2    5.40    6.60
  -8  -7  -2  125.29   21.90
   8  -7   2   77.09   14.10
  -9  -7  -2    2.80   11.70
   9  -7   2  -10.70    7.10
  -8  -8   2    4.70   12.40
   8  -8  -2   -3.60    7.40
   8   8  -2   -1.80    7.80
  -8   8   2    4.80    8.10
  -7  -8   2   34.20   16.00
   7  -8  -2   41.40   10.80
   7   8  -2   10.20    9.50
   6  -8  -2    7.40    7.80
  -6  -8   2   -6.00    8.90
   6   8  -2    8.40    7.70
  -6   8   2    5.70    7.90
  -5  -8   2  172.18   15.30
   5  -8  -2  159.38   14.30
  -5  -8   2  147.29   13.10
  -5   8   2  133.89   14.00
   5   8  -2  136.29   13.40
  -4  -8   2   99.69    9.20
  -4  -8   2   82.09   11.30
   4  -8  -2  108.69   11.70
  -4  -8   2   92.49   11.60
  -4   8   2   84.09   11.50
   4   8  -2   85.09   10.30
  -3  -8   2  134.09    9.90
   3  -8  -2  122.29   11.90
  -3  -8   2  117.59   12.20
   3   8  -2  141.49   11.00
  -3   8   2  109.69   11.80
  -2  -8   2  218.28   14.30
  -2  -8   2  191.78   11.60
   2  -8  -2  191.88   13.30
   2   8  -2  210.38   13.20
  -2   8   2  211.38   14.40
  -1  -8   2   69.99    7.90
   1  -8  -2   85.69    9.50
  -1   8   2   54.19    8.80
   1   8  -2   71.69    6.60
   0  -8  -2   12.40    5.90
   0  -8   2   12.70    5.10
   0   8   2    7.10    5.00
   0   8  -2   16.20    6.30
  -1  -8  -2   44.40    8.50
   1  -8   2   52.29    8.60
   1   8   2   34.90    7.50
  -1   8  -2   46.30    8.80
   2  -8   2   -2.60    4.20
  -2  -8  -2   11.60    5.70
  -2   8  -2    6.20    4.90
   2   8   2   12.30    4.80
   2   8   2   15.70    6.30
  -3  -8  -2   56.69    8.70
  -3  -8  -2   57.79    8.80
  -3  -8  -2   56.69    8.70
   3  -8   2   55.79    9.00
  -3   8  -2   57.39    9.40
   3   8   2   74.39    9.60
   3   8   2   70.19   10.10
   4  -8   2    3.80    5.30
  -4  -8  -2   -0.30    5.60
  -4  -8  -2   -1.30    5.60
  -4  -8  -2    1.60    4.50
  -4   8  -2   -2.80    5.50
   4   8   2    9.00    6.60
  -5  -8  -2    8.40    6.00
  -5  -8  -2   22.90    9.30
   5  -8   2   17.20    7.50
  -5   8  -2    7.40    7.10
   5   8   2   34.60    8.40
   6  -8   2   94.79   13.70
  -6  -8  -2   75.89   14.40
  -6   8  -2  100.99   12.60
   6   8   2   90.69   11.70
   7  -8   2   13.60    7.70
  -7  -8  -2    3.50   10.10
   7   8   2    3.10    6.30
  -7   8  -2    5.10    7.50
  -8  -8  -2   13.90   13.30
   8  -8   2  -13.90    6.90
   8  -9  -2   15.80    9.80
  -8  -9   2   13.80   14.30
  -8   9   2    5.60   11.40
   7  -9  -2   11.50    8.80
  -7  -9   2    8.10    9.80
   7   9  -2   27.80   11.50
  -7   9   2    9.70    8.60
   6  -9  -2   16.20    9.10
  -6  -9   2    4.20    9.00
  -6   9   2    9.90    8.20
   6   9  -2   19.30    9.30
   5  -9  -2  134.19   14.60
  -5  -9   2  158.98   15.30
  -5  -9   2  141.69   13.70
  -5   9   2  134.69   14.80
   5   9  -2  157.48   13.80
  -4  -9   2   48.50    9.90
  -4  -9   2   22.10    8.70
  -4  -9   2   36.50    7.60
   4  -9  -2   13.40    7.50
   4   9  -2   29.60    7.80
  -4   9   2   23.00    8.70
   3  -9  -2   38.30    9.80
  -3  -9   2   36.00    6.80
  -3  -9   2   29.80    7.00
  -3  -9   2   60.49   11.40
   3   9  -2   39.30   10.20
  -3   9   2   28.10    8.60
   2  -9  -2    5.20    5.70
  -2  -9   2    3.20    6.70
  -2  -9   2    4.50    4.20
   2   9  -2    9.90    6.40
  -2   9   2    4.30    5.60
   2   9  -2    9.60    5.00
  -1  -9   2   16.40    6.10
   1  -9  -2   16.00    6.70
  -1   9   2    8.40    5.20
   1   9  -2   23.90    7.20
   0  -9  -2   55.09    8.90
   0  -9   2   48.80    8.10
   0   9   2   49.20    9.50
   0   9  -2   64.39   10.10
  -1  -9  -2   90.39   10.70
   1  -9   2   95.09   10.10
  -1   9  -2   87.59   10.70
   1   9   2  118.09   11.40
   2  -9   2   20.10    6.80
  -2  -9  -2   24.70    6.90
   2   9   2   20.00    7.80
  -2   9  -2   28.10    7.40
  -3  -9  -2  257.27   15.20
   3  -9   2  241.58   15.80
  -3  -9  -2  246.08   15.70
  -3   9  -2  230.98   15.80
   3   9   2  219.98   15.10
  -4  -9  -2   29.40    8.30
  -4  -9  -2   27.00    7.80
   4  -9   2   25.10    8.20
  -4  -9  -2   35.60    8.30
   4   9   2   36.30    9.80
  -4   9  -2   42.90    9.70
   4   9   2   32.20    8.70
  -5  -9  -2   29.60    9.10
   5   9   2   48.40   10.40
  -5   9  -2   20.60    8.80
   6  -9   2   30.60   10.00
  -6  -9  -2    4.50    7.50
  -6  -9  -2   17.60    9.60
   6   9   2   25.00    8.40
  -6   9  -2   15.60    8.50
   7  -9   2   18.40    9.50
  -7  -9  -2   55.49   13.50
  -7   9  -2   28.40    8.80
  -8  -9  -2    2.90   10.10
   8  -9   2   -6.20    7.60
   7 -10  -2    5.00    8.10
  -7  10   2  -11.40   10.40
   6 -10  -2   10.90    8.60
  -6 -10   2   50.79   13.10
   6  10  -2    3.60    7.80
  -6  10   2   26.30   10.10
  -5 -10   2   19.30    9.90
  -5 -10   2   20.20    9.40
   5 -10  -2   49.00   11.00
  -5  10   2   41.70   11.40
   5  10  -2   34.50   10.30
   4 -10  -2    6.70    7.50
  -4 -10   2   -7.20    6.60
  -4  10   2    8.90    7.60
   4  10  -2   10.70    6.80
   4  10  -2    5.10    8.70
   3 -10  -2   84.29   11.80
  -3 -10   2   76.59   12.70
  -3 -10   2   72.99    9.20
  -3  10   2   68.59   11.90
   3  10  -2   82.89   13.10
   2 -10  -2   -8.00    5.80
  -2 -10   2    8.90    8.30
  -2 -10   2    7.80    4.40
  -2  10   2    8.20    7.00
   2  10  -2    9.90    6.80
   1 -10  -2   28.60    7.90
  -1 -10   2   27.90    7.00
  -1  10   2   26.80    8.20
   1  10  -2   44.40   10.00
   0 -10   2   37.70    8.00
   0 -10  -2   34.80    8.20
   0  10  -2   37.90    8.80
   0  10   2   46.60   10.10
  -1 -10  -2   75.99   10.70
   1 -10   2   76.49   10.20
   1  10   2   74.99   11.10
  -1  10  -2  103.29   11.90
  -2 -10  -2    3.90    5.60
   2 -10   2   -3.60    4.80
   2  10   2    2.30    6.40
  -2  10  -2   10.40    7.00
  -3 -10  -2    5.00    7.40
   3 -10   2   -3.50    5.20
  -3 -10  -2    7.90    6.00
   3  10   2    9.50    7.10
  -3  10  -2   -2.60    5.80
   4 -10   2  206.58   16.40
  -4 -10  -2  178.28   14.80
  -4 -10  -2  168.28   14.30
   4  10   2  194.58   16.10
  -4  10  -2  164.88   15.30
   5 -10   2   12.30    8.20
  -5 -10  -2    2.80    5.50
  -5 -10  -2   26.60   10.00
  -5  10  -2   21.30    8.80
   5  10   2   24.20    8.00
   6 -10   2   31.30   10.50
  -6 -10  -2   44.20   13.40
  -6  10  -2   20.00    9.10
   6  10   2   39.80   13.20
   7 -10   2    6.50    8.20
  -7  10  -2    0.10    7.70
   6 -11  -2   31.20   10.50
   6  11  -2   42.50   13.20
   5 -11  -2   -4.90    8.00
  -5 -11   2    8.90    8.40
  -5  11   2   15.00    9.20
   4 -11  -2  196.68   18.00
  -4 -11   2  168.98   17.20
  -4  11   2  212.98   18.20
   4  11  -2  187.68   19.20
   3 -11  -2   49.60   11.80
  -3 -11   2   60.19   13.30
   3  11  -2   54.89   12.40
  -3  11   2   43.20   11.70
   2 -11  -2   14.80    7.40
  -2 -11   2   11.40    8.90
   2  11  -2   19.10    8.80
  -2  11   2   13.10    8.50
   1 -11  -2   44.80   10.30
  -1 -11   2   57.99    9.30
   1  11  -2   56.29   11.10
  -1  11   2   86.49   12.60
   0 -11   2  150.88   13.00
   0 -11  -2  149.59   14.20
   0  11   2  141.49   14.90
   0  11  -2  162.18   15.60
   1 -11   2   12.50    5.90
  -1 -11  -2   -0.60    5.40
  -1  11  -2   13.00    7.60
   1  11   2    8.50    7.80
  -2 -11  -2   -9.60    4.80
   2 -11   2   -0.50    5.70
   2  11   2    4.50    7.80
  -2  11  -2    6.60    7.30
  -3 -11  -2    6.80    6.80
   3 -11   2    1.50    6.50
  -3 -11  -2   -0.70    6.80
  -3  11  -2    4.60    8.30
   3  11   2    4.20    7.20
  -4 -11  -2   -1.30    5.30
  -4 -11  -2   11.40    7.40
   4 -11   2    9.40    6.80
  -4  11  -2   -6.30    6.50
   4  11   2    6.40    8.30
   5 -11   2    4.20    8.10
  -5  11  -2   -1.10    7.70
   6 -11   2   22.00    9.30
   5 -12  -2   16.30    8.70
  -5  12   2   11.70    8.70
  -4 -12   2   43.50   18.30
   4 -12  -2    2.70    8.40
  -4  12   2    7.00    8.00
   4  12  -2    8.60   10.90
   3 -12  -2   40.40   10.60
  -3 -12   2   43.90   11.30
   3  12  -2   38.40   11.20
  -3  12   2   60.09   13.00
  -2 -12   2    1.50    9.20
   2 -12  -2   -1.70    6.30
   2  12  -2    5.50    8.20
  -2  12   2   -4.80    7.00
   1 -12  -2   59.79   11.90
  -1  12   2   76.99   14.30
   1  12  -2   73.89   13.90
   0 -12  -2    2.00    7.20
   0 -12   2    2.40    5.80
   0  12   2   10.30    8.10
   0  12  -2   -2.70    7.50
  -1 -12  -2   36.70   10.00
   1 -12   2   38.30    9.60
   1  12   2   28.60   11.30
  -1  12  -2   24.30    9.50
  -2 -12  -2   11.80    7.30
   2 -12   2   26.80    9.50
  -2  12  -2   37.10   11.40
   2  12   2   27.50    9.70
  -3 -12  -2   21.80    7.60
   3 -12   2   14.00    8.70
  -3  12  -2   21.90    9.40
   3  12   2    2.60    8.10
   4 -12   2   68.29   12.80
  -4 -12  -2   56.69   13.90
   4  12   2   62.49   13.60
  -4  12  -2   57.89   12.30
   3 -13  -2   -0.30    7.20
  -3 -13   2   11.40    9.70
  -3  13   2   15.00    8.90
   3  13  -2   24.50   10.50
  -2 -13   2   19.70   12.90
   2 -13  -2   23.50    9.70
   2  13  -2   38.20   11.30
  -2  13   2   14.20    9.10
   1 -13  -2    4.50    8.90
  -1 -13   2   16.20    6.30
  -1  13   2   10.50    8.80
   1  13  -2    8.50    8.80
   0 -13   2    7.20    6.10
   0 -13  -2   -1.20    6.10
   0  13  -2    7.80    8.90
   0  13   2   12.20    9.80
   1 -13   2   50.49   10.60
  -1 -13  -2   50.39   10.90
  -1  13  -2   38.50   11.50
   1  13   2   44.10   12.60
  -2 -13  -2  -11.20    5.90
   2 -13   2   -2.60    6.30
  -2  13  -2   14.10   10.30
   2  13   2   15.30    8.90
  -3 -13  -2    0.60    6.00
   3 -13   2   19.80    8.40
  -3  13  -2   13.90    8.60
   3  13   2   19.80    9.20
   0 -14  -2   15.40    7.50
   0 -14   2   27.40    9.30
   0  14   2   27.90   11.30
   0  14  -2    1.60    8.20
 -10   0   3   23.50    9.90
  -9   0   3   59.29   12.60
   9   0  -3   72.39   10.30
  -8   0   3    7.60    7.70
   8   0  -3    8.30    5.50
  -7   0   3  105.59   12.60
   7   0  -3  123.49   12.20
   7   0  -3  116.99   10.60
  -7   0   3  103.19   10.20
  -6   0   3    1.90    4.50
   6   0  -3    6.80    5.20
   6   0  -3    4.20    4.20
  -6   0   3    1.30    5.40
   5   0  -3  240.28   14.40
  -5   0   3  235.38   12.30
  -5   0   3  231.18   13.40
   5   0  -3  225.38   12.60
  -4   0   3    4.70    4.70
   4   0  -3   -2.60    3.60
  -3   0   3   79.79    7.80
   3   0  -3   83.49    7.10
  -2   0   3    2.40    3.80
   2   0  -3   -1.10    3.10
   2   0  -3   -2.00    2.40
  -1   0   3   -5.20    3.00
   1   0  -3    4.70    2.40
   0   0   3   -0.60    1.40
   0   0  -3    0.20    1.90
   1   0   3  461.55   13.00
  -1   0  -3  480.35   13.50
   2   0   3    0.90    3.50
  -2   0  -3    1.20    4.30
   3   0   3  494.35   16.50
  -3   0  -3  499.75   17.80
   4   0   3    4.90    4.40
  -4   0  -3    2.60    5.20
  -5   0  -3    6.60    5.80
   5   0   3   11.40    5.40
   6   0   3   -1.00    4.30
  -6   0  -3  -11.20    5.10
  -7   0  -3   21.40    8.60
   7   0   3   35.70    8.40
   8   0   3   -5.80    4.70
  -8   0  -3   -1.60    6.60
   9   0   3   83.59   12.70
  -9   0  -3   72.89   15.00
  10   0   3    4.20    6.10
 -10   0  -3   -3.90    9.30
  10  -1  -3   12.30    7.40
 -10  -1   3   13.10    9.80
 -10   1   3   -0.50    8.80
  -9  -1   3   12.30    9.50
   9  -1  -3   11.10    6.60
   9   1  -3    3.20    5.70
  -9   1   3   -2.60    7.80
   8  -1  -3   32.80    8.90
  -8  -1   3   31.00    9.60
   8   1  -3   18.70    7.70
   8   1  -3   22.00    8.50
  -8   1   3   25.40    8.70
   7  -1  -3   28.90    8.10
   7  -1  -3   19.20    6.00
  -7  -1   3   19.50    8.50
  -7  -1   3   30.20    7.50
   7   1  -3   33.80    8.50
  -7   1   3   37.60    9.50
  -7   1   3   36.80    7.50
  -6  -1   3    5.10    4.70
  -6  -1   3   -0.50    5.50
   6  -1  -3    3.10    4.50
   6  -1  -3   12.30    5.50
  -6   1   3   -1.20    5.00
   6   1  -3    1.90    4.50
  -6   1   3    3.80    5.70
  -5  -1   3    0.00    4.50
  -5  -1   3    3.90    5.30
   5  -1  -3    2.70    3.70
   5  -1  -3    1.90    4.20
   5   1  -3   -1.60    3.80
  -5   1   3    0.20    5.00
  -5   1   3   -0.10    4.70
   4  -1  -3  162.38    9.60
   4  -1  -3  154.28    9.10
  -4  -1   3  161.28    9.80
  -4   1   3  162.88   10.20
  -4   1   3  152.68    9.80
   4   1  -3  170.38   10.30
   4   1  -3  177.08    9.60
   3  -1  -3  105.69    7.20
  -3  -1   3   93.49    8.00
   3  -1  -3   93.79    7.60
   3   1  -3  113.89    8.00
   3   1  -3  105.79    6.20
  -3   1   3   99.09    8.10
  -2  -1   3  118.59    8.10
   2  -1  -3  122.79    6.50
   2   1  -3  124.89    7.40
   2   1  -3  127.79    5.40
  -2   1   3  117.29    7.90
   1  -1  -3  439.96   11.30
  -1  -1   3  415.76   12.90
  -1   1   3  413.16   12.70
   1   1  -3  439.66   12.50
   0  -1   3   -1.20    2.20
   0  -1  -3    1.80    1.90
   0   1   3    6.90    2.40
   0   1  -3    0.20    2.30
   1  -1   3  176.88    7.30
  -1  -1  -3  187.68    7.80
  -1   1  -3  193.58    7.40
  -1   1  -3  184.18    6.30
   1   1   3  190.68    7.70
   2  -1   3  470.15   14.90
  -2  -1  -3  471.05   16.00
  -2   1  -3  492.45   15.40
   2   1   3  475.45   15.20
  -3  -1  -3  743.53   23.20
   3  -1   3  730.73   21.80
   3   1   3  709.53   21.60
  -3   1  -3  744.83   22.20
   4  -1   3   13.20    5.10
  -4  -1  -3   29.20    6.90
   4   1   3   17.50    5.10
  -4   1  -3   11.50    5.70
   5  -1   3   -6.00    4.00
  -5  -1  -3    1.00    5.10
  -5   1  -3    0.20    5.00
   5   1   3    0.60    4.00
   6  -1   3  255.37   14.80
  -6  -1  -3  246.98   15.80
  -6   1  -3  231.28   14.80
   6   1   3  237.18   13.80
  -7  -1  -3   16.10    8.60
   7  -1   3   11.90    6.40
  -7   1  -3   11.50    7.70
   7   1   3    1.90    6.20
   8  -1   3   16.80    7.30
  -8  -1  -3   -1.10    7.20
  -8   1  -3   -1.10    6.90
   8   1   3    6.10    6.10
  -9  -1  -3   10.30    9.10
   9  -1   3   24.00    8.80
   9   1   3   39.80   10.70
  -9   1  -3   25.00   10.00
  10  -1   3    0.20    6.30
 -10  -1  -3    5.10   11.40
 -10   1  -3   16.80    8.70
  10   1   3   10.60    7.60
 -10  -2   3   -0.50   10.10
  10  -2  -3   12.80    7.50
 -10   2   3   -9.50    9.30
   9  -2  -3    6.40    6.60
  -9  -2   3    8.00    9.70
  -9   2   3   12.50    7.10
  -8  -2   3   16.10    9.00
   8  -2  -3   20.00    7.70
  -8   2   3   18.40    7.40
   8   2  -3   16.40    7.60
  -7  -2   3   23.70    7.20
  -7  -2   3   16.50    8.10
   7  -2  -3   11.50    6.20
  -7   2   3   18.30    7.10
  -7   2   3   18.70    6.70
   7   2  -3   25.10    7.60
   6  -2  -3   73.79    9.20
  -6  -2   3   85.59    8.60
   6  -2  -3   89.79    9.40
  -6  -2   3   62.09   10.20
   6   2  -3   67.09    9.40
  -6   2   3   67.89    8.90
  -6   2   3   94.99    9.50
  -5  -2   3   10.40    5.60
   5  -2  -3   15.10    4.90
   5  -2  -3   11.40    5.30
   5   2  -3   10.50    4.90
  -5   2   3   17.50    5.70
   5   2  -3   10.80    4.30
  -4  -2   3   59.09    7.50
   4  -2  -3   50.59    6.40
   4  -2  -3   50.89    6.90
   4   2  -3   77.89    7.70
   4   2  -3   60.49    5.90
  -4   2   3   52.39    8.00
  -3  -2   3  114.49    8.90
   3  -2  -3  134.39    8.30
   3  -2  -3  161.18    7.70
  -3   2   3  153.08    9.40
   3   2  -3  149.19    9.20
   3   2  -3  149.79    7.10
   2  -2  -3   55.69    6.20
  -2  -2   3   78.39    7.20
  -2   2   3   61.49    7.00
   2   2  -3   62.59    4.40
   2   2  -3   59.29    6.30
  -1  -2   3  368.36   12.40
   1  -2  -3  368.16   11.70
  -1   2   3  364.76   12.50
   1   2  -3  364.36   11.70
   0  -2  -3  290.67   10.00
   0  -2   3  296.27   10.10
   0  -2   3  305.07    8.80
   0   2   3  287.27   10.00
   0   2  -3  294.87    9.90
   0   2   3  290.47    9.80
   1  -2   3  857.41   22.00
  -1  -2  -3  865.31   22.30
  -1   2  -3  838.32   21.70
   1   2   3  854.71   22.30
   2  -2   3   55.29    5.90
  -2  -2  -3   44.60    7.50
  -2   2  -3   39.00    5.10
   2   2   3   43.10    6.60
   3  -2   3   51.39    6.80
  -3  -2  -3   71.59    8.90
  -3   2  -3   51.59    5.40
   3   2   3   49.70    7.00
   4  -2   3    5.80    4.60
  -4  -2  -3    1.00    5.10
  -4   2  -3    5.10    4.40
   4   2   3   -0.10    4.20
  -5  -2  -3   47.20    8.40
   5  -2   3   35.10    6.50
   5   2   3   35.30    6.90
  -5   2  -3   31.30    7.30
   6  -2   3   41.70    7.80
  -6  -2  -3   45.50    9.50
  -6   2  -3   59.59    9.30
   6   2   3   51.99    8.80
  -7  -2  -3   16.00    7.70
   7  -2   3   27.20    7.80
  -7   2  -3   36.20    8.80
   7   2   3   22.90    7.30
  -8  -2  -3   -7.00    8.60
   8  -2   3   -2.80    6.70
  -8   2  -3   -4.40    6.50
   8   2   3    0.10    5.70
  -9  -2  -3    5.70   10.10
   9  -2   3   38.00   10.40
   9   2   3   19.40    7.80
  -9   2  -3    0.00    7.70
 -10  -2  -3    3.50   11.00
  10  -2   3   10.90    7.90
  10   2   3    8.30    7.30
 -10   2  -3   14.90    9.50
 -10  -3   3   19.90   11.80
  10  -3  -3   19.50    8.00
   9  -3  -3    3.30    6.40
  -9  -3   3   -1.00    9.80
   8  -3  -3  146.69   13.90
  -8  -3   3  134.19   17.10
   8   3  -3  155.18   15.40
  -7  -3   3   11.40    7.80
  -7   3   3   19.80    6.90
   7   3  -3    5.30    5.70
  -6  -3   3  208.68   12.50
  -6  -3   3  219.98   15.50
   6  -3  -3  190.98   13.20
   6   3  -3  227.08   11.70
   6   3  -3  194.28   13.50
   5  -3  -3   52.49    7.70
  -5  -3   3   59.29    7.70
   5   3  -3   45.10    7.40
  -5   3   3   39.30    7.00
   5   3  -3   67.69    6.80
  -5   3   3   49.99    8.10
   4  -3  -3   33.90    5.60
   4  -3  -3   38.90    6.50
  -4  -3   3   46.50    7.10
  -4   3   3   43.30    6.10
  -4   3   3   49.70    7.50
   4   3  -3   40.90    6.90
   4   3  -3   45.70    5.60
  -3  -3   3    0.20    4.00
   3  -3  -3    2.30    3.80
  -3   3   3   -0.70    4.80
   3   3  -3    1.70    2.80
   3   3  -3   -1.40    3.70
  -2  -3   3   69.09    7.10
   2  -3  -3   55.79    6.70
  -2   3   3   82.19    7.80
   2   3  -3   60.99    4.80
   2   3  -3   59.59    6.50
  -1  -3   3  199.78    7.10
  -1  -3   3  172.28    9.30
   1  -3  -3  185.58    9.00
   1   3  -3  179.18    8.40
  -1   3   3  186.08    9.50
   1   3  -3  175.08    9.10
   0  -3  -3   -1.40    3.60
   0  -3   3    1.60    2.50
   0   3  -3   -4.70    3.40
   0   3   3    0.50    3.70
   1  -3   3    1.30    2.80
  -1  -3  -3    2.90    3.40
   1   3   3   -3.60    3.40
  -1   3  -3    0.60    3.70
  -1   3  -3   -0.30    3.00
  -2  -3  -3   12.70    4.90
   2  -3   3    8.70    4.00
  -2   3  -3   11.50    4.20
  -2   3  -3    9.30    3.60
   2   3   3   12.00    4.40
  -3  -3  -3   14.10    5.60
   3  -3   3   12.90    4.50
   3   3   3   11.50    5.10
  -3   3  -3   15.00    4.20
  -3   3  -3   18.40    4.50
  -4  -3  -3  664.03   23.80
   4  -3   3  657.43   22.20
   4   3   3  656.73   21.80
  -4   3  -3  633.34   20.10
  -5  -3  -3   -0.90    5.20
   5  -3   3    3.40    4.70
  -5   3  -3    1.60    3.70
   5   3   3    0.20    4.20
   6  -3   3  190.28   13.30
  -6  -3  -3  159.68   14.00
  -6   3  -3  183.58   12.70
   6   3   3  173.58   12.20
  -6   3  -3  166.28   10.60
   7  -3   3   -1.60    5.10
  -7  -3  -3    4.70    6.90
  -7   3  -3    8.20    6.20
   8  -3   3   73.69   12.70
  -8  -3  -3   71.99   14.20
   8   3   3   52.49   10.60
  -8   3  -3   63.49   10.80
   9  -3   3  -10.00    7.20
  -9  -3  -3   -4.50    9.30
   9   3   3   12.30    6.50
  -9   3  -3   20.50    7.90
 -10  -3  -3   14.40   12.50
  10  -3   3    5.50    7.90
  10   3   3    3.70    6.00
  10  -4  -3   15.60    7.60
 -10  -4   3    3.60   11.10
  -9  -4   3   -3.70   10.30
   9  -4  -3    4.00    6.80
   9   4  -3   10.70    9.00
  -8  -4   3    3.20    8.60
   8  -4  -3   13.30    7.70
   8   4  -3   17.70    8.70
  -8   4   3   10.90    7.00
   7  -4  -3  130.59   12.80
  -7  -4   3  133.59   14.90
   7   4  -3  132.39   13.80
  -7   4   3  143.89   13.00
   7   4  -3  154.48   11.00
  -7   4   3  147.59   16.00
   6  -4  -3   11.70    5.80
  -6  -4   3    4.10    6.40
  -6  -4   3   -3.90    4.00
  -6   4   3   12.60    5.00
  -6   4   3    9.70    6.60
   6   4  -3    8.50    4.50
   6   4  -3    1.50    5.00
  -5  -4   3   40.60    7.50
   5  -4  -3   34.60    7.00
   5   4  -3   19.60    5.80
   5   4  -3   36.60    6.20
  -5   4   3   45.90    7.90
  -4  -4   3   49.70    7.30
   4  -4  -3   59.39    7.90
  -4   4   3   54.39    8.60
   4   4  -3   57.19    7.60
   4   4  -3   45.60    5.50
  -3  -4   3  141.39    9.80
   3  -4  -3  144.79    9.90
   3   4  -3  150.78    7.50
   3   4  -3  156.68    9.80
  -3   4   3  138.89   10.10
  -2  -4   3  318.57   13.50
   2  -4  -3  308.37   13.30
  -2  -4   3  313.67   10.70
   2   4  -3  316.27   10.80
  -2   4   3  308.47   13.80
   2   4  -3  312.87   12.90
   2   4  -3  317.27   12.60
   1  -4  -3   18.10    4.90
  -1  -4   3   22.90    3.70
  -1  -4   3   10.70    4.40
   1   4  -3   21.60    4.90
  -1   4   3   26.80    5.50
   0  -4   3    7.70    3.50
   0  -4  -3   16.70    4.80
   0   4  -3   17.40    4.90
   0   4   3    8.80    4.30
   0   4  -3   14.80    3.50
  -1  -4  -3    9.90    3.90
   1  -4   3    3.50    3.20
  -1  -4  -3   -2.20    3.80
   1   4   3    6.60    3.80
  -1   4  -3    5.70    4.10
   1   4   3    5.00    4.30
  -2  -4  -3  484.55   17.10
   2  -4   3  495.55   16.90
   2   4   3  499.45   17.10
  -2   4  -3  508.25   16.90
  -2   4  -3  489.55   14.90
   3  -4   3  121.89    8.80
  -3  -4  -3  120.29    9.80
   3   4   3  140.49    9.20
  -3   4  -3  121.09    8.70
  -3   4  -3   80.79    7.60
  -4  -4  -3   93.99   10.40
   4  -4   3   98.79    8.90
  -4   4  -3  111.79    7.80
  -4   4  -3   96.99    8.30
  -5  -4  -3   26.50    8.50
   5  -4   3   24.90    6.60
  -5   4  -3   26.70    6.00
  -5   4  -3   26.30    5.80
  -6  -4  -3   -0.70    6.00
   6  -4   3    5.80    5.00
   6   4   3   -1.30    5.10
  -6   4  -3   -0.90    4.30
  -7  -4  -3   98.99   14.00
   7  -4   3   87.99   11.90
   7   4   3   95.29   10.80
  -8  -4  -3  -11.30    8.30
   8  -4   3   14.70    8.00
   8   4   3   11.60    6.70
   9  -4   3   11.10    8.30
  -9  -4  -3   13.00   12.60
   9   4   3    8.20    6.40
 -10  -4  -3    6.80   12.00
  10   4   3   13.60    8.90
  -9  -5   3   -2.80   10.20
   9  -5  -3    8.60    8.10
   9   5  -3   14.40   10.40
   8  -5  -3   41.60   10.90
  -8  -5   3   44.00   13.50
   8   5  -3   18.90    8.40
  -8   5   3   30.40   10.50
   7  -5  -3    5.10    6.20
  -7  -5   3    2.30    7.60
   7   5  -3    2.20    6.20
  -7   5   3   -3.10    5.70
  -6  -5   3   23.80    9.30
   6  -5  -3   11.50    6.10
  -6  -5   3   15.00    5.80
   6   5  -3   10.60    4.80
   6   5  -3   18.40    7.10
  -6   5   3   13.60    7.40
   5  -5  -3   11.50    5.60
  -5  -5   3   13.10    5.40
  -5   5   3    1.80    5.70
   5   5  -3    1.80    4.40
   5   5  -3    4.60    3.50
   4  -5  -3    6.60    4.60
   4   5  -3    0.90    4.20
  -4   5   3   -4.30    5.00
   4   5  -3    5.20    3.10
  -3  -5   3  174.98   11.30
   3  -5  -3  150.38   10.60
  -3  -5   3  167.88    8.50
   3   5  -3  175.48   10.50
   3   5  -3  164.98    8.50
  -3   5   3  173.68   11.80
   2  -5  -3   55.99    7.50
  -2  -5   3   77.59    8.50
  -2  -5   3   61.09    5.30
  -2   5   3   78.79    8.70
   2   5  -3   64.29    7.80
   2   5  -3   71.69    7.40
  -1  -5   3  109.19    6.80
   1  -5  -3  103.39    8.60
   1   5  -3  119.29    8.90
  -1   5   3  110.49    9.00
   0  -5   3  149.29    8.40
   0  -5  -3  147.89    9.50
   0   5   3  164.48    9.90
   0   5  -3  162.18    7.40
   0   5  -3  143.29    9.60
  -1  -5  -3  798.32   24.40
   1  -5   3  821.42   23.70
  -1  -5  -3  779.42   22.40
   1   5   3  814.42   24.40
   1   5   3  780.92   23.40
  -1   5  -3  813.82   24.30
   2  -5   3  250.57   12.00
  -2  -5  -3  237.68   12.40
  -2  -5  -3  245.78   11.80
   2   5   3  243.78   12.30
  -2   5  -3  253.57   12.10
  -3  -5  -3  142.49    8.80
   3  -5   3  139.69    9.80
  -3  -5  -3  128.39   10.30
  -3   5  -3  145.19   10.10
   3   5   3  142.09    8.40
  -4  -5  -3   -3.70    5.00
   4  -5   3    1.10    4.30
  -4   5  -3    0.60    4.30
   4   5   3    5.20    4.90
   5  -5   3   48.10    8.20
  -5  -5  -3   56.69   10.80
  -5   5  -3   47.30    6.90
   5   5   3   52.79    8.50
  -5   5  -3   46.90    7.60
  -6  -5  -3   16.70    8.30
   6  -5   3    6.40    6.00
  -6   5  -3   20.90    5.80
   6   5   3   30.60    7.50
  -6   5  -3   18.10    5.80
   7  -5   3    6.70    6.90
  -7  -5  -3    8.90    8.90
   7   5   3    0.50    5.40
  -8  -5  -3   24.40   11.70
   8  -5   3    5.00    7.90
   8   5   3    8.10    6.30
   9  -5   3   -1.30    7.20
  -9  -5  -3    5.80   12.60
   9   5   3    1.80    5.70
  -9  -6   3   51.59   16.60
   9  -6  -3   59.89   12.70
   9   6  -3   50.29   13.60
   8  -6  -3   -7.60    6.40
  -8  -6   3   11.20   10.90
   8   6  -3   -1.90    6.90
  -8   6   3   -8.10    6.70
   7  -6  -3  141.59   14.40
  -7  -6   3  145.99   18.70
   7   6  -3  159.78   15.20
  -7   6   3  118.79   13.50
   6  -6  -3    1.50    5.60
  -6  -6   3    1.10    5.20
  -6  -6   3    8.90    8.40
   6   6  -3    8.10    6.40
  -6   6   3    2.80    6.40
  -5  -6   3    7.90    5.90
  -5  -6   3    6.20    5.80
   5  -6  -3   -2.10    4.80
   5   6  -3    6.30    5.10
   5   6  -3   10.90    4.10
  -5   6   3   -0.50    5.80
  -4  -6   3    5.00    5.30
  -4  -6   3    4.70    3.50
   4  -6  -3    1.90    4.30
   4   6  -3    7.80    3.90
   4   6  -3    1.80    4.90
  -4   6   3    2.00    5.30
  -3  -6   3   64.79    9.00
  -3  -6   3   62.49    6.20
   3  -6  -3   38.10    7.60
  -3   6   3   51.89    8.50
   3   6  -3   56.89    7.70
   3   6  -3   55.29    6.60
  -2  -6   3    3.60    4.50
   2  -6  -3    0.40    3.90
  -2  -6   3    1.40    2.80
  -2   6   3    1.10    4.50
   2   6  -3   -2.40    4.60
   2   6  -3    2.10    3.80
  -1  -6   3    5.20    3.20
   1  -6  -3    8.30    4.40
   1   6  -3    7.00    3.60
  -1   6   3    7.00    4.90
   1   6  -3    3.30    4.30
   0  -6  -3   12.30    5.10
   0  -6   3    8.60    4.10
   0   6  -3   12.40    5.10
   0   6   3   15.90    6.00
   0   6  -3    8.10    3.20
   1  -6   3   21.10    4.90
  -1  -6  -3   12.50    3.90
  -1  -6  -3   12.50    5.30
  -1   6  -3   20.10    5.70
   1   6   3   16.00    5.30
  -2  -6  -3    2.90    4.00
  -2  -6  -3    0.60    4.90
   2  -6   3    1.60    3.60
   2   6   3    1.10    4.00
   2   6   3   -0.40    4.10
  -2   6  -3   -0.10    4.30
   3  -6   3   12.50    5.40
  -3  -6  -3   18.10    5.80
   3   6   3   29.40    7.00
  -3   6  -3   22.70    6.10
   4  -6   3   13.40    4.90
  -4  -6  -3    4.50    5.50
  -4   6  -3   18.60    5.90
   4   6   3   16.80    5.40
  -5  -6  -3  181.18   14.50
   5  -6   3  157.58   12.80
  -5   6  -3  189.98   12.90
   5   6   3  150.78   12.40
   6  -6   3    7.80    6.10
  -6  -6  -3    1.80    7.80
  -6   6  -3   11.50    6.10
   6   6   3    6.70    5.80
   7  -6   3   80.09   13.70
  -7  -6  -3  105.09   19.50
   7   6   3   84.19   11.10
   8  -6   3   22.60    9.40
  -8  -6  -3    9.00   10.90
   8   6   3   18.00    7.40
   9  -6   3   15.10    9.20
  -9  -6  -3   -4.30    9.80
   9   6   3    9.00    7.80
  -9  -7   3    7.00   11.50
   9   7  -3   -3.10    8.60
   8  -7  -3   40.30   10.50
  -8  -7   3   74.49   20.60
  -8   7   3   57.59   11.30
   8   7  -3   56.49   13.40
   7  -7  -3   12.70    7.90
  -7  -7   3    5.40   10.50
   7   7  -3    4.80    6.40
  -7   7   3   21.20    8.00
  -6  -7   3   43.10   11.60
  -6  -7   3   47.50    9.90
   6  -7  -3   65.49   11.50
   6   7  -3   55.99   10.90
  -6   7   3   57.79   10.70
   5  -7  -3   33.30    7.60
  -5  -7   3   55.59   10.50
  -5  -7   3   50.29   10.90
   5   7  -3   44.40    9.50
  -5   7   3   39.50    8.90
   5   7  -3   50.09    7.90
  -4  -7   3   46.20    6.60
  -4  -7   3   41.00    9.10
   4  -7  -3   42.10    8.40
  -4   7   3   52.69    9.70
   4   7  -3   54.69    7.30
   4   7  -3   48.70    8.60
   3  -7  -3   14.90    5.70
  -3  -7   3   26.80    5.00
  -3  -7   3   17.60    6.90
   3   7  -3   20.30    6.00
  -3   7   3   21.10    6.70
   3   7  -3   20.20    7.30
  -2  -7   3  326.37   13.40
   2  -7  -3  314.37   15.50
  -2  -7   3  298.37   16.10
   2   7  -3  313.87   15.60
  -2   7   3  301.47   15.80
  -1  -7   3  108.59    8.20
   1  -7  -3   95.29    9.40
   1   7  -3  115.99    7.80
   1   7  -3  116.49    9.80
  -1   7   3  109.09    9.90
   0  -7   3    2.90    3.20
   0  -7  -3    1.60    4.60
   0   7   3   -2.20    4.40
   0   7  -3    3.00    4.60
  -1  -7  -3   94.19    9.60
   1  -7   3  107.09    8.80
  -1   7  -3   96.89    9.40
   1   7   3  109.99    9.30
   2  -7   3   96.29    9.00
  -2  -7  -3  112.29   10.10
  -2  -7  -3  119.59    9.00
   2   7   3  113.49   10.40
   2   7   3  100.39    9.20
  -2   7  -3   99.89    9.50
  -3  -7  -3   55.09    8.40
   3  -7   3   55.79    9.10
  -3  -7  -3   49.70    8.40
   3   7   3   94.39   12.40
   3   7   3   67.29    8.90
   4  -7   3    7.90    5.00
  -4  -7  -3    2.00    5.40
  -4  -7  -3    8.80    5.50
  -4   7  -3   26.10    7.20
   4   7   3   11.50    6.60
   5  -7   3    3.90    5.70
  -5  -7  -3   -6.50    5.90
   5   7   3   -0.90    5.50
  -5   7  -3   15.80    6.10
  -6  -7  -3   28.10   10.80
   6  -7   3   53.59   10.00
  -6   7  -3   52.29    9.50
   6   7   3   42.10    9.50
   7  -7   3   11.80    8.20
  -7  -7  -3   26.60   12.00
   7   7   3   13.20    7.20
   8  -7   3   87.59   14.50
  -8  -7  -3   67.19   16.50
   8   7   3   30.40   10.10
  -9  -7  -3   13.30   13.40
   9  -7   3   -3.90    7.10
   8  -8  -3   20.50    9.20
  -8  -8   3    5.30   12.20
   8   8  -3    8.70    9.10
  -8   8   3    8.90    7.90
  -7  -8   3   -5.00    9.70
   7  -8  -3    0.90    7.70
   7   8  -3   -2.90    8.00
  -7   8   3   -6.40    7.40
   6  -8  -3   11.00    7.90
  -6  -8   3    3.40    9.40
  -6   8   3   11.60    8.30
   6   8  -3   24.50    8.80
  -5  -8   3   17.50    8.50
  -5  -8   3    5.70    6.30
   5  -8  -3    6.50    6.20
   5   8  -3   15.70    6.70
  -5   8   3   16.80    8.40
  -4  -8   3   14.10    4.90
   4  -8  -3   21.90    6.70
  -4  -8   3    1.10    6.30
   4   8  -3    1.40    5.30
  -4   8   3    3.50    6.10
  -3  -8   3   34.60    5.90
  -3  -8   3   32.90    8.60
   3  -8  -3   18.30    6.50
   3   8  -3   46.40    9.40
   3   8  -3   32.80    7.30
  -3   8   3   32.60    8.20
  -2  -8   3   66.49    7.50
  -2  -8   3   71.49   10.20
   2  -8  -3   57.29    9.00
  -2   8   3   75.79   10.20
   2   8  -3   79.79    9.70
  -1  -8   3   77.99    7.80
   1  -8  -3   75.09    9.70
   1   8  -3   99.29    9.90
  -1   8   3   68.49    9.40
   1   8  -3   99.59    7.60
   0  -8   3   95.99    8.40
   0  -8  -3   75.49    9.50
   0   8  -3   78.09    9.20
   0   8   3   87.19    9.40
   1  -8   3   34.80    6.90
   1   8   3   26.70    6.80
  -1   8  -3   24.50    6.90
   2  -8   3  132.59   10.90
  -2  -8  -3  131.99   11.60
  -2  -8  -3  147.39   10.30
   2   8   3  138.59   11.30
  -2   8  -3  137.39   11.60
  -3  -8  -3    3.90    5.60
  -3  -8  -3   12.20    5.40
   3  -8   3   10.40    5.60
   3   8   3   16.30    5.90
   3   8   3   13.10    6.50
  -3   8  -3   14.20    6.00
  -4  -8  -3  129.89   11.50
  -4  -8  -3  115.19   12.10
   4  -8   3  138.29   12.80
  -4  -8  -3  123.09   10.90
  -4   8  -3   94.29   11.40
   4   8   3  139.09   12.70
  -5  -8  -3   -4.00    4.70
  -5  -8  -3   -1.10    6.70
   5  -8   3    5.10    6.50
   5   8   3    0.70    6.00
  -5   8  -3   -1.80    5.70
   6  -8   3    2.00    6.80
  -6  -8  -3    1.90    8.20
   6   8   3    3.80    6.40
  -6   8  -3    1.20    5.80
  -7  -8  -3    1.20    9.30
   7  -8   3   -2.40    6.80
   7   8   3    2.90    6.00
   8  -8   3    8.70    7.70
   8  -9  -3   -6.60    7.40
  -8  -9   3   12.30   12.80
  -8   9   3   10.00    7.60
   7  -9  -3   11.20    9.00
  -7  -9   3   -7.00   10.60
   7   9  -3   10.80    8.90
  -7   9   3    3.70    8.00
  -6  -9   3   96.29   15.60
   6  -9  -3  106.09   14.70
   6   9  -3  119.89   14.70
  -6   9   3  113.99   15.30
  -5  -9   3   59.99   12.30
   5  -9  -3  101.69   13.50
  -5  -9   3   54.49   10.90
   5   9  -3   84.29   12.30
  -5   9   3   67.39   12.10
  -4  -9   3   16.50    7.40
  -4  -9   3    2.80    6.90
   4  -9  -3   14.40    7.50
   4   9  -3    1.80    6.20
  -4   9   3    4.10    7.00
   3  -9  -3   44.10    9.00
  -3  -9   3   66.49    7.80
  -3  -9   3   76.59   12.40
  -3   9   3   51.89   11.00
   3   9  -3   71.09   11.40
   2  -9  -3    5.90    5.90
  -2  -9   3   10.20    7.10
  -2  -9   3   -2.50    3.20
   2   9  -3   10.10    4.70
  -2   9   3    9.00    6.50
   2   9  -3    4.00    5.70
   1  -9  -3   27.40    7.60
  -1  -9   3   38.00    7.30
  -1   9   3   23.30    7.60
   1   9  -3   38.50    6.50
   1   9  -3   36.70    8.80
   0  -9  -3   -6.90    4.10
   0  -9   3    1.10    3.80
   0   9   3   -4.60    4.50
   0   9  -3    3.40    5.50
   1  -9   3    2.00    3.80
  -1  -9  -3    2.80    5.20
  -1   9  -3    0.20    5.10
   1   9   3    0.90    5.40
  -2  -9  -3  102.19   11.10
   2  -9   3   73.89    9.50
   2   9   3   71.09   11.30
  -2   9  -3   91.89   11.10
  -3  -9  -3    7.60    6.50
  -3  -9  -3   33.50    8.30
  -3   9  -3    4.80    5.50
   3   9   3   14.60    6.60
   4  -9   3  127.49   13.60
  -4  -9  -3  120.69   12.80
  -4  -9  -3  144.79   13.30
  -4  -9  -3  147.19   12.50
  -4   9  -3  142.09   13.60
   4   9   3  127.19   13.60
  -5  -9  -3    8.00    8.20
   5  -9   3   10.80    6.60
  -5  -9  -3   -1.50    4.80
   5   9   3   11.70    7.60
  -5   9  -3   13.40    7.10
  -6  -9  -3    9.70    5.80
  -6  -9  -3   -0.90    7.90
   6  -9   3   12.30    8.60
  -6   9  -3    4.20    6.90
   6   9   3   10.30    7.60
   7  -9   3    8.90    7.80
  -7  -9  -3    7.10   11.10
  -7   9  -3    5.50    7.60
   7   9   3    0.00    7.50
   7 -10  -3   10.40    7.60
  -7  10   3    6.10    8.20
   6 -10  -3   12.50    8.10
  -6 -10   3   19.80   10.60
  -6  10   3    0.30    8.10
  -5 -10   3  101.29   13.60
   5 -10  -3  122.39   15.00
  -5 -10   3   94.49   15.20
   5  10  -3   86.39   12.20
  -5  10   3   84.39   19.70
  -4 -10   3    2.10    8.20
   4 -10  -3   17.90    7.80
  -4 -10   3   19.00    8.30
   4  10  -3    9.80    6.60
  -4  10   3    6.60    7.30
   3 -10  -3   18.30    7.40
  -3 -10   3   22.10    9.80
  -3  10   3   28.80    9.30
   3  10  -3   18.40    9.20
  -2 -10   3    0.90    4.30
  -2 -10   3    0.10    7.20
   2 -10  -3    7.40    7.40
  -2  10   3    1.20    5.90
   2  10  -3   -3.30    6.30
  -1 -10   3   28.20    6.70
   1 -10  -3   26.00    8.60
   1  10  -3   12.30    7.00
  -1  10   3   31.00    8.80
   0 -10   3    3.90    4.40
   0 -10  -3    2.50    5.60
   0  10  -3    1.60    6.50
   0  10   3    3.40    6.50
   1 -10   3    7.00    5.20
  -1 -10  -3   -6.80    4.80
   1  10   3    1.80    6.10
  -1  10  -3   -0.30    5.70
  -2 -10  -3   38.20    9.30
   2 -10   3   57.39    9.80
   2  10   3   54.89   10.50
  -2  10  -3   63.89   11.70
   3 -10   3   33.90    8.50
  -3 -10  -3   36.60    8.70
  -3  10  -3   26.60    8.50
   3  10   3   34.40    8.90
  -4 -10  -3   19.60    7.30
  -4 -10  -3   19.50    7.00
   4 -10   3   39.70    9.00
  -4  10  -3   29.90    8.30
   4  10   3   30.70   10.00
  -5 -10  -3   30.80   10.60
  -5 -10  -3   27.40    8.20
   5 -10   3   64.49   12.60
  -5  10  -3   49.80   11.50
   5  10   3   37.20   11.10
   6 -10   3   17.30    9.10
  -6 -10  -3   43.90   14.60
   6  10   3   50.19   11.40
  -6  10  -3   29.50    9.50
   7 -10   3    2.10    7.50
  -7  10  -3   10.80    7.80
   6 -11  -3    9.70    9.20
  -6 -11   3    5.20    9.70
   6  11  -3    2.20    9.80
  -5 -11   3    1.00    7.60
   5 -11  -3   18.50    8.70
  -5  11   3   12.60    9.60
   5  11  -3    2.80    6.90
   4 -11  -3   21.00    8.20
  -4  11   3   19.90    9.90
   3 -11  -3   22.80    9.20
  -3 -11   3    1.00    8.40
   3  11  -3   -3.20    7.60
  -3  11   3    4.20    7.70
   2 -11  -3    5.60    7.20
  -2 -11   3   12.60    8.90
  -2  11   3   13.70    8.30
   2  11  -3   24.00    9.20
   1 -11  -3   64.09   11.30
  -1 -11   3   51.49    9.40
   1  11  -3   72.39   12.90
  -1  11   3   53.79   11.20
   0 -11   3   82.19   10.50
   0 -11  -3   97.69   12.80
   0  11  -3  101.39   13.10
   0  11   3   84.79   12.70
  -1 -11  -3   98.89   12.80
   1 -11   3  140.59   13.00
  -1  11  -3  149.59   14.70
   1  11   3  132.09   14.70
   2 -11   3   41.30   10.00
  -2 -11  -3   49.99   11.00
   2  11   3   28.60    9.20
  -3 -11  -3   26.90    8.70
  -3 -11  -3   12.50    6.90
   3 -11   3   19.00    8.60
   3  11   3   13.00    7.70
  -3  11  -3    8.20    7.70
   4 -11   3   -1.40    7.40
  -4 -11  -3    5.50    6.70
   4  11   3   12.90    8.70
  -4  11  -3   -2.80    7.70
   5 -11   3    1.20    7.70
  -5 -11  -3    1.70    5.90
  -5  11  -3    9.70    8.70
   6 -11   3   29.30   10.50
  -6  11  -3   11.80    8.30
   5 -12  -3   13.20    9.10
  -5 -12   3  -14.40    8.30
  -5  12   3    6.30    8.70
  -4 -12   3   28.00   11.30
   4 -12  -3   28.90   10.00
  -4  12   3   14.60    9.10
   3 -12  -3   10.30    8.70
  -3 -12   3    0.80    8.70
   3  12  -3    9.90    9.50
  -3  12   3   11.80    8.50
  -2 -12   3    4.30   11.10
   2 -12  -3    8.40    8.30
  -2  12   3    6.40    8.00
   2  12  -3   20.40    9.40
  -1 -12   3    6.40    5.10
  -1 -12   3   26.70   11.00
   1 -12  -3    0.00    6.60
  -1  12   3   14.90    8.60
   1  12  -3    7.50    8.10
   0 -12   3   16.80    7.00
   0 -12  -3   17.50    8.80
   0  12  -3   14.90    9.10
   0  12   3    8.80    8.40
  -1 -12  -3    4.00    6.90
   1 -12   3   -6.30    4.90
   1  12   3   -6.10    7.90
  -1  12  -3   -8.60    6.20
   2 -12   3    2.10    5.60
  -2 -12  -3   -6.10    6.10
   2  12   3    8.40    8.50
  -2  12  -3   -2.80    7.60
  -3 -12  -3   26.40    8.80
   3 -12   3   24.40    8.80
  -3 -12  -3   16.70    7.90
  -3  12  -3   22.80    9.90
   3  12   3   14.30    9.30
  -4 -12  -3   12.00    7.80
   4 -12   3   10.70    8.70
  -4  12  -3    7.90    8.90
   4  12   3    6.30    9.80
   5 -12   3    9.00    8.60
  -5  12  -3    3.20    8.70
  -3 -13   3    6.30   10.50
   3  13  -3   18.30   10.50
  -3  13   3   10.20    9.70
  -2 -13   3    9.80   10.60
   2 -13  -3   58.99   13.00
  -2  13   3   46.30   11.80
   2  13  -3   45.20   13.00
  -1 -13   3   59.79   14.80
   1 -13  -3   61.39   13.40
   1  13  -3   86.09   14.60
  -1  13   3   63.19   13.30
   0 -13  -3    9.20    7.30
   0 -13   3    4.50    5.90
   0  13  -3   21.20   10.20
   0  13   3   13.50    8.70
   1 -13   3    6.50    8.40
  -1 -13  -3    5.90    7.10
  -1  13  -3   16.70    9.70
   1  13   3   -0.10    9.90
   2 -13   3   15.20    7.40
   2  13   3    3.90    9.10
  -3 -13  -3    3.30    9.30
  -3 -13  -3   16.40    9.00
   3 -13   3   50.59   11.00
   3  13   3   44.10   11.70
 -10   0   4   16.30   10.10
  -9   0   4    5.10    8.20
   9   0  -4    7.30    5.20
   8   0  -4   68.99   10.20
   8   0  -4   69.09   12.00
  -8   0   4   72.39   12.30
   7   0  -4    1.10    5.10
  -7   0   4   10.00    5.90
   7   0  -4   13.60    6.10
  -7   0   4    1.90    6.80
  -6   0   4  116.79   10.10
  -6   0   4   91.29   10.50
   6   0  -4  100.49   10.10
   5   0  -4   -0.10    3.80
  -5   0   4    7.50    4.90
  -4   0   4  220.98   12.00
   4   0  -4  226.28   11.40
   3   0  -4   -1.50    2.90
  -3   0   4   -2.60    4.50
   3   0  -4   -1.90    3.50
   2   0  -4   47.10    4.40
  -2   0   4   45.50    6.00
   2   0  -4   58.29    5.70
   1   0  -4   -2.90    2.60
  -1   0   4   -2.80    3.30
   0   0   4  115.19    4.60
   0   0  -4  116.89    5.60
  -1   0  -4   -2.10    3.20
   1   0   4    0.40    2.90
   2   0   4   90.09    6.90
  -2   0  -4   91.19    7.80
  -3   0  -4   -1.70    4.50
   3   0   4    2.80    3.90
   4   0   4  385.26   15.60
  -4   0  -4  381.26   16.70
  -5   0  -4    3.90    5.10
   5   0   4    2.30    4.40
  -6   0  -4  147.59   12.70
   6   0   4  121.99   10.80
   7   0   4   -2.60    4.50
  -7   0  -4    3.40    7.10
   8   0   4   29.30    9.00
  -8   0  -4   32.90   10.50
   9   0   4   -5.70    6.30
  -9   0  -4   -3.80    8.90
  10   0   4   23.40    8.70
 -10   0  -4    9.00   10.60
 -10  -1   4   39.10   13.10
 -10   1   4   25.50   11.00
   9  -1  -4   24.40    8.30
  -9  -1   4   36.90   11.30
  -9   1   4   31.90   10.10
  -8  -1   4   21.20    9.10
   8  -1  -4   34.00    8.30
  -8   1   4   27.80    9.70
   8   1  -4   40.70   10.20
  -7  -1   4   84.19    9.60
   7  -1  -4   89.49    9.80
   7  -1  -4   94.69   11.20
  -7  -1   4   80.29   11.80
   7   1  -4   75.19   10.70
  -7   1   4   97.39   10.50
  -7   1   4   90.69   11.30
   6  -1  -4    5.40    4.30
   6  -1  -4    3.00    4.80
  -6  -1   4    2.70    6.00
  -6  -1   4   -4.90    4.50
  -6   1   4   -6.30    4.90
   6   1  -4    7.70    4.90
  -6   1   4   -1.70    4.90
   5  -1  -4   27.20    5.20
  -5  -1   4   21.10    6.30
   5  -1  -4   15.10    5.20
  -5   1   4   24.70    6.40
   5   1  -4   23.50    4.50
  -5   1   4   20.40    6.40
   5   1  -4   19.80    6.00
  -4  -1   4   57.39    8.00
   4  -1  -4   82.89    7.40
  -4   1   4   86.39    8.90
   4   1  -4   47.90    7.20
   4   1  -4   84.79    6.20
   3  -1  -4   15.50    4.10
  -3  -1   4   17.30    5.30
   3   1  -4   15.10    3.20
  -3   1   4   10.00    4.80
   3   1  -4    9.80    4.40
   2  -1  -4   19.00    3.80
  -2  -1   4   21.40    5.30
  -2   1   4   24.00    5.20
   2   1  -4   21.20    4.60
   1  -1  -4    6.60    2.70
  -1  -1   4    4.40    3.90
  -1   1   4    3.30    3.70
   1   1  -4    3.60    3.20
   0  -1  -4 1071.89   25.50
   0  -1   4 1067.19   25.90
   0  -1   4 1065.79   24.50
   0   1  -4 1098.09   26.10
   0   1   4 1039.00   25.40
   1  -1   4  232.08    8.60
  -1  -1  -4  230.68    9.40
  -1   1  -4  239.58    9.30
   1   1   4  241.28    9.10
   2  -1   4   18.50    4.40
  -2  -1  -4   15.80    5.20
   2   1   4   11.80    4.40
  -2   1  -4   25.30    5.20
   3  -1   4  318.27   12.80
  -3  -1  -4  317.17   14.20
  -3   1  -4  313.87   13.40
   3   1   4  298.77   12.80
  -4  -1  -4 1441.06   39.70
   4  -1   4 1366.56   37.70
  -4   1  -4 1355.16   38.20
   4   1   4 1419.16   37.80
   5  -1   4  -12.40    3.50
  -5  -1  -4    5.60    5.40
   5   1   4    1.60    4.50
  -5   1  -4   -2.90    5.10
  -6  -1  -4   23.90    7.90
   6  -1   4    5.60    5.30
  -6   1  -4   19.80    7.00
   6   1   4   26.20    7.00
   7  -1   4   -3.60    5.30
  -7  -1  -4    4.40    7.50
  -7   1  -4   -0.10    6.60
   7   1   4   -4.40    5.00
   8  -1   4   12.80    7.10
  -8  -1  -4   -6.60    6.60
  -8   1  -4    5.20    7.40
   8   1   4    7.20    6.20
  -9  -1  -4   43.60   12.80
   9  -1   4   36.30   10.50
   9   1   4   31.40   10.00
  -9   1  -4   32.90   10.00
 -10  -1  -4    9.20   10.00
  10  -1   4   -0.40    6.20
  10   1   4   13.80    7.30
 -10   1  -4   -4.20    8.00
  10  -2  -4   19.80    8.90
 -10  -2   4    8.40    9.80
  -9  -2   4   74.39   14.70
   9  -2  -4   66.79   11.70
  -9   2   4   57.19   11.70
   9   2  -4   60.09   12.70
   8  -2  -4    7.80    5.70
  -8  -2   4    9.40    8.80
   8   2  -4    4.40    6.40
  -8   2   4   14.20    7.10
  -8   2   4   10.70   10.20
   7  -2  -4    5.00    5.40
   7  -2  -4    1.00    5.60
  -7  -2   4    3.50    5.40
  -7  -2   4    5.20    6.90
   7   2  -4   -1.10    6.50
   7   2  -4    1.40    4.60
  -7   2   4    7.20    6.50
  -7   2   4   -2.50    5.60
  -6  -2   4   53.79   10.10
  -6  -2   4   49.10    8.10
   6  -2  -4   63.89    8.80
   6  -2  -4   65.29    8.80
  -6   2   4   49.00    8.40
   6   2  -4   51.19    8.70
   6   2  -4   48.70    6.70
  -5  -2   4   18.30    5.80
   5  -2  -4   19.10    5.60
   5  -2  -4   19.90    5.30
  -5   2   4   12.70    5.80
   5   2  -4    7.30    3.60
   5   2  -4   11.90    5.40
   4  -2  -4   12.40    4.30
  -4  -2   4   12.50    5.50
   4  -2  -4    7.90    3.90
  -4   2   4   12.20    5.70
   4   2  -4    8.40    3.30
   4   2  -4   14.60    5.20
   3  -2  -4    8.70    3.90
   3  -2  -4    5.90    3.10
  -3   2   4   13.70    5.10
   3   2  -4    4.20    4.40
   3   2  -4    1.80    2.50
   2  -2  -4    8.10    3.70
  -2  -2   4    7.90    4.70
   2  -2  -4   10.70    3.00
  -2   2   4   10.00    4.80
   2   2  -4   11.80    4.40
   1  -2  -4  375.96   12.00
  -1  -2   4  317.37   12.30
   1   2  -4  355.46   11.90
  -1   2   4  352.36   12.60
   0  -2  -4 1050.49   25.20
   0  -2   4 1045.10   26.80
   0  -2  -4 1041.50   26.30
   0  -2   4 1058.39   24.90
   0   2   4 1015.90   26.20
   0   2   4 1073.39   26.30
   0   2  -4 1079.79   26.30
   0   2  -4 1079.89   26.30
   1  -2   4  230.88    8.80
  -1  -2  -4  221.58    9.20
   1   2   4  217.08    9.30
  -1   2  -4  220.98    8.60
   2  -2   4   35.70    5.30
  -2  -2  -4   26.70    5.90
  -2   2  -4   34.30    4.80
   2   2   4   41.50    6.70
  -3  -2  -4 1556.04   41.30
   3  -2   4 1553.94   40.00
  -3   2  -4 1548.35   39.40
   3   2   4 1506.85   39.60
  -4  -2  -4    0.80    4.80
   4  -2   4    0.50    4.00
  -4   2  -4   -1.00    4.30
   4   2   4    0.00    4.30
   5  -2   4  127.79   10.10
  -5  -2  -4  104.99   10.90
  -5   2  -4  123.99   10.40
   5   2   4  106.49    9.80
  -6  -2  -4   11.00    6.80
   6  -2   4   28.00    7.00
  -6   2  -4   23.20    6.80
   6   2   4    4.80    5.20
   7  -2   4   33.40    8.90
  -7  -2  -4    9.70    8.10
   7   2   4   30.10    8.70
  -7   2  -4   18.90    7.50
   8  -2   4   -5.70    6.60
  -8  -2  -4  -10.30    7.30
  -8   2  -4    6.50    7.40
   8   2   4   -6.40    5.00
   9  -2   4   -2.30    6.10
  -9  -2  -4   -0.80    9.50
  -9   2  -4   -0.90    7.50
   9   2   4    4.60    6.00
  10  -2   4    6.60    7.80
 -10  -2  -4   -4.70   10.00
  10   2   4    3.60    6.50
 -10   2  -4    8.00    9.80
 -10  -3   4   18.80   12.90
  10  -3  -4   16.70    8.00
   9  -3  -4   42.80   10.00
  -9  -3   4   25.80   12.90
   9   3  -4   24.20    9.30
  -8  -3   4   27.40   10.10
   8  -3  -4    3.90    6.50
   8   3  -4   12.70    7.40
  -7  -3   4   91.09    9.90
  -7  -3   4   82.19   12.30
  -7   3   4   90.49   11.30
   7   3  -4  112.49    9.00
   7   3  -4  113.39   12.20
   6  -3  -4  110.69   10.10
  -6  -3   4  107.49   11.60
  -6  -3   4   85.99    9.40
   6   3  -4   86.79    9.90
   6   3  -4   89.89    7.90
  -6   3   4  103.89   10.90
   5  -3  -4  197.48   11.70
   5  -3  -4  184.48   10.70
  -5  -3   4  191.88   11.70
  -5   3   4  192.68   12.60
  -5   3   4  180.98   10.90
   5   3  -4  197.98    9.70
   5   3  -4  197.48   12.30
   4  -3  -4   30.80    5.00
  -4  -3   4   40.40    7.30
   4   3  -4   33.50    6.90
   4   3  -4   31.20    4.90
  -4   3   4   32.40    7.10
  -4   3   4   36.80    5.80
   3  -3  -4   -4.20    3.70
  -3  -3   4    1.70    4.50
  -3   3   4    2.80    4.70
   3   3  -4    1.80    3.80
   3   3  -4   -0.40    2.50
   2  -3  -4  237.88   11.00
  -2  -3   4  248.88   11.80
   2   3  -4  249.88   11.10
  -2   3   4  267.07   12.30
  -1  -3   4   19.00    3.20
   1  -3  -4   26.00    4.90
  -1  -3   4   18.90    4.90
  -1   3   4   19.20    5.00
   1   3  -4   15.10    4.10
   1   3  -4   23.20    5.40
   0  -3  -4   28.90    5.00
   0  -3   4   29.90    3.90
   0   3   4   40.80    6.40
   0   3   4   29.60    5.00
   0   3  -4   36.40    5.90
   1  -3   4  165.58    8.10
  -1  -3  -4  177.38    8.40
  -1   3  -4  174.38    8.60
   1   3   4  182.08    9.40
  -2  -3  -4  389.46   14.60
   2  -3   4  362.06   13.50
  -2   3  -4  360.26   12.70
   2   3   4  380.86   14.10
   3  -3   4  109.79    8.30
  -3  -3  -4   90.09    9.50
  -3   3  -4  102.39    7.20
   3   3   4   98.89    8.80
   4  -3   4   -0.80    4.10
  -4  -3  -4   -5.60    4.80
  -4   3  -4    4.30    3.70
   4   3   4    0.00    4.40
  -5  -3  -4  941.61   32.10
   5  -3   4  913.01   30.20
  -5   3  -4  953.20   30.40
   5   3   4  951.10   29.80
  -6  -3  -4    0.30    5.80
   6  -3   4    4.60    5.30
  -6   3  -4   -3.40    4.70
   7  -3   4   50.89   10.40
  -7  -3  -4   37.50   10.40
   7   3   4   41.90    9.30
  -7   3  -4   42.80    9.10
  -8  -3  -4   13.70    9.80
   8  -3   4   10.60    8.30
  -8   3  -4   12.60    7.00
   8   3   4    7.70    5.80
  -9  -3  -4   -3.20   10.00
   9  -3   4   -1.20    7.30
   9   3   4   15.10    6.90
  -9   3  -4   -1.60    7.10
 -10  -3  -4    1.50   10.60
  10  -3   4   -7.30    6.10
  10   3   4   15.70    6.70
  10  -4  -4    7.30    7.30
 -10  -4   4    7.90   10.50
  -9  -4   4    9.70   11.50
   9  -4  -4   26.80    8.90
   9   4  -4   44.50   13.00
   8  -4  -4   37.30   10.10
  -8  -4   4   31.70   11.80
  -8   4   4   27.70    8.10
   8   4  -4   22.60    8.90
  -7  -4   4   13.80    9.50
   7  -4  -4    3.00    6.30
  -7  -4   4   -4.70    7.40
   7   4  -4    5.50    6.30
  -7   4   4    8.40    7.00
  -6  -4   4  131.99   11.10
  -6  -4   4  134.59   13.40
   6   4  -4  133.29   11.60
  -6   4   4  147.39   10.60
   6   4  -4  149.69    9.70
  -6   4   4  124.89   12.80
  -5  -4   4   -1.50    4.50
   5  -4  -4    3.70    4.90
   5   4  -4    2.70    3.30
  -5   4   4    1.00    3.40
   5   4  -4   -0.40    4.00
  -5   4   4    2.40    5.60
   4  -4  -4    5.40    4.30
  -4  -4   4    4.10    4.90
  -4   4   4   16.70    6.20
   4   4  -4   11.50    5.50
   4   4  -4    8.00    3.20
  -3  -4   4   10.10    5.30
   3  -4  -4    8.10    4.30
   3   4  -4    4.00    4.10
   3   4  -4    7.00    3.00
  -3   4   4    5.70    5.00
  -2  -4   4    4.20    4.30
  -2  -4   4    3.20    2.40
   2  -4  -4    2.80    4.00
  -2   4   4   -1.20    4.30
   2   4  -4    2.30    3.80
   1  -4  -4  200.48   10.40
  -1  -4   4  192.68    7.60
  -1  -4   4  175.98   10.30
   1   4  -4  191.78    9.00
  -1   4   4  195.88   10.50
   1   4  -4  174.78   10.00
   0  -4  -4  189.78   10.00
   0  -4   4  173.98    8.30
   0   4   4  190.48    9.70
   0   4  -4  176.38    9.70
  -1  -4  -4  139.49    9.20
  -1  -4  -4  142.69    7.90
   1   4   4  148.19    9.10
  -1   4  -4  128.79    8.40
  -1   4  -4  143.59    7.20
   2  -4   4   36.40    6.10
  -2  -4  -4   27.50    5.40
  -2   4  -4   31.20    4.80
  -2   4  -4   37.60    6.10
   2   4   4   28.20    5.80
   2   4   4   23.00    4.60
  -3  -4  -4   38.30    7.20
   3  -4   4   38.20    6.50
  -3   4  -4   33.90    5.10
  -3   4  -4   33.00    5.70
   3   4   4   34.30    6.30
   4  -4   4   64.59    7.90
  -4  -4  -4   40.40    8.80
  -4   4  -4   53.69    7.00
  -4   4  -4   52.09    6.90
   4   4   4   58.99    8.40
   5  -4   4  390.06   18.00
  -5  -4  -4  382.66   19.30
  -5   4  -4  395.76   15.80
   5   4   4  357.46   16.80
  -6  -4  -4    2.80    6.80
   6  -4   4   25.10    6.90
  -6   4  -4   30.20    5.90
   6   4   4   23.80    6.90
   7  -4   4    2.30    5.90
  -7  -4  -4   -0.70    7.90
   7   4   4   15.60    6.90
  -8  -4  -4   25.90   11.60
   8  -4   4   15.00    8.00
   8   4   4   16.00    7.40
  -9  -4  -4    9.50   10.00
   9  -4   4   15.00    8.90
   9   4   4   16.30    7.00
  -9  -5   4   24.20   13.70
   9   5  -4   14.60    9.60
  -8  -5   4   35.70   13.00
   8  -5  -4   28.40    9.30
  -8   5   4   14.40    8.20
   8   5  -4   16.80    9.20
  -7  -5   4   20.80    9.30
   7  -5  -4    3.20    6.30
   7   5  -4    4.80    6.40
  -7   5   4   12.10    6.70
  -6  -5   4   69.69   10.90
   6  -5  -4   73.59   10.50
  -6  -5   4   74.79   11.70
   6   5  -4   61.79    9.80
  -6   5   4   85.79   11.00
   5  -5  -4   20.40    6.30
  -5   5   4   23.00    6.80
   5   5  -4   15.90    4.40
   5   5  -4   33.30    7.80
  -4  -5   4   25.00    6.60
   4  -5  -4   45.10    7.70
   4   5  -4   27.10    6.50
  -4   5   4   22.20    6.80
   3  -5  -4   54.09    7.90
  -3  -5   4   51.89    8.60
  -3  -5   4   39.60    4.90
   3   5  -4   47.10    5.20
  -3   5   4   36.40    7.70
   3   5  -4   48.20    7.10
   2  -5  -4  187.28   11.20
  -2  -5   4  201.98    8.60
  -2  -5   4  210.98   12.10
  -2   5   4  176.38   11.60
   2   5  -4  188.68   11.10
   2   5  -4  208.38   10.60
  -1  -5   4   21.70    5.70
  -1  -5   4   19.00    3.60
   1   5  -4   23.90    5.60
  -1   5   4   29.30    6.20
   0  -5   4  374.56   13.60
   0   5   4  374.66   14.90
   0   5  -4  389.56   13.10
   0   5  -4  394.56   15.10
  -1  -5  -4  386.96   13.50
   1  -5   4  387.96   14.20
  -1  -5  -4  382.36   15.50
  -1   5  -4  384.26   12.60
  -1   5  -4  392.66   15.20
   1   5   4  351.96   15.00
   1   5   4  393.66   14.60
   2  -5   4  554.54   19.00
  -2  -5  -4  541.35   18.90
  -2   5  -4  587.14   19.20
  -2   5  -4  533.85   16.60
   2   5   4  563.34   19.70
  -3  -5  -4   48.20    7.90
   3  -5   4   45.70    6.90
   3   5   4   54.69    8.00
   3   5   4   50.79    6.00
  -3   5  -4   45.80    7.20
   4  -5   4  307.57   15.30
  -4  -5  -4  318.57   16.50
  -4   5  -4  302.67   12.70
   4   5   4  308.37   15.00
  -4   5  -4  316.57   14.70
   5  -5   4   22.30    6.60
  -5  -5  -4   28.70    8.50
   5   5   4   22.00    6.90
  -5   5  -4   15.30    5.50
  -5   5  -4   26.20    5.60
   6  -5   4   -0.20    4.50
  -6  -5  -4    2.90    7.30
   6   5   4    4.50    5.50
  -6   5  -4    0.40    4.80
  -6   5  -4    8.00    4.70
  -7  -5  -4    4.70    8.20
   7  -5   4   -1.50    6.50
   7   5   4   11.20    6.70
  -8  -5  -4    8.80   10.00
   8  -5   4   26.00    9.30
   8   5   4   17.90    8.00
  -9  -5  -4   28.70   12.60
   9  -5   4   13.50    8.80
   9   5   4   17.70    8.50
   9  -6  -4    4.20    8.70
  -9  -6   4    8.70   13.20
   9   6  -4   17.30   10.20
   8  -6  -4   90.09   13.80
  -8  -6   4  145.19   19.70
  -8   6   4   91.09   14.40
   8   6  -4  137.09   15.90
  -7  -6   4   16.60    9.40
   7  -6  -4    5.00    6.90
   7   6  -4    0.00    6.10
  -7   6   4  -12.40    6.60
  -6  -6   4   10.60    6.00
  -6  -6   4   11.50    8.80
   6  -6  -4   -0.40    6.00
   6   6  -4   13.80    7.60
  -6   6   4    4.90    7.10
   5  -6  -4   77.69   10.10
  -5  -6   4   79.39    9.50
   5   6  -4   67.99    7.40
   5   6  -4   54.09    9.10
  -5   6   4   62.59   10.60
   4  -6  -4   53.79    8.70
  -4  -6   4   62.39    8.80
  -4  -6   4   87.59    7.10
  -4   6   4   75.09   10.20
   4   6  -4   78.29    8.90
   4   6  -4   64.69    6.70
   3  -6  -4  377.16   17.10
  -3  -6   4  411.86   18.20
  -3  -6   4  387.06   14.10
  -3   6   4  371.46   18.00
   3   6  -4  396.66   16.40
  -2  -6   4   61.19    8.70
   2  -6  -4   66.79    8.50
  -2  -6   4   68.69    5.80
  -2   6   4   57.59    8.60
   2   6  -4   75.49    8.70
   2   6  -4   72.99    7.30
  -1  -6   4    2.20    2.90
   1  -6  -4   -0.70    4.00
  -1  -6   4    5.00    4.90
   1   6  -4   -3.60    3.60
  -1   6   4    3.30    4.50
   0  -6  -4   -7.40    3.70
   0  -6   4   -2.60    2.70
   0   6  -4    4.10    2.90
   0   6   4   -0.90    4.20
   0   6  -4    0.00    4.10
  -1  -6  -4  113.89    9.10
  -1  -6  -4  124.39    9.90
   1  -6   4  119.79    8.50
   1   6   4  117.39    9.10
  -1   6  -4  127.19    9.60
   2  -6   4    8.50    4.30
  -2  -6  -4    6.10    5.00
  -2  -6  -4   13.90    4.80
   2   6   4   12.00    4.50
  -2   6  -4    7.10    5.10
   2   6   4    7.90    5.30
  -3  -6  -4   -0.20    4.40
   3  -6   4    1.20    4.20
  -3   6  -4    2.10    4.50
   3   6   4    6.80    5.20
  -4  -6  -4    8.40    6.00
   4  -6   4    0.10    4.80
   4   6   4    8.10    5.40
  -4   6  -4    5.00    5.10
   5  -6   4    0.20    4.70
  -5  -6  -4   13.80    7.00
   5   6   4    1.10    5.30
  -5   6  -4    7.70    5.10
   6  -6   4  210.88   15.80
  -6  -6  -4  193.78   18.60
   7  -6   4   29.50    9.40
  -7  -6  -4   23.50   10.80
   7   6   4   24.70    8.30
  -8  -6  -4    2.40   11.70
   8  -6   4    3.00    8.10
   8   6   4   10.60    7.30
  -9  -6  -4  -22.60    8.70
   9  -6   4   -8.50    7.00
   9   6   4    8.30    6.90
  -9  -7   4   26.10   14.20
   9  -7  -4   -6.20    7.70
   9   7  -4   25.60   12.20
   8  -7  -4   19.20    9.30
  -8  -7   4   15.70   12.70
  -8   7   4   20.60    9.20
   8   7  -4   10.40   10.00
   7  -7  -4   81.19   13.00
  -7  -7   4   75.69   14.80
   7   7  -4   65.69   13.60
  -6  -7   4    5.80    8.00
  -6  -7   4    7.10    6.60
   6  -7  -4    1.50    5.90
  -6   7   4    8.30    7.60
   6   7  -4   10.00    7.00
  -5  -7   4    8.80    6.40
   5  -7  -4   10.50    6.60
  -5   7   4   -5.30    5.30
   5   7  -4   -2.20    4.80
  -4  -7   4   35.80    8.60
  -4  -7   4   40.70    7.40
   4  -7  -4   53.89    8.80
  -4   7   4   23.30    7.20
   4   7  -4   21.90    5.30
   3  -7  -4   49.10    8.50
  -3  -7   4   39.70    8.80
   3   7  -4   68.59    9.60
   3   7  -4   69.79    8.20
  -3   7   4   41.10    8.40
  -2  -7   4   85.09   10.10
  -2  -7   4   74.69    6.80
   2  -7  -4   69.79    9.20
   2   7  -4   75.99    8.90
   2   7  -4   81.39    9.80
  -2   7   4   80.19    9.70
  -1  -7   4  236.58   11.30
   1  -7  -4  229.98   13.40
   1   7  -4  225.38   12.90
   1   7  -4  233.48   11.10
  -1   7   4  240.78   13.90
   0  -7  -4  240.88   13.60
   0  -7   4  259.97   12.30
   0   7   4  251.97   13.80
   0   7  -4  262.27   10.80
   0   7  -4  231.28   13.10
  -1  -7  -4    1.00    4.50
   1  -7   4    0.50    3.40
  -1   7  -4   -1.60    4.30
   1   7   4    0.40    4.40
  -2  -7  -4   36.60    6.70
  -2  -7  -4   39.20    7.80
   2  -7   4   35.30    6.90
  -2   7  -4   37.60    7.70
   2   7   4   45.00    8.40
   2   7   4   32.00    6.40
  -3  -7  -4    4.90    5.60
   3  -7   4    5.70    5.00
  -3  -7  -4   11.60    5.50
  -3   7  -4    8.10    5.00
   3   7   4   15.20    6.50
  -4  -7  -4   49.10    7.70
  -4  -7  -4   35.90    8.70
   4  -7   4   39.80    8.70
   4   7   4   44.10    8.10
  -4   7  -4   39.80    8.10
   5  -7   4   67.09   10.70
  -5  -7  -4   47.20   10.60
  -5   7  -4   33.20    7.90
   6  -7   4   16.60    7.90
  -6  -7  -4    2.60    9.00
   6   7   4  -11.30    5.60
   7  -7   4   92.29   14.30
  -7  -7  -4   97.79   17.20
   7   7   4   72.69   12.90
   8  -7   4   21.70    9.70
  -8  -7  -4   18.60   13.70
   8   7   4   30.70    9.10
   8  -8  -4   13.50    8.00
  -8  -8   4    6.90   10.70
  -8   8   4    1.90    8.20
   8   8  -4    1.20    9.00
  -7  -8   4   -5.80    9.10
   7  -8  -4    4.00    6.90
  -7   8   4   -3.10    7.70
   7   8  -4   -4.60    7.20
   6  -8  -4    4.50    6.90
  -6  -8   4    9.80    6.10
  -6  -8   4    0.60    7.90
  -6   8   4   -4.40    6.90
   6   8  -4    6.70    7.70
   5  -8  -4   46.30    9.70
  -5  -8   4   53.89   11.10
  -5   8   4   48.00   10.80
   5   8  -4   38.20    8.60
   4  -8  -4   -7.60    5.00
  -4  -8   4   -2.40    6.50
  -4   8   4    4.50    6.80
   4   8  -4   -6.10    4.80
  -3  -8   4   33.70    5.70
   3  -8  -4   28.30    7.60
  -3  -8   4   41.80    9.20
  -3   8   4   38.00    8.80
   3   8  -4   28.50    6.50
   3   8  -4   33.20    8.60
  -2  -8   4    0.80    3.20
  -2  -8   4   -1.20    5.50
   2  -8  -4   -1.60    4.20
  -2   8   4    2.80    5.10
   2   8  -4    3.50    5.70
  -1  -8   4  239.18   12.40
   1  -8  -4  249.38   14.50
   1   8  -4  238.08   11.70
  -1   8   4  216.68   14.30
   1   8  -4  229.18   13.80
   0  -8   4   22.50    5.70
   0  -8  -4   24.10    6.90
   0   8  -4   31.90    7.70
   0   8  -4   22.60    4.70
   0   8   4   21.80    7.00
   1  -8   4   90.59    8.90
  -1  -8  -4   89.99    9.90
  -1   8  -4   72.79    9.20
   1   8   4   97.69    9.90
  -2  -8  -4   10.50    4.60
   2  -8   4    1.80    4.20
  -2  -8  -4   12.20    6.00
  -2   8  -4    2.10    4.50
   2   8   4    2.60    4.80
  -3  -8  -4  119.69   11.80
  -3  -8  -4  115.39   10.70
   3  -8   4   92.79   10.10
  -3   8  -4   98.29   10.90
   3   8   4  106.49   10.40
   3   8   4  112.59   11.90
  -4  -8  -4   45.10    9.40
  -4  -8  -4   42.20    8.40
   4  -8   4   59.59   10.00
  -4  -8  -4   62.99    9.80
  -4   8  -4   43.40    8.80
  -5  -8  -4   80.19   11.00
  -5  -8  -4   89.49   12.70
   5  -8   4   98.69   12.50
   5   8   4   99.69   12.90
  -5   8  -4  101.29   11.70
   6  -8   4   36.80   10.40
  -6  -8  -4   39.40   12.50
   6   8   4   16.10    8.70
  -7  -8  -4    8.90   10.00
   7  -8   4   -0.10    6.90
   7   8   4    8.70    7.10
   8  -8   4   21.40   10.20
   8   8   4   13.10    7.90
   8  -9  -4   -2.70    7.80
  -8  -9   4    1.60   10.80
   8   9  -4   -5.30    8.80
  -8   9   4    8.80    8.40
   7  -9  -4   43.10   12.40
  -7  -9   4   38.80   14.90
  -7   9   4   38.70   11.00
   7   9  -4   41.80   11.40
   6  -9  -4   10.50    7.80
  -6  -9   4   36.10   11.50
  -6  -9   4    6.00    7.10
  -6   9   4   15.00    9.20
   6   9  -4   26.50    9.40
  -5  -9   4  117.09   14.40
  -5  -9   4  127.79   14.00
   5  -9  -4  124.89   14.50
   5   9  -4  121.89   13.50
  -5   9   4  112.49   14.60
   4  -9  -4   15.90    7.30
  -4  -9   4    6.60    7.90
   4   9  -4   23.80    7.10
  -4   9   4    9.20    7.60
   3  -9  -4  157.38   13.60
  -3  -9   4  158.38   15.20
   3   9  -4  155.08   12.60
   3   9  -4  176.38   15.10
  -3   9   4  152.88   14.50
  -2  -9   4    0.00    6.40
  -2  -9   4   -4.90    3.10
   2  -9  -4    1.50    5.20
  -2   9   4    3.20    5.70
   2   9  -4   15.90    7.80
   1  -9  -4    4.20    5.60
  -1  -9   4   -1.10    3.60
   1   9  -4    4.10    5.20
  -1   9   4    7.30    5.90
   0  -9   4   18.60    6.00
   0  -9  -4   31.00    8.80
   0   9   4   31.40    7.60
   0   9  -4   25.80    7.30
  -1  -9  -4   12.50    6.50
   1  -9   4   22.60    6.30
   1   9   4   10.80    7.10
  -1   9  -4    7.00    5.90
   2  -9   4  145.19   11.60
  -2  -9  -4  127.29   12.40
  -2   9  -4  127.69   12.50
   2   9   4  127.09   12.10
  -3  -9  -4   42.00    9.20
   3  -9   4   35.70    8.30
   3   9   4   46.60   10.80
   3   9   4   53.99    9.60
  -3   9  -4   77.09   11.90
   4  -9   4   56.09   10.60
  -4  -9  -4   29.30    7.60
  -4  -9  -4   47.50    9.70
  -4  -9  -4   50.19    9.70
  -4   9  -4   64.59   10.70
   4   9   4   50.59   10.30
  -5  -9  -4   47.90    9.80
   5  -9   4   75.29   12.40
  -5  -9  -4   52.49   14.00
   5   9   4   88.79   14.20
  -5   9  -4   56.79   10.70
   6  -9   4   -4.10    7.40
  -6  -9  -4    1.70    8.50
  -6  -9  -4    8.90    9.50
   6   9   4   11.30    7.60
  -6   9  -4   11.50    7.20
   7  -9   4    4.90    9.20
  -7  -9  -4    0.70   10.50
   7   9   4    2.10    7.60
   7 -10  -4    8.50    8.90
  -7  10   4   -7.00    8.40
   6 -10  -4   47.90   11.30
  -6 -10   4   54.49   13.90
  -6  10   4   64.09   13.30
   6  10  -4   60.89   13.30
   5 -10  -4   27.70    9.30
  -5 -10   4   19.40    9.40
  -5 -10   4   55.99   12.90
   5  10  -4   15.90    8.10
  -5  10   4   20.00    9.60
   4 -10  -4   41.60   11.00
  -4 -10   4   52.29   12.20
  -4 -10   4   78.29   11.60
   4  10  -4   59.99   10.60
  -4  10   4   75.89   13.80
  -3 -10   4    1.70    8.40
   3 -10  -4   19.20    7.70
  -3  10   4   19.00    8.40
   3  10  -4   26.10    9.30
  -2 -10   4   14.00    5.10
  -2 -10   4    9.70    7.80
   2 -10  -4   35.00    9.90
  -2  10   4   18.00    7.80
   2  10  -4   33.50    9.60
  -1 -10   4   30.30    6.80
   1 -10  -4   36.30    9.30
  -1 -10   4   48.10   10.90
   1  10  -4   46.70    9.70
  -1  10   4   43.70   10.30
   0 -10  -4   13.90    6.80
   0 -10   4   -0.50    4.70
   0  10  -4    4.30    6.20
   0  10   4    5.60    6.10
  -1 -10  -4    3.40    6.20
   1 -10   4    9.10    5.20
   1  10   4    2.70    5.80
  -1  10  -4   13.10    7.20
  -2 -10  -4    8.50    7.30
   2 -10   4    1.90    5.50
  -2  10  -4   -1.00    6.30
   2  10   4   10.30    7.70
   3 -10   4   64.59   10.50
  -3 -10  -4   54.49   10.40
  -3  10  -4   62.39   12.30
   3  10   4   66.39   11.10
   4 -10   4   24.30    8.90
  -4 -10  -4   23.20    8.40
  -4  10  -4   25.20    8.30
   4  10   4   18.10    9.80
  -5 -10  -4   79.19   17.20
  -5 -10  -4   66.39   11.90
   5 -10   4   74.49   13.60
   5  10   4   89.79   13.70
  -5  10  -4   90.89   13.20
   6 -10   4   39.80   11.60
  -6 -10  -4   29.70    8.90
  -6  10  -4   22.10    8.60
   6  10   4   11.70    8.00
   7 -10   4   26.30    9.60
  -6 -11   4   11.20   10.40
   6 -11  -4    1.10    8.40
  -6  11   4   -6.80    8.20
   6  11  -4    8.90    8.30
   5 -11  -4    7.60    8.60
  -5 -11   4    2.30    7.50
   5  11  -4   -1.70    5.90
  -5  11   4    1.90    8.40
   4 -11  -4    9.70    8.40
  -4 -11   4   20.70   13.90
  -4  11   4   19.40    9.70
  -3 -11   4   13.00   11.30
   3 -11  -4   22.30    9.10
  -3  11   4   29.50   10.00
   3  11  -4   30.70   11.50
  -2 -11   4  106.69   17.80
   2 -11  -4  102.69   13.30
   2  11  -4  102.29   15.80
  -2  11   4   77.69   13.30
  -1 -11   4    6.50    9.30
   1 -11  -4   10.40    7.10
  -1  11   4   10.80    8.30
   1  11  -4   -4.80    6.90
   0 -11  -4   35.80   10.00
   0 -11   4   60.79    9.40
   0  11  -4   75.89   12.60
   0  11   4   73.59   12.40
   1 -11   4  169.28   13.70
  -1 -11  -4  161.48   15.20
  -1  11  -4  160.98   15.60
   1  11   4  143.69   14.80
  -2 -11  -4   49.20   10.60
   2 -11   4   68.29   10.80
  -2  11  -4   72.89   12.40
   2  11   4   65.49   12.10
  -3 -11  -4    7.30    7.40
   3 -11   4   16.90    7.10
  -3  11  -4    3.30    8.00
   3  11   4    4.30    6.90
   4 -11   4   18.80    9.40
  -4 -11  -4   21.90    8.30
   4  11   4   16.60   10.70
  -4  11  -4   32.80    9.80
   5 -11   4   10.00    9.30
  -5 -11  -4   -6.40    5.30
   5  11   4    1.70    7.60
  -5  11  -4    6.80    7.80
   6  11   4   55.19   14.00
   5 -12  -4   17.80    9.50
  -5 -12   4   -0.60    8.30
  -5  12   4    0.20    8.40
  -4 -12   4   19.30   11.40
   4 -12  -4   11.30   10.20
  -3 -12   4   21.80   10.50
   3 -12  -4   38.80   11.20
  -3  12   4   14.80   10.40
   3  12  -4   19.30   10.90
   2 -12  -4  160.78   17.00
  -2 -12   4  127.69   17.80
  -2  12   4  112.59   15.80
   2  12  -4  146.49   19.20
  -1 -12   4   66.09   14.80
  -1 -12   4   54.49   12.40
   1 -12  -4   54.09   11.30
   1  12  -4   55.99   12.40
  -1  12   4   68.79   13.20
   0 -12  -4   18.20    9.20
   0 -12   4   23.40    6.50
   0  12  -4   11.40    8.40
   0  12   4    8.80    8.10
  -1 -12  -4   14.70    7.90
   1 -12   4   21.50    7.80
   1  12   4   28.10   10.50
  -1  12  -4   13.70    9.50
   2 -12   4    9.90    6.90
  -2 -12  -4    2.20    7.20
  -2  12  -4   14.00    8.60
   2  12   4    0.90    7.50
   3 -12   4   54.89   11.10
  -3 -12  -4   26.80    9.30
  -3  12  -4   42.10   11.50
   3  12   4   44.20   11.00
  -4 -12  -4   11.20    8.00
  -4  12  -4    2.60    8.70
  -5 -12  -4   11.10   10.90
  -5  12  -4    7.80    8.20
  -3 -13   4   48.90   14.20
   3  13  -4   58.39   15.10
  -3  13   4   48.70   13.20
   2 -13  -4   24.50    8.80
  -2 -13   4   25.80   11.20
  -2  13   4   13.90    9.20
   2  13  -4   16.10   12.30
   1 -13  -4   22.60    8.50
  -1 -13   4   -8.00   10.60
  -1  13   4   24.70   10.30
   1  13  -4   35.20   11.00
   0 -13  -4   38.40   12.10
   0 -13   4   54.79   11.20
   0  13   4   61.79   13.70
   0  13  -4   72.79   14.40
   1 -13   4   12.20    8.60
  -1 -13  -4   10.10    8.10
  -1  13  -4   -6.50    8.60
   1  13   4    8.10    9.30
  -2 -13  -4   16.00    8.70
   2 -13   4   27.00   10.40
  -2  13  -4   44.60   12.40
   2  13   4   12.10    9.30
  -3 -13  -4   13.30    8.50
   3 -13   4   15.90    8.20
   3  13   4   12.50    8.30
 -10   0   5   12.00    9.20
   9   0  -5   18.60    9.10
  -9   0   5   22.50   11.30
   8   0  -5   10.00    6.80
  -8   0   5    5.30    7.70
  -8   0   5   25.30   11.70
  -7   0   5  127.89   13.30
   7   0  -5  155.48   12.70
  -7   0   5  154.08   12.30
  -6   0   5   12.60    5.80
   6   0  -5   -0.20    4.50
  -6   0   5    1.80    5.40
   5   0  -5  338.27   15.70
   5   0  -5  292.97   14.10
  -5   0   5  307.27   15.10
   4   0  -5   -3.00    2.60
   4   0  -5   -0.70    3.80
  -4   0   5    1.70    4.90
   3   0  -5  284.77    9.80
  -3   0   5  273.57   12.60
   3   0  -5  278.47   11.40
  -2   0   5    0.90    4.50
   2   0  -5   -0.30    3.20
   2   0  -5    5.00    2.50
   1   0  -5  685.93   18.20
  -1   0   5  641.34   18.60
   0   0  -5    0.60    2.90
   0   0   5   -2.70    2.20
  -1   0  -5    2.40    4.00
   1   0   5    5.50    3.40
   2   0   5    0.30    3.40
  -2   0  -5    1.90    4.60
   3   0   5    7.60    4.10
  -3   0  -5    2.50    4.90
  -4   0  -5   -1.00    5.00
   4   0   5    2.20    4.30
   5   0   5   15.70    5.30
  -5   0  -5    4.00    5.70
   6   0   5   -0.20    4.40
  -6   0  -5   -9.20    5.10
   7   0   5    2.90    5.60
  -7   0  -5    3.60    6.90
   8   0   5    3.90    6.70
  -8   0  -5    4.90    7.70
   9   0   5   67.79   13.60
  -9   0  -5   85.69   16.10
 -10   0  -5    5.80    9.10
  10   0   5   11.00    8.00
 -10  -1   5   -4.20    9.40
 -10   1   5   24.90   10.00
   9  -1  -5   69.39   10.70
  -9  -1   5   64.19   15.00
   9   1  -5   77.79   13.00
  -9   1   5   70.29   13.00
   8  -1  -5   31.40    8.20
  -8  -1   5   26.30    9.40
   8  -1  -5   31.90    9.00
  -8   1   5   29.50    8.90
   8   1  -5   31.90    8.50
  -8   1   5   31.20   10.00
  -7  -1   5   54.59    9.20
  -7  -1   5   45.80   10.00
   7  -1  -5   49.30    8.30
   7  -1  -5   42.00    9.30
   7   1  -5   43.10    9.60
   7   1  -5   38.00   10.60
  -7   1   5   36.20    8.40
  -7   1   5   46.70    9.10
   6  -1  -5   24.40    7.30
  -6  -1   5   28.50    7.70
   6   1  -5   36.80    7.70
  -6   1   5   45.00    8.20
  -6   1   5   33.00    7.80
   6   1  -5   43.50    6.30
   5  -1  -5   18.20    5.70
  -5  -1   5   19.40    6.00
   5   1  -5   27.80    4.70
   5   1  -5   32.30    6.50
  -5   1   5   24.70    6.90
  -4  -1   5    1.20    5.00
   4  -1  -5    8.50    4.20
   4   1  -5    3.50    4.10
  -4   1   5    2.00    5.00
   4   1  -5    0.80    2.90
   3  -1  -5    2.80    3.40
  -3  -1   5   -1.20    4.60
  -3   1   5    4.10    4.70
   3   1  -5    0.60    2.50
   3   1  -5    1.60    4.10
   2  -1  -5  248.08    9.20
  -2  -1   5  235.88   11.40
   2   1  -5  250.47   10.40
  -2   1   5  225.08   10.80
   1  -1  -5    5.00    2.90
  -1  -1   5    6.20    4.40
  -1   1   5    4.80    3.90
   1   1  -5    5.60    3.80
   0  -1  -5  791.22   20.40
   0  -1   5  772.62   18.90
   0  -1   5  809.92   20.60
   0   1   5  762.92   20.00
   0   1  -5  804.72   20.90
   1  -1   5   10.60    3.30
  -1  -1  -5    0.90    3.90
   1  -1   5    5.90    3.20
  -1   1  -5    4.30    3.10
   1   1   5   10.60    3.80
  -1   1  -5   11.80    4.10
   2  -1   5   70.59    6.80
  -2  -1  -5   71.29    7.90
   2   1   5   80.49    7.40
  -2   1  -5   69.59    7.40
   3  -1   5  515.15   17.40
  -3  -1  -5  497.55   18.20
   3   1   5  480.45   17.10
  -3   1  -5  489.95   17.70
   4  -1   5   13.50    5.10
  -4  -1  -5   20.20    6.70
  -4   1  -5   22.10    6.40
   4   1   5   23.00    5.80
   5  -1   5  373.36   16.90
  -5  -1  -5  363.46   17.90
   5   1   5  381.06   16.80
  -5   1  -5  406.96   17.80
   6  -1   5    0.70    4.50
  -6  -1  -5   -2.50    5.70
  -6   1  -5    3.20    6.20
   6   1   5    9.00    5.20
   7  -1   5   55.79   10.20
  -7  -1  -5   46.60   10.50
   7   1   5   67.09   11.10
  -7   1  -5   57.99   10.80
   8  -1   5   61.99   11.80
  -8  -1  -5   63.29   12.70
   8   1   5   60.39   11.80
  -8   1  -5   61.89   11.60
   9  -1   5   20.60    8.70
  -9  -1  -5   12.70    9.70
  -9   1  -5   12.90    8.90
   9   1   5    6.30    7.10
  10  -1   5   17.90    8.90
 -10  -1  -5   15.70   11.20
  10   1   5    6.50    7.40
 -10  -2   5   54.69   15.90
   9  -2  -5   12.10    6.20
  -9  -2   5    7.00    9.70
  -9   2   5    5.10    6.30
   9   2  -5   -3.80    6.50
   8  -2  -5   49.00    9.70
  -8  -2   5   49.90   12.50
   8   2  -5   45.50   10.20
  -8   2   5   53.29    9.70
  -7  -2   5   23.50    6.70
   7  -2  -5   13.10    6.20
  -7  -2   5    2.20    7.50
   7  -2  -5   18.70    6.80
   7   2  -5   11.80    5.20
  -7   2   5   12.40    6.60
   7   2  -5   13.00    6.30
  -7   2   5   13.90    6.70
   6  -2  -5  255.67   13.70
  -6  -2   5  234.38   13.60
   6  -2  -5  230.78   13.50
  -6   2   5  219.38   14.20
   6   2  -5  231.78   11.50
   6   2  -5  211.98   14.00
  -6   2   5  228.78   14.20
  -5  -2   5  190.98   11.90
   5  -2  -5  184.48   10.60
   5  -2  -5  172.08   10.70
   5   2  -5  179.08   11.60
  -5   2   5  179.68   12.30
   5   2  -5  173.08    8.80
   4  -2  -5   -3.80    3.00
  -4  -2   5    0.90    4.60
   4  -2  -5    3.30    3.60
  -4   2   5    5.10    5.60
   4   2  -5   -3.60    3.70
   4   2  -5    2.40    2.70
   3  -2  -5    1.00    3.10
   3  -2  -5   -0.70    3.30
  -3  -2   5    2.70    4.80
   3   2  -5    2.00    3.90
  -3   2   5   -2.80    4.40
  -2  -2   5    6.90    5.10
   2  -2  -5    3.30    3.30
   2  -2  -5    3.90    2.70
   2   2  -5    6.60    4.10
  -2   2   5    8.90    5.00
   1  -2  -5  857.01   20.90
  -1  -2   5  833.82   23.30
   1  -2  -5  841.12   22.30
   1   2  -5  866.81   22.90
  -1   2   5  830.12   23.20
   0  -2   5  361.26   12.60
   0  -2  -5  356.56   11.30
   0  -2  -5  370.56   12.40
   0  -2   5  366.46   10.50
   0   2  -5  367.66   12.30
   0   2   5  374.16   14.80
   0   2   5  393.46   12.30
   0   2  -5  352.16   12.10
   1  -2   5  360.36   12.10
  -1  -2  -5  369.26   12.80
  -1   2  -5  370.16   11.80
  -1   2  -5  384.46   12.90
   1   2   5  382.56   12.90
  -2  -2  -5  230.68   11.30
   2  -2   5  239.78   10.50
   2   2   5  230.18   11.00
  -2   2  -5  213.78   10.10
  -2   2  -5  225.28    8.70
  -3  -2  -5  219.38   12.40
   3  -2   5  218.28   11.10
  -3   2  -5  221.08   11.20
   3   2   5  210.38   11.20
   4  -2   5  481.15   18.10
  -4  -2  -5  458.95   19.40
  -4   2  -5  478.65   18.20
   4   2   5  451.65   17.80
  -5  -2  -5  138.49   12.20
   5  -2   5  168.48   11.60
  -5   2  -5  154.28   11.40
   5   2   5  166.68   11.30
   6  -2   5   80.39   10.10
  -6  -2  -5   82.39   11.30
  -6   2  -5   93.59   10.90
   6   2   5   78.49    9.60
  -7  -2  -5    4.00    7.10
   7  -2   5    9.30    7.20
   7   2   5    0.50    5.40
  -8  -2  -5   92.29   14.80
   8  -2   5   86.49   12.40
  -8   2  -5   61.59   12.30
   8   2   5   69.79   11.20
  -9  -2  -5  -11.20    9.60
   9  -2   5   -6.30    5.40
   9   2   5    0.30    5.90
  -9   2  -5    1.60    8.60
 -10  -2  -5    7.20   10.70
  10  -2   5   -1.70    6.80
  10   2   5   20.40    7.90
 -10   2  -5    2.40    8.90
 -10  -3   5    5.70   11.60
  10  -3  -5   22.10    8.30
  10   3  -5    9.20    9.00
   9  -3  -5   -3.80    5.10
  -9  -3   5  -10.90    8.70
   9   3  -5    4.20    7.70
   8  -3  -5   56.49   10.70
  -8  -3   5   36.00   12.70
   8   3  -5   34.80   10.70
   7  -3  -5   18.20    6.80
  -7  -3   5   13.00    6.70
  -7  -3   5   18.30    8.60
   7   3  -5   11.80    7.00
  -7   3   5   15.40    7.50
   6  -3  -5  142.09   11.40
   6  -3  -5  184.88   12.40
   6   3  -5  139.09   11.60
  -6   3   5  161.08   14.60
  -6   3   5  122.29   11.50
   6   3  -5  160.48    9.90
   5  -3  -5    7.50    4.90
  -5  -3   5    3.40    5.10
   5  -3  -5    9.80    4.60
  -5   3   5    8.00    4.20
   5   3  -5    9.40    3.60
   5   3  -5    8.80    5.20
  -5   3   5   18.90    6.70
   4  -3  -5  333.67   12.30
  -4  -3   5  339.17   15.30
  -4   3   5  309.17   15.20
   4   3  -5  334.77   14.80
  -3  -3   5  176.38   10.90
   3  -3  -5  157.78    9.50
  -3   3   5  149.88   10.80
   3   3  -5  164.48   10.00
  -2  -3   5  289.67   13.00
   2  -3  -5  290.07   11.90
   2   3  -5  288.67   12.10
  -2   3   5  277.37   12.90
  -1  -3   5   36.20    6.10
   1  -3  -5   35.10    5.60
  -1   3   5   44.80    6.70
   1   3  -5   36.10    5.80
   0  -3   5   42.20    6.10
   0  -3  -5   32.80    4.30
   0  -3  -5   38.80    6.30
   0  -3   5   27.70    4.00
   0   3  -5   50.89    6.20
   0   3  -5   38.20    5.70
   0   3   5   46.30    6.10
   0   3   5   45.80    6.50
   1  -3   5   32.30    4.90
  -1  -3  -5   25.70    4.50
  -1   3  -5   31.00    5.10
   1   3   5   19.30    5.20
   1   3   5   33.60    5.70
   2  -3   5  397.86   14.20
  -2   3  -5  387.76   13.40
   2   3   5  389.96   14.90
  -3  -3  -5    3.00    5.40
   3  -3   5    3.30    4.00
  -3   3  -5    7.60    3.60
   3   3   5    5.50    4.50
  -4  -3  -5   35.40    8.00
   4  -3   5   46.60    7.40
  -4   3  -5   36.80    7.20
  -4   3  -5   28.00    4.90
   4   3   5   45.00    7.60
  -5  -3  -5    1.00    5.60
   5  -3   5    7.80    4.90
  -5   3  -5   -1.60    4.80
   5   3   5    8.10    5.50
  -6  -3  -5   86.89   12.10
   6  -3   5  109.99   11.30
  -6   3  -5  113.69   11.40
   6   3   5  110.59   10.60
  -7  -3  -5    9.10    7.60
   7  -3   5   13.70    6.80
  -7   3  -5   -0.60    6.00
   7   3   5    0.20    4.60
  -8  -3  -5    6.60    9.40
   8  -3   5    2.00    6.80
   8   3   5    3.80    6.10
  -8   3  -5   10.40    7.60
   9  -3   5    3.00    7.20
  -9  -3  -5   -9.60    9.10
   9   3   5    5.00    6.30
  -9   3  -5   16.70    8.80
 -10  -3  -5    8.90   10.50
  10  -3   5    6.20    7.10
  10   3   5   19.80    7.50
 -10  -4   5   15.70   12.30
  10  -4  -5    7.30    7.10
  10   4  -5   15.90    9.60
   9  -4  -5    2.30    6.40
  -9  -4   5    2.90   10.60
   9   4  -5    9.80    9.00
   8  -4  -5   75.69   12.00
  -8  -4   5  100.89   15.40
   8   4  -5   86.09   13.30
  -7  -4   5   17.30    9.30
  -7  -4   5   22.70    7.50
   7  -4  -5   10.80    6.40
  -7   4   5   33.60    8.30
   7   4  -5   20.10    7.70
  -6  -4   5  110.29   10.80
  -6   4   5  111.09    9.80
  -6   4   5  115.79   12.30
   6   4  -5  126.09   11.80
   6   4  -5  146.39   11.30
  -5  -4   5  102.29   10.00
   5  -4  -5  102.09    8.20
   5  -4  -5   98.49    9.80
   5   4  -5  106.29    7.20
   5   4  -5   94.29    9.60
  -5   4   5   86.09   10.90
  -5   4   5   93.09    7.80
   4  -4  -5   62.49    8.10
  -4  -4   5   61.09    8.60
  -4   4   5   48.50    8.30
   4   4  -5   67.69    5.30
   4   4  -5   64.89    7.80
  -3  -4   5  247.58    9.30
  -3  -4   5  265.27   13.80
   3  -4  -5  280.87   13.00
  -3   4   5  271.67   14.10
   3   4  -5  260.37   12.60
   3   4  -5  250.37    9.10
   2  -4  -5   38.60    6.40
  -2  -4   5   30.20    3.80
  -2  -4   5   33.30    6.40
  -2   4   5   36.40    6.70
   2   4  -5   37.70    6.00
   1  -4  -5   60.39    7.50
  -1  -4   5   62.49    7.90
  -1  -4   5   56.79    4.40
   1   4  -5   78.89    7.80
   1   4  -5   72.99    6.70
  -1   4   5   75.49    7.90
   0  -4  -5    2.90    4.40
   0  -4   5   -6.30    3.60
   0  -4   5    1.70    2.60
   0   4   5    3.30    4.70
   0   4   5   -3.70    3.50
   0   4  -5   -1.40    3.80
   1  -4   5  116.99    7.30
  -1  -4  -5  131.39    7.50
  -1  -4  -5  134.19    9.50
  -1   4  -5  137.59    9.40
  -1   4  -5  135.19    8.40
   1   4   5  125.19    9.00
  -2  -4  -5  653.13   20.60
   2  -4   5  614.64   19.90
   2   4   5  657.43   21.20
  -2   4  -5  632.74   19.10
  -2   4  -5  613.94   19.70
  -3  -4  -5   27.30    6.80
   3  -4   5   40.50    6.50
  -3   4  -5   45.80    6.40
  -3   4  -5   34.30    5.40
   3   4   5   43.80    7.00
  -4  -4  -5  149.88   12.00
   4  -4   5  165.48   11.10
  -4   4  -5  156.48    9.50
   4   4   5  159.98   11.60
   5  -4   5   90.59    9.80
  -5  -4  -5   97.59   11.50
   5   4   5  107.69   10.20
  -5   4  -5  109.89    8.70
   6  -4   5  166.18   13.40
  -6  -4  -5  164.38   14.90
   6   4   5  171.68   13.20
   7  -4   5    6.20    6.20
  -7  -4  -5    2.00    7.50
   7   4   5    9.60    6.30
   8  -4   5    9.30    7.00
  -8  -4  -5   14.40   10.30
  -8   4  -5    2.80    8.20
   8   4   5   19.50    7.40
  -9  -4  -5   23.20   13.20
   9  -4   5   28.60   10.30
  -9  -5   5   55.19   17.10
   9  -5  -5   44.20   10.90
   9   5  -5   66.29   15.00
  -8  -5   5   16.10   11.50
   8  -5  -5   19.10    8.30
  -8   5   5   12.70    6.50
   8   5  -5   20.70    9.30
  -7  -5   5   94.89   15.40
   7  -5  -5   85.59   12.00
  -7  -5   5   84.39   10.50
  -7   5   5  125.99   13.20
   7   5  -5  101.59   12.90
  -6  -5   5   12.10    6.30
   6  -5  -5   -1.00    5.80
  -6   5   5   14.30    6.80
   6   5  -5    5.60    5.70
   5  -5  -5  126.09   11.30
  -5  -5   5  111.19   10.70
  -5   5   5  127.19   12.30
   5   5  -5  121.79    8.00
   5   5  -5  121.29   10.80
   4  -5  -5   27.50    6.30
  -4  -5   5   36.20    7.90
   4   5  -5   31.00    6.50
  -4   5   5   27.50    7.20
   4   5  -5   19.50    4.00
  -3  -5   5    2.20    2.60
   3  -5  -5    3.30    4.50
  -3  -5   5   -8.10    4.70
   3   5  -5    1.20    2.90
   3   5  -5    2.90    4.30
  -3   5   5    4.50    5.10
  -2  -5   5   12.30    5.60
   2  -5  -5   23.40    5.70
  -2  -5   5   17.60    3.30
  -2   5   5   15.80    6.30
   2   5  -5   18.00    5.30
  -1  -5   5   47.80    4.70
  -1  -5   5   45.20    7.20
   1   5  -5   45.90    5.80
  -1   5   5   53.39    7.80
   0  -5   5    0.10    2.70
   0  -5  -5   -1.90    4.10
   0   5  -5    3.70    4.40
   0   5   5    2.50    4.10
  -1  -5  -5  292.87   13.60
   1  -5   5  308.87   12.30
  -1  -5  -5  289.47   11.40
   1   5   5  297.27   13.60
  -1   5  -5  304.37   11.50
  -1   5  -5  299.07   13.10
  -2  -5  -5   22.10    5.30
   2  -5   5   35.10    6.10
  -2   5  -5   24.00    5.80
  -2   5  -5   32.10    5.50
   2   5   5   40.20    7.10
   3  -5   5  233.58   12.50
  -3  -5  -5  248.98   13.60
   3   5   5  249.18   13.40
  -3   5  -5  258.27   12.40
  -3   5  -5  254.97   11.50
   4  -5   5   -0.60    3.90
  -4  -5  -5    2.10    5.60
   4   5   5   -0.40    4.60
  -4   5  -5    5.40    3.90
  -4   5  -5    2.40    4.10
   5  -5   5   84.49   10.10
  -5  -5  -5   70.89   10.80
  -5   5  -5   81.19    8.60
  -5   5  -5   75.09    8.00
  -6  -5  -5   -0.90    6.50
   6  -5   5   10.40    6.50
  -6   5  -5    1.80    5.10
   6   5   5    8.20    6.00
  -6   5  -5    5.60    5.30
  -7  -5  -5  100.49   17.30
   7  -5   5  104.29   12.90
   7   5   5   81.59   11.40
  -8  -5  -5    4.10   11.00
   8  -5   5    1.50    6.80
   8   5   5   -1.30    6.10
  -9  -5  -5    7.30   13.20
   9  -5   5   23.00    9.60
   9   5   5   14.60    8.40
   9  -6  -5    2.60    7.00
  -9  -6   5   -9.00   10.20
   9   6  -5   14.40   10.50
  -8  -6   5   20.40   12.10
   8  -6  -5   12.60    7.50
  -8   6   5   12.20    9.00
   8   6  -5   18.00    9.10
  -7  -6   5   70.29   15.50
   7  -6  -5   69.49   11.90
   7   6  -5   67.69   11.90
  -7   6   5   59.69   11.70
   6  -6  -5    2.80    5.60
  -6  -6   5   -1.80    5.80
  -6   6   5    8.80    7.60
   6   6  -5    7.20    5.90
  -5  -6   5    3.60    5.40
   5  -6  -5    8.90    5.60
   5   6  -5   13.20    6.60
  -5   6   5   13.40    7.40
  -4  -6   5    5.80    6.20
   4  -6  -5    8.00    5.10
   4   6  -5    3.80    4.60
   4   6  -5   -4.10    2.90
  -4   6   5    2.50    5.50
  -3  -6   5  305.67   16.50
  -3  -6   5  337.57   12.50
   3  -6  -5  311.07   16.10
  -3   6   5  349.47   17.20
   3   6  -5  344.97   15.40
   2  -6  -5   32.40    7.10
  -2  -6   5   25.30    4.30
  -2  -6   5   26.90    7.00
  -2   6   5   27.90    6.80
   2   6  -5   35.30    7.50
   2   6  -5   35.50    6.30
  -1  -6   5   95.09    9.40
   1  -6  -5   79.09    8.90
  -1  -6   5   98.39    6.70
   1   6  -5   91.69    8.80
   0  -6  -5  195.78   11.80
   0  -6   5  195.68    9.90
   0   6   5  182.58   11.30
   0   6  -5  195.48    9.40
   0   6  -5  196.38   11.60
  -1  -6  -5   29.20    5.00
   1  -6   5   27.10    5.30
  -1  -6  -5   22.30    6.60
   1   6   5   23.00    6.60
   1   6   5   28.10    6.40
  -1   6  -5   28.70    4.40
  -1   6  -5   20.70    6.00
  -2  -6  -5    4.70    4.80
   2  -6   5    9.00    4.30
  -2  -6  -5   13.80    4.70
  -2   6  -5   13.50    5.00
   2   6   5   16.30    6.00
   3  -6   5   41.50    7.10
  -3  -6  -5   47.20    7.70
  -3   6  -5   45.00    7.60
  -3   6  -5   41.20    5.90
   3   6   5   50.49    8.60
   3   6   5   32.10    5.90
   4  -6   5   14.60    5.70
  -4  -6  -5    7.10    6.00
  -4   6  -5   13.20    4.80
   4   6   5    4.60    5.90
  -4   6  -5    7.80    5.00
   5  -6   5   40.60    8.20
  -5  -6  -5   60.69   11.30
   5   6   5   51.59    9.20
  -5   6  -5   29.00   11.10
  -5   6  -5   53.99    8.60
   6  -6   5   17.30    7.30
  -6  -6  -5    3.00    7.90
   6   6   5    9.90    6.00
  -6   6  -5   10.30    5.50
  -7  -6  -5  208.98   19.60
   7  -6   5  198.48   16.70
   7   6   5  175.88   15.00
  -8  -6  -5   30.20   12.40
   8  -6   5    3.90    8.10
   8   6   5    7.40    6.50
  -9  -6  -5   -2.20   11.90
   9  -6   5   -8.30    6.00
   9   6   5    6.10    6.80
  -9  -7   5   17.60   13.90
   9  -7  -5   29.70   10.30
   9   7  -5   14.50   10.60
   8  -7  -5   34.60   10.00
  -8  -7   5   37.00   16.30
   8   7  -5   35.50   11.80
  -7  -7   5   28.70   12.80
   7  -7  -5   29.20    8.70
   7   7  -5   33.10   11.10
  -6  -7   5    5.60    7.50
   6  -7  -5    2.90    7.30
  -6  -7   5   14.80    6.80
   6   7  -5    9.70    7.40
  -6   7   5    7.90    8.20
   5  -7  -5    1.60    5.40
  -5  -7   5    2.50    6.00
   5   7  -5   -8.20    4.60
  -5   7   5    3.60    7.10
  -4  -7   5   94.89   11.60
   4  -7  -5  116.79   11.40
  -4   7   5  116.39   12.50
  -3  -7   5   11.70    3.70
   3  -7  -5    5.80    4.90
   3   7  -5   19.30    5.80
  -3   7   5    8.50    6.10
  -2  -7   5  109.39    7.40
  -2  -7   5  100.69   10.90
   2  -7  -5  107.19   10.30
   2   7  -5  113.69    8.90
  -2   7   5   89.19   10.30
   2   7  -5  109.79   10.40
   1  -7  -5   19.70    6.00
  -1  -7   5   22.10    6.60
  -1  -7   5   13.00    4.00
  -1   7   5   32.20    7.30
   1   7  -5   19.90    6.10
   0  -7   5  223.28   11.30
   0  -7  -5  188.88   12.40
   0   7  -5  194.08    9.50
   0   7  -5  188.48   12.10
   0   7   5  208.58   12.60
  -1  -7  -5   87.59    9.90
   1  -7   5   75.59    7.80
   1   7   5   86.09    8.80
  -1   7  -5   58.09    8.30
  -2  -7  -5    5.80    4.40
  -2  -7  -5   -1.70    4.90
   2  -7   5   -3.50    3.20
   2   7   5   -8.00    4.10
  -2   7  -5    2.40    4.70
   2   7   5    5.90    4.20
  -3  -7  -5    3.40    5.50
  -3  -7  -5   -3.40    4.30
   3  -7   5    7.40    4.50
  -3   7  -5    1.20    4.80
   3   7   5    9.20    6.40
  -4  -7  -5   14.80    5.90
  -4  -7  -5   20.00    7.50
   4  -7   5   20.00    6.70
  -4   7  -5   20.80    6.70
   4   7   5   10.00    6.30
   4   7   5   12.50    5.90
  -5  -7  -5   33.40    9.70
   5  -7   5   12.70    7.00
  -5   7  -5   20.90    6.50
   5   7   5   31.30    9.00
   6  -7   5    1.60    6.50
  -6  -7  -5    5.50    8.90
   6   7   5   -4.60    6.00
  -7  -7  -5   39.00   13.40
   7  -7   5   44.40   10.40
   7   7   5   39.20   11.10
  -8  -7  -5   17.10   13.00
   8  -7   5    6.10    9.10
   8   7   5    0.00    6.70
   8  -8  -5   13.00    8.30
  -8  -8   5   29.40   13.70
   8   8  -5   31.80   12.40
   7  -8  -5    7.20    8.40
  -7  -8   5    2.50    8.30
  -7   8   5    1.10    8.00
   7   8  -5    4.10    8.20
  -6  -8   5   21.70   10.00
   6  -8  -5   34.90   10.20
   6   8  -5   24.50    9.10
  -6   8   5   10.50    8.70
   5  -8  -5    4.10    6.50
  -5  -8   5    6.80    7.20
   5   8  -5   18.30    7.10
  -5   8   5    5.10    7.80
  -4  -8   5   15.00    8.30
   4  -8  -5    6.70    6.60
  -4   8   5    5.90    6.90
   3  -8  -5   28.50    7.60
  -3  -8   5   33.00    7.60
  -3  -8   5   23.50    8.60
  -3   8   5   25.80    8.10
   3   8  -5   27.90    7.00
  -2  -8   5   -4.70    5.40
   2  -8  -5    6.20    5.70
  -2  -8   5   -3.80    2.40
  -2   8   5   -2.60    4.80
   2   8  -5    2.10    5.60
   1  -8  -5   12.20    5.80
  -1  -8   5    5.10    3.70
  -1  -8   5   -2.50    5.00
  -1   8   5   -2.70    5.00
   1   8  -5    1.60    4.60
   1   8  -5    7.80    4.10
   0  -8  -5   23.00    7.20
   0  -8   5   36.00    6.60
   0   8  -5   17.00    6.70
   0   8   5   12.50    6.30
   0   8  -5   25.30    5.20
  -1  -8  -5   49.10    9.00
   1  -8   5   29.60    6.40
   1   8   5   46.60    8.50
  -1   8  -5   30.70    7.80
  -2  -8  -5   49.20    9.80
   2  -8   5   55.29    8.10
  -2  -8  -5   56.59    7.70
   2   8   5   53.19   10.50
  -2   8  -5   60.09    9.90
   2   8   5   53.99    8.70
  -3  -8  -5   14.90    5.70
  -3  -8  -5   10.90    6.40
   3  -8   5   -0.20    4.90
  -3   8  -5   11.30    6.30
   3   8   5   15.00    6.70
  -4  -8  -5  181.48   14.50
   4  -8   5  190.68   14.10
  -4  -8  -5  172.68   14.00
   4   8   5  180.68   14.80
  -4   8  -5  171.28   14.00
   4   8   5  182.68   13.00
  -5  -8  -5   27.80    8.70
   5  -8   5   56.49   10.40
  -5   8  -5   29.30    7.90
   5   8   5   26.00    9.00
  -6  -8  -5  115.69   16.40
   6   8   5  162.88   15.50
  -7  -8  -5   -2.20   11.00
   7  -8   5    3.90    7.80
   7   8   5   12.10    7.50
   8  -8   5   -5.90    7.80
   8   8   5    8.50    8.50
   7  -9  -5    2.90    7.80
  -7  -9   5  -11.90   10.00
   7   9  -5   11.20    9.50
  -7   9   5    2.00    8.80
   6  -9  -5  103.79   15.00
  -6  -9   5  116.49   17.50
  -6  -9   5   83.89   12.60
  -6   9   5  102.99   15.30
   6   9  -5   92.49   13.20
  -5  -9   5    1.10    7.30
   5  -9  -5   11.70    7.70
   5   9  -5   -6.40    5.70
  -5   9   5    7.80    7.50
   4  -9  -5   86.39   12.20
  -4  -9   5  102.29   16.30
  -4   9   5   86.49   12.90
   4   9  -5   83.99   10.80
   3  -9  -5   39.20    9.20
  -3  -9   5   16.00    8.70
  -3   9   5   30.30    8.90
   3   9  -5   11.60    6.00
   3   9  -5   28.60    9.90
  -2  -9   5   10.70    4.10
  -2  -9   5   13.30    7.70
   2  -9  -5   10.70    6.50
  -2   9   5    1.20    5.80
   2   9  -5    3.30    9.90
   1  -9  -5   -0.20    5.50
  -1  -9   5   -6.50    4.90
  -1  -9   5   -3.00    2.70
  -1   9   5    5.00    5.90
   1   9  -5   -5.90    5.20
   1   9  -5    7.30    4.10
   0  -9   5    5.90    4.10
   0  -9  -5   13.90    7.40
   0   9  -5    8.10    6.60
   0   9   5    4.50    5.80
   1  -9   5   28.90    7.20
  -1  -9  -5   18.70    6.90
   1   9   5   14.40    7.10
  -1   9  -5   34.50    8.50
  -2  -9  -5   -6.30    4.90
   2  -9   5    2.40    4.50
   2   9   5   -3.10    5.40
  -2   9  -5    2.00    6.20
  -3  -9  -5   -3.80    6.00
   3  -9   5    1.30    5.50
   3   9   5   -5.00    6.30
  -3   9  -5   19.30    7.60
   3   9   5   10.40    6.10
  -4  -9  -5    0.20    6.50
   4  -9   5    7.10    6.00
  -4  -9  -5    6.40    5.70
  -4   9  -5   12.70    7.30
   4   9   5    2.40    7.10
   5  -9   5   11.00    8.40
  -5  -9  -5   -0.20    8.00
  -5  -9  -5   14.80    7.50
   5   9   5    5.80    8.20
  -5   9  -5   10.20    7.40
   6  -9   5    2.00    7.80
  -6  -9  -5    2.50    5.90
  -6  -9  -5    7.20    9.20
  -6   9  -5    2.70    6.40
   6   9   5   21.90    9.70
  -7  -9  -5  -13.40    8.70
   7  -9   5    6.40    9.80
   7   9   5    0.50    7.70
  -7 -10   5   25.70   13.00
   7 -10  -5   20.90   10.70
  -7  10   5   15.50   10.30
   7  10  -5   25.40   11.20
  -6 -10   5   14.80   10.40
   6 -10  -5    7.70    8.80
  -6 -10   5   11.90    9.10
   6  10  -5   -1.70    7.00
  -6  10   5   11.10    9.40
  -5 -10   5   81.49   13.30
   5 -10  -5   87.89   14.70
  -5 -10   5  116.39   15.60
   5  10  -5   75.29   12.80
  -5  10   5  105.19   15.00
  -4 -10   5   17.80    9.60
   4 -10  -5    4.20    7.30
   4  10  -5    1.60    6.20
   3 -10  -5   -0.50    5.80
  -3 -10   5    1.60    8.30
  -3  10   5    6.30    7.70
   3  10  -5    3.90    8.50
  -2 -10   5   31.10   10.60
   2 -10  -5    8.80    6.90
   2  10  -5   18.20    9.30
  -2  10   5   16.60    7.60
  -1 -10   5   27.30    9.40
   1 -10  -5   22.60    8.40
  -1 -10   5   13.40    5.20
   1  10  -5   20.10    8.00
  -1  10   5   22.90    8.60
   0 -10  -5    6.00    6.70
   0 -10   5    2.40    3.90
   0  10   5   -4.10    5.00
   0  10  -5   -1.70    5.70
  -1 -10  -5   67.29   11.40
   1 -10   5   77.69    9.60
  -1  10  -5   48.20   10.40
   1  10   5   63.19   10.70
   2 -10   5   52.79    9.80
  -2 -10  -5   30.20    8.80
  -2  10  -5   56.89   10.80
   2  10   5   45.50    9.80
  -3 -10  -5   10.00    7.40
   3 -10   5    7.40    6.60
  -3  10  -5   13.40    7.20
   3  10   5    3.40    7.10
  -4 -10  -5   58.99   12.00
   4 -10   5   74.59   13.00
  -4  10  -5   75.69   12.10
   4  10   5   65.79   13.00
  -5 -10  -5    4.00    7.40
   5 -10   5   10.50    7.40
  -5  10  -5   12.60    8.20
   5  10   5   26.20    9.50
   6 -10   5    6.40    8.00
  -6 -10  -5   -0.10    6.30
  -6  10  -5   12.40    8.10
   6  10   5   -1.00    7.20
   7 -10   5   -9.30    6.30
  -7 -10  -5    4.30    9.20
   7  10   5    8.30   10.10
   6 -11  -5   18.50    9.70
  -6 -11   5    7.20   11.10
   6  11  -5   11.50    7.90
  -6  11   5   -0.50    8.60
  -5 -11   5   -1.80    7.30
   5 -11  -5    6.70    8.30
   5  11  -5    8.50    6.10
  -5  11   5    5.20    9.20
  -4 -11   5   -1.20    8.00
   4 -11  -5   -1.20    7.50
  -4  11   5    5.80    7.90
  -3 -11   5   24.50   11.10
   3 -11  -5   10.50    7.70
   3  11  -5   23.60   10.50
  -3  11   5   24.00   10.20
  -2 -11   5   11.20    9.00
   2  11  -5   -3.70    7.80
  -2  11   5   11.80    7.70
  -1 -11   5   13.80    9.10
   1 -11  -5    0.30    6.80
  -1  11   5    6.20    7.80
   1  11  -5   22.30    9.00
   0 -11  -5   14.90    7.60
   0  11   5    2.00    7.10
   0  11  -5   10.60    7.50
   1 -11   5   16.40    6.10
  -1 -11  -5    1.40    6.00
   1  11   5    0.60    6.90
  -1  11  -5    1.60    7.20
   2 -11   5   22.80    7.90
  -2 -11  -5   27.80    9.10
   2  11   5   15.40    8.00
  -2  11  -5   26.80    9.50
  -3 -11  -5  143.99   15.20
   3 -11   5  190.08   16.10
  -3  11  -5  196.88   18.80
   3  11   5  158.48   15.30
  -4 -11  -5    5.00    7.40
   4 -11   5    3.70    7.60
  -4  11  -5    9.30    8.00
   5 -11   5   29.30   10.20
  -5 -11  -5   25.40    8.80
  -5  11  -5   52.79   11.60
   5  11   5   41.80   11.50
  -6 -11  -5    4.70    7.80
   6 -11   5    4.90    8.30
   6  11   5   -1.90    9.00
   5 -12  -5   29.90   10.90
  -5  12   5   18.20    9.50
   4 -12  -5   -0.60    7.80
  -4 -12   5    1.20   11.20
  -3 -12   5   28.30   12.60
   3 -12  -5   30.60   11.00
   3  12  -5   42.40   13.30
  -3  12   5   13.70    9.30
   2 -12  -5   32.10   10.10
  -2 -12   5   51.09   13.00
   2  12  -5   48.20   12.60
  -2  12   5   59.49   12.70
   1 -12  -5   16.50    8.70
  -1 -12   5    8.00    9.40
  -1  12   5   31.70   10.10
   1  12  -5    9.10    9.00
   0 -12   5    7.50    5.20
   0 -12  -5    4.70    7.50
   0  12  -5   12.60    8.10
   0  12   5   18.80    8.70
   1 -12   5    4.00    5.10
  -1 -12  -5    2.00    7.00
  -1  12  -5   -0.40    7.40
   1  12   5   12.50    8.70
  -2 -12  -5   -2.90    6.90
   2 -12   5    7.30    6.40
  -2  12  -5    0.10    7.90
   3 -12   5   34.10   10.30
  -3 -12  -5   46.60   11.60
  -3  12  -5   50.99   13.10
   3  12   5   49.30   10.10
   4 -12   5   -2.10    7.30
  -4 -12  -5    1.60    7.20
  -5 -12  -5   -3.50    9.40
  -5  12  -5   18.00    9.40
   3 -13  -5    5.50    7.60
   3  13  -5    9.00   11.40
  -3  13   5    3.10    7.80
  -2 -13   5   47.20   13.00
   2  13  -5   27.20   10.90
  -2  13   5   46.00   13.30
  -1 -13   5   10.60   11.50
   1 -13  -5   14.50    8.20
  -1  13   5    5.50    8.20
   1  13  -5   21.40   10.50
   0  13  -5   27.80   10.90
   0  13   5   34.70   12.40
  -1 -13  -5   31.30   10.40
   1 -13   5   27.80    7.60
   1  13   5   32.20   11.20
  -1  13  -5   32.50   10.70
  -2 -13  -5   29.90    9.90
   2  13   5   52.19   11.90
  -2  13  -5   35.90   11.50
  -3  13  -5   -2.30    8.00
   3  13   5   17.70    7.80
 -10   0   6   -0.20    9.30
  -9   0   6    8.80    8.50
   9   0  -6   -7.50    5.40
   8   0  -6   -5.30    5.10
  -8   0   6   -1.00    7.10
  -8   0   6   -5.70    5.80
  -7   0   6    1.90    6.20
   7   0  -6   11.70    6.30
  -7   0   6    3.60    5.80
   6   0  -6  147.29    9.70
  -6   0   6  125.89   11.50
   6   0  -6  141.49   11.40
   5   0  -6   -0.90    3.00
   5   0  -6    2.30    4.20
  -5   0   6   -0.60    5.30
   4   0  -6   44.90    5.20
  -4   0   6   51.29    8.10
   4   0  -6   45.80    6.60
   3   0  -6   -2.00    2.50
  -3   0   6   -3.90    4.40
   3   0  -6    2.00    3.80
   2   0  -6  692.23   19.50
  -2   0   6  653.83   20.50
   1   0  -6   -0.30    3.20
  -1   0   6    0.90    4.30
   0   0   6  307.07    9.80
   0   0  -6  316.97   11.40
   1   0   6    3.90    3.50
  -1   0  -6    0.00    4.20
   2   0   6    4.50    4.10
  -2   0  -6    6.40    4.60
   3   0   6    4.40    4.50
  -3   0  -6    1.10    4.90
   4   0   6   17.80    5.10
  -4   0  -6   19.70    6.70
   5   0   6   -3.50    3.60
  -5   0  -6   -0.90    5.10
  -6   0  -6   40.10    9.40
   6   0   6   42.20    8.40
  -7   0  -6    6.80    7.00
   7   0   6    0.20    4.90
   8   0   6  128.49   14.00
  -8   0  -6  117.29   15.00
   9   0   6   -1.20    6.90
  -9   0  -6   -0.70    7.90
  10   0   6   22.60    9.40
 -10   0  -6   37.80   14.00
 -10  -1   6   19.50   11.20
 -10   1   6   13.60    9.80
   9  -1  -6   16.20    8.10
  -9  -1   6   28.00   10.90
  -9   1   6    8.70    8.20
   9   1  -6   11.20    7.30
  -8  -1   6   20.20    9.70
   8  -1  -6    3.50    6.20
  -8  -1   6   37.20   11.20
  -8   1   6   11.40    8.30
   8   1  -6   26.60    8.40
  -7  -1   6   60.99   10.30
  -7  -1   6   69.49   11.70
  -7   1   6   68.09   10.30
   7   1  -6   62.79    7.60
  -7   1   6   59.79   10.20
   7   1  -6   64.29   11.30
  -6  -1   6  184.78   13.00
   6  -1  -6  189.78   12.30
   6   1  -6  177.68   10.10
  -6   1   6  167.38   12.90
   6   1  -6  175.08   12.30
  -6   1   6  184.18   12.80
  -5  -1   6    5.20    4.70
   5  -1  -6    1.10    4.10
   5   1  -6    2.50    4.20
   5   1  -6    2.70    2.90
  -5   1   6    5.70    5.30
  -4  -1   6    0.60    4.90
   4  -1  -6    0.70    3.60
   4  -1  -6   -2.10    5.00
   4   1  -6   -0.60    2.50
  -4   1   6    6.60    5.60
   4   1  -6   -1.70    3.90
  -3  -1   6  123.89    9.70
   3  -1  -6  119.69    7.80
   3  -1  -6  135.79    7.30
  -3   1   6  112.49    9.50
   3   1  -6  115.19    8.60
   2  -1  -6   32.70    4.80
  -2  -1   6   47.00    7.00
   2  -1  -6   28.10    4.50
   2   1  -6   27.60    5.00
  -2   1   6   33.00    6.00
  -1  -1   6  185.88    9.90
   1  -1  -6  196.58    8.40
   1   1  -6  194.78    9.10
  -1   1   6  188.98    9.60
   0  -1   6   50.09    4.40
   0  -1   6   46.90    6.00
   0  -1  -6   48.90    6.00
   0   1  -6   61.89    6.10
   0   1   6   47.90    5.40
   1  -1   6   93.59    6.40
   1  -1   6   86.49    6.00
  -1  -1  -6   88.19    7.40
   1   1   6   85.69    6.90
  -1   1  -6   99.59    7.50
  -2  -1  -6   80.99    8.20
   2  -1   6   80.89    7.00
  -2   1  -6   72.09    7.60
   2   1   6   82.09    7.40
  -3  -1  -6   29.80    6.50
   3   1   6   29.80    6.00
  -3   1  -6   51.79    7.40
  -4  -1  -6  218.58   13.10
   4  -1   6  217.98   12.20
  -4   1  -6  218.28   12.90
   4   1   6  209.58   12.10
   5  -1   6   24.80    6.90
  -5  -1  -6   23.50    7.20
   5   1   6   23.50    6.10
  -5   1  -6   35.40    7.80
  -6  -1  -6  261.47   16.60
   6  -1   6  259.97   15.20
  -6   1  -6  254.37   16.10
   6   1   6  286.77   15.40
   7  -1   6    5.10    5.80
  -7  -1  -6    9.40    7.70
  -7   1  -6   -4.50    6.00
   7   1   6   -3.50    5.30
  -8  -1  -6   55.39   13.70
   8  -1   6   35.50    9.80
  -8   1  -6   33.50   10.10
   8   1   6   52.49   10.90
  -9  -1  -6   30.80   12.90
   9  -1   6    0.50    6.90
  -9   1  -6   14.10    9.20
   9   1   6    8.00    8.20
 -10  -1  -6   -0.40    9.60
  10  -1   6    3.30    8.10
  10   1   6   10.30    8.30
 -10  -2   6   26.20   11.90
   9  -2  -6   39.90    9.40
  -9  -2   6   30.00   13.30
   9   2  -6   51.79   12.30
  -9   2   6   52.99   11.30
   8  -2  -6    5.00    5.70
  -8  -2   6    1.30    7.60
  -8   2   6   11.50    7.00
  -8   2   6    5.60    6.40
   8   2  -6   -0.60    5.20
   7  -2  -6   57.19    9.40
   7  -2  -6   88.19   10.60
  -7  -2   6   69.49   11.40
  -7  -2   6   65.79   10.10
  -7   2   6   75.69   10.60
  -7   2   6   79.39   11.20
   7   2  -6   73.69   10.70
   6  -2  -6   56.89    8.60
   6  -2  -6   49.70    8.40
   6   2  -6   48.50    6.30
  -6   2   6   60.89   10.20
   6   2  -6   45.00    8.80
  -6   2   6   57.39    9.90
   5  -2  -6  277.47   12.80
   5  -2  -6  262.87   12.50
  -5  -2   6  274.67   14.40
   5   2  -6  236.38   13.50
  -5   2   6  259.27   14.90
   5   2  -6  249.68   10.50
   4  -2  -6  315.77   13.20
   4  -2  -6  294.47   12.40
  -4  -2   6  307.07   14.70
   4   2  -6  322.57   14.30
  -4   2   6  320.47   15.60
   3  -2  -6   60.89    5.90
  -3  -2   6   69.59    8.90
   3   2  -6   79.59    7.80
  -3   2   6   68.99    8.80
   2  -2  -6   16.60    3.60
  -2  -2   6   17.10    5.50
   2  -2  -6   14.10    4.50
  -2   2   6   22.00    5.70
   2   2  -6   18.90    4.60
   1  -2  -6  133.29    6.40
  -1  -2   6  128.59    8.90
   1  -2  -6  136.29    7.30
   1   2  -6  123.89    8.20
  -1   2   6  126.39    8.80
   0  -2  -6    4.80    3.80
   0  -2   6    3.50    2.40
   0  -2   6   -1.30    3.70
   0  -2  -6    0.40    3.30
   0   2  -6    3.80    3.50
   0   2   6   -1.90    3.70
  -1  -2  -6  133.39    8.20
   1  -2   6  142.09    7.40
   1   2   6  121.19    7.90
  -1   2  -6  135.19    7.40
  -1   2  -6  149.99    8.50
   2  -2   6    2.90    3.70
  -2  -2  -6   -2.80    4.20
  -2   2  -6    2.20    4.00
   2   2   6    2.70    4.40
  -2   2  -6    3.40    3.10
  -3  -2  -6  367.56   15.90
   3  -2   6  380.36   14.80
  -3   2  -6  367.66   15.10
   3   2   6  381.36   15.30
   4  -2   6  245.68   12.60
  -4  -2  -6  226.98   13.70
   4   2   6  241.58   12.70
  -4   2  -6  253.47   13.30
  -5  -2  -6  304.97   16.50
   5  -2   6  306.37   15.10
  -5   2  -6  276.37   15.30
   5   2   6  256.57   14.40
  -6  -2  -6   19.90    8.30
   6  -2   6   14.70    6.40
   6   2   6   27.20    7.30
  -6   2  -6   29.00    8.00
  -7  -2  -6   85.49   14.20
   7  -2   6   74.59   11.20
   7   2   6   72.19   10.40
   8  -2   6   20.40    8.60
  -8  -2  -6   22.50   10.20
   8   2   6   25.60    9.00
  -8   2  -6   10.80    8.90
   9  -2   6   16.80    7.90
  -9  -2  -6   26.30   10.70
   9   2   6   11.20    7.90
  -9   2  -6    3.40    8.40
  10  -2   6    6.80    7.10
 -10  -2  -6    9.20   12.00
 -10   2  -6   13.30    9.50
  10   2   6    9.30    8.20
 -10  -3   6   10.50    9.90
  10   3  -6   -4.70    5.90
   9  -3  -6   -5.50    5.20
  -9  -3   6   18.30   10.80
   9   3  -6   -0.10    7.00
   8  -3  -6    5.00    6.10
  -8  -3   6    2.20    8.10
   8   3  -6   -2.10    5.20
   7  -3  -6   16.20    6.30
  -7  -3   6    6.40    7.60
  -7  -3   6    9.20    6.60
   7  -3  -6    8.50    6.10
  -7   3   6   18.10    7.40
   7   3  -6    4.90    6.10
   6  -3  -6   39.60    7.50
  -6  -3   6   30.70    7.60
   6  -3  -6   28.40    6.70
  -6   3   6   33.90    7.60
   6   3  -6   39.10    6.30
   6   3  -6   28.90    7.60
  -6   3   6   35.30    8.20
  -5  -3   6  604.34   22.10
   5  -3  -6  567.84   19.40
   5  -3  -6  575.84   20.70
   5   3  -6  560.44   21.80
  -5   3   6  549.45   19.70
  -5   3   6  571.44   22.30
   4  -3  -6    2.80    3.20
  -4  -3   6   -0.20    4.90
   4  -3  -6    1.40    3.90
  -4   3   6   -2.20    5.10
   4   3  -6    7.40    4.70
  -3  -3   6   18.60    5.90
   3  -3  -6   30.40    5.90
   3   3  -6   23.20    5.50
  -3   3   6   22.20    6.10
   2  -3  -6   -1.20    3.60
  -2  -3   6   -4.20    4.80
   2   3  -6    1.50    3.90
  -2   3   6    3.20    5.10
  -1  -3   6    3.90    4.40
   1  -3  -6    4.30    3.90
  -1   3   6    0.30    4.50
   1   3  -6    1.30    3.60
   0  -3   6  291.27    9.60
   0  -3   6  280.47   12.10
   0  -3  -6  279.07   10.00
   0  -3  -6  302.37   11.90
   0   3   6  286.37   11.40
   0   3  -6  288.77   11.60
   0   3  -6  284.47   11.50
   0   3   6  279.97   11.80
   1  -3   6  628.04   18.30
  -1  -3  -6  625.74   18.90
   1   3   6  643.14   19.80
   1   3   6  655.53   18.00
  -1   3  -6  632.94   19.00
  -1   3  -6  625.14   18.50
  -2  -3  -6  160.88    9.80
   2  -3   6  169.08    9.20
  -2   3  -6  164.28    8.40
  -2   3  -6  178.58   10.40
   2   3   6  169.08   10.10
  -3  -3  -6   11.60    5.80
   3  -3   6   17.40    4.80
  -3   3  -6  -11.50    4.90
  -3   3  -6    9.90    3.50
   3   3   6   10.50    5.10
  -4  -3  -6   25.60    7.40
   4  -3   6   27.00    6.10
   4   3   6   25.50    6.70
  -4   3  -6   31.10    6.20
  -5  -3  -6   74.79   10.40
   5  -3   6   55.39    8.60
   5   3   6   74.59    9.50
  -5   3  -6   80.29    9.20
   6  -3   6   -3.20    4.50
  -6  -3  -6   -6.60    5.70
  -6   3  -6   11.10    6.20
   6   3   6    0.40    4.90
   7  -3   6   56.99   10.50
  -7  -3  -6   37.00   10.60
  -7   3  -6   56.29   10.60
   7   3   6   60.79    9.90
  -8  -3  -6    5.60    9.50
   8  -3   6    5.00    7.20
  -8   3  -6    3.90    6.90
   8   3   6    9.80    7.20
   9  -3   6   45.80   11.90
  -9  -3  -6   12.60   11.80
  -9   3  -6   37.80   10.70
  10  -3   6    3.90    6.50
 -10  -3  -6    7.60   10.10
  10   3   6   11.10    7.40
  -9  -4   6   12.60   11.40
   9  -4  -6   -7.50    4.60
   9   4  -6   -8.00    6.90
  -8  -4   6   18.80   10.10
   8  -4  -6   20.30    7.80
  -8   4   6    9.40    8.10
   7  -4  -6  242.28   15.50
  -7  -4   6  242.18   18.20
  -7  -4   6  240.68   15.40
   7   4  -6  236.98   17.00
  -7   4   6  192.18   16.20
   6  -4  -6   45.50    8.20
  -6  -4   6   65.29   11.10
  -6   4   6   46.80    7.80
   6   4  -6   64.99    9.80
  -6   4   6   52.19    9.70
  -5  -4   6   53.99    9.10
   5  -4  -6   48.60    8.30
  -5   4   6   45.60    6.50
   5   4  -6   30.10    6.80
   5   4  -6   45.10    5.80
  -5   4   6   45.60    8.90
  -4  -4   6  719.93   24.50
   4  -4  -6  686.83   23.20
  -4   4   6  718.73   25.20
   4   4  -6  666.43   23.80
  -3  -4   6   19.50    6.40
   3  -4  -6   -0.40    3.90
  -3   4   6    5.20    5.60
   3   4  -6    5.80    4.40
   2  -4  -6  242.18   11.80
  -2  -4   6  243.98   13.10
   2   4  -6  246.18   11.80
  -1  -4   6   45.10    3.90
   1  -4  -6   60.89    7.40
  -1  -4   6   51.09    7.60
   1   4  -6   42.20    6.50
  -1   4   6   53.39    7.40
   1   4  -6   51.29    7.80
   0  -4   6   42.40    6.60
   0  -4  -6   28.80    5.90
   0  -4   6   24.00    4.10
   0   4  -6   36.20    6.10
   0   4   6   30.50    5.60
   0   4  -6   21.80    4.60
   0   4   6   26.40    5.90
  -1  -4  -6  354.46   13.00
   1  -4   6  374.56   13.20
  -1  -4  -6  384.26   15.10
   1   4   6  367.76   14.80
  -1   4  -6  346.47   13.70
   2  -4   6  679.63   21.50
  -2  -4  -6  687.53   21.80
  -2   4  -6  701.03   20.90
   2   4   6  704.93   22.70
   3  -4   6  657.53   22.10
  -3  -4  -6  677.73   23.40
  -3   4  -6  679.53   20.80
  -4  -4  -6  101.49   10.90
   4  -4   6  103.19    9.50
  -4   4  -6  125.19    8.40
   4   4   6  122.79   10.60
   5  -4   6   -6.30    4.00
  -5  -4  -6   -2.10    5.60
   5   4   6   -6.20    4.90
  -6  -4  -6    3.30    6.80
   6  -4   6   13.30    6.40
  -6   4  -6   -0.60    4.90
   6   4   6   -5.20    5.50
  -7  -4  -6  103.99   14.60
   7  -4   6  114.09   13.10
  -7   4  -6  127.89   12.30
   7   4   6  113.49   12.30
   8  -4   6   27.10    9.90
  -8  -4  -6   -5.90    9.80
   8   4   6    0.10    8.10
  -8   4  -6   14.50    7.60
   9  -4   6    1.00    8.40
  -9  -4  -6    6.60   12.10
   9  -5  -6    7.50    7.00
  -9  -5   6   36.30   13.00
   9   5  -6   25.40   10.50
  -8  -5   6   82.79   17.10
   8  -5  -6   67.79   12.30
  -8   5   6   57.19   14.10
   8   5  -6   70.39   13.80
   7  -5  -6   93.99   12.10
  -7  -5   6   82.19   15.10
  -7  -5   6   84.09   10.90
   7   5  -6   96.79   12.20
  -7   5   6   83.59   13.00
  -6  -5   6   68.09   11.70
   6  -5  -6   68.79   10.60
  -6   5   6   47.40    9.90
   6   5  -6   42.30    8.90
   5  -5  -6   -1.20    4.90
  -5  -5   6   -0.80    5.40
   5   5  -6    4.90    4.90
  -5   5   6    0.20    6.10
  -4  -5   6    5.70    6.00
   4  -5  -6    2.90    4.50
   4   5  -6    1.10    3.90
  -4   5   6   -2.20    5.30
  -3  -5   6    7.10    2.40
  -3  -5   6   11.30    6.10
   3  -5  -6   11.90    5.30
  -3   5   6    6.90    5.40
   3   5  -6    3.90    4.20
  -2  -5   6  262.17   13.80
   2  -5  -6  280.77   13.40
  -2  -5   6  248.68    9.30
   2   5  -6  263.57   12.30
  -2   5   6  259.87   13.90
  -1  -5   6  227.18    9.20
   1  -5  -6  245.58   12.70
  -1  -5   6  257.27   13.20
  -1   5   6  240.88   12.80
   1   5  -6  234.68   12.20
   1   5  -6  247.28   11.20
   0  -5   6   84.39    6.20
   0  -5   6   91.29    8.50
   0   5   6   87.79    8.30
   0   5  -6   94.29    8.30
  -1  -5  -6   26.50    4.80
   1  -5   6   22.50    4.90
  -1  -5  -6   31.20    6.60
  -1   5  -6   27.20    4.90
   1   5   6   23.90    5.90
  -1   5  -6   33.10    6.20
   1   5   6   17.60    5.10
  -2  -5  -6  465.55   17.20
   2  -5   6  480.65   17.30
   2   5   6  443.66   18.00
   2   5   6  465.55   15.80
  -2   5  -6  468.85   16.10
  -2   5  -6  468.45   17.10
   3  -5   6  162.78   10.80
  -3  -5  -6  180.98   11.90
  -3   5  -6  168.38   10.20
  -3   5  -6  194.58   10.80
   3   5   6  185.28   12.00
   4  -5   6   40.20    7.30
  -4  -5  -6   29.20    8.20
   4   5   6   51.39    8.60
  -4   5  -6   46.70    6.80
  -4   5  -6   36.90    6.20
  -5  -5  -6   54.29   10.80
   5  -5   6   49.00    8.70
  -5   5  -6   49.70    7.40
   5   5   6   65.69   10.40
  -5   5  -6   37.70    6.80
  -6  -5  -6  170.58   15.90
   6  -5   6  139.79   13.50
   6   5   6  145.99   12.90
   7  -5   6    4.20    6.90
  -7  -5  -6    2.00   10.10
   7   5   6    9.50    7.60
   8  -5   6   16.90    8.80
  -8  -5  -6   34.70   12.30
   8   5   6   19.30    8.80
  -9  -5  -6  -16.10   10.20
   9  -5   6   -1.20    6.10
   9   5   6   -6.50    5.90
  -9  -6   6  -13.40   10.10
   9  -6  -6    0.70    7.40
   9   6  -6    4.90    9.00
   8  -6  -6   33.20    9.70
  -8  -6   6   28.90   13.80
   8   6  -6   21.40   10.70
  -7  -6   6   22.60    8.20
   7  -6  -6   33.10    8.80
  -7   6   6   25.70    8.80
   7   6  -6   13.40    7.70
   6  -6  -6   73.89   11.60
  -6  -6   6   67.39   10.90
  -6   6   6   64.19   11.50
   6   6  -6   63.19   10.30
   5  -6  -6    1.00    5.30
  -5  -6   6    6.60    5.90
   5   6  -6    1.80    5.40
  -5   6   6    5.60    6.40
   4  -6  -6   79.89    9.80
  -4  -6   6   67.09   10.10
  -4   6   6   78.19   10.60
   4   6  -6   61.89    7.10
   4   6  -6   77.09    9.00
  -3  -6   6  262.67   15.40
  -3  -6   6  269.27   10.50
   3  -6  -6  240.68   14.20
  -3   6   6  249.28   15.40
   3   6  -6  273.97   13.70
  -2  -6   6  349.67   17.10
  -2  -6   6  368.86   12.50
   2  -6  -6  312.57   15.90
   2   6  -6  379.16   16.70
  -2   6   6  346.17   16.70
   2   6  -6  351.86   15.20
  -1  -6   6   16.70    3.80
   1  -6  -6   23.20    6.20
  -1  -6   6   33.00    7.30
   1   6  -6   13.40    5.00
   1   6  -6   19.10    6.10
  -1   6   6   22.90    6.70
   0  -6  -6  175.08   11.50
   0  -6   6  183.58    9.30
   0   6  -6  185.38   14.00
   0   6  -6  171.38   11.20
   0   6   6  186.78   11.40
   1  -6   6   16.00    4.40
  -1  -6  -6   21.50    4.10
  -1  -6  -6   19.40    6.20
   1   6   6   35.20    7.50
  -1   6  -6   20.80    6.00
  -1   6  -6   30.20    5.00
   1   6   6   24.70    5.80
   2  -6   6   34.10    6.50
  -2  -6  -6   22.40    6.60
  -2  -6  -6   31.60    6.10
   2   6   6   25.40    6.80
  -2   6  -6   39.60    7.10
  -2   6  -6   30.30    5.20
   3  -6   6    0.60    3.90
  -3  -6  -6   -0.50    4.30
   3   6   6    3.60    4.20
   3   6   6    2.40    5.20
  -3   6  -6   -2.20    3.80
  -3   6  -6    3.70    4.40
   4  -6   6   -1.70    4.10
  -4  -6  -6    1.70    5.60
   4   6   6   -4.80    4.70
  -4   6  -6    6.30    4.50
  -5  -6  -6    1.60    6.80
   5  -6   6    6.70    5.50
  -5   6  -6    5.40    4.70
   5   6   6   -2.00    5.10
  -5   6  -6    6.10    4.80
  -6  -6  -6   34.80   10.80
   6  -6   6   19.40    7.40
   6   6   6    2.30    5.50
  -7  -6  -6   58.39   13.70
   7  -6   6   68.99   12.10
   7   6   6   73.79   13.10
  -8  -6  -6  142.19   23.30
   8  -6   6  132.99   17.40
   8   6   6  131.29   14.20
   9  -6   6   -1.10    7.20
  -9  -6  -6   18.30   13.10
   9   6   6   25.70    8.90
  -8  -7   6   32.40   15.40
   8  -7  -6   18.20    8.60
  -8   7   6   12.50    9.50
   8   7  -6    9.20    8.60
  -7  -7   6  -10.80    7.40
   7  -7  -6   10.10    7.90
  -7  -7   6   14.50   11.30
   7   7  -6   -0.50    7.00
  -7   7   6   15.00    8.90
  -6  -7   6  -10.10    5.90
   6  -7  -6   -1.40    6.50
  -6   7   6   -4.80    7.20
   6   7  -6   -3.80    5.60
   5  -7  -6   48.70    9.60
  -5  -7   6   87.19   14.00
  -5   7   6   31.90    9.30
   5   7  -6   62.29    9.80
  -4  -7   6   72.19   10.60
   4  -7  -6   54.69    9.50
  -4   7   6   66.99   11.20
   4   7  -6   68.89    9.70
  -3  -7   6  134.19   12.50
   3  -7  -6  123.79   11.50
  -3   7   6  125.09   12.10
   3   7  -6  132.09   10.70
  -2  -7   6    6.10    5.80
  -2  -7   6   17.20    4.10
   2  -7  -6   18.60    6.60
   2   7  -6   13.50    5.00
   2   7  -6   16.80    6.60
  -2   7   6   21.60    6.90
  -1  -7   6   94.59    7.20
  -1  -7   6  106.99   10.50
   1  -7  -6   73.39    9.60
  -1   7   6   94.89   10.10
   1   7  -6  103.69   10.00
   0  -7  -6   16.10    5.80
   0  -7   6   28.50    5.70
   0   7  -6   32.90    5.60
   0   7  -6   25.30    6.30
   0   7   6   34.10    7.50
  -1  -7  -6  273.47   14.90
   1  -7   6  242.98   12.40
  -1   7  -6  239.38   11.00
  -1   7  -6  228.88   13.60
   1   7   6  253.27   13.40
  -2  -7  -6   31.90    6.40
   2  -7   6   39.10    7.00
  -2  -7  -6   20.00    7.00
   2   7   6   37.90    7.10
  -2   7  -6   34.90    7.70
   2   7   6   34.70    7.40
  -3  -7  -6   61.69   10.20
  -3  -7  -6   39.90    7.70
   3  -7   6   50.59    8.20
   3   7   6   40.60    8.80
  -3   7  -6   54.09    9.00
   3   7   6   52.39    8.60
  -4  -7  -6   37.30    8.90
   4  -7   6   37.40    8.10
  -4   7  -6   39.50    8.30
   4   7   6   50.29    9.90
   5  -7   6    9.60    6.50
  -5  -7  -6    5.30    7.00
   5   7   6   11.50    6.80
  -5   7  -6   -0.50    5.00
  -6  -7  -6   44.40   13.20
   6  -7   6   50.59   10.80
   6   7   6   67.29   12.60
   7  -7   6    1.00    7.30
  -7  -7  -6   10.00   10.60
   7   7   6   19.40    8.60
   8  -7   6   21.80    9.30
  -8  -7  -6    2.60   13.80
   8   7   6   11.30    8.20
   8  -8  -6   -5.50    6.80
  -8  -8   6    3.00    9.70
  -8   8   6   -2.00    8.10
   8   8  -6   20.30    9.60
  -7  -8   6   32.90   13.00
   7  -8  -6   64.79   12.80
   7   8  -6   57.39   13.80
  -7   8   6   58.59   12.20
  -6  -8   6   11.10    7.40
   6  -8  -6   12.10    7.90
   6   8  -6   -2.80    6.40
  -6   8   6    9.70    8.40
   5  -8  -6   34.00    9.40
  -5  -8   6   32.60   10.40
   5   8  -6   15.80    7.70
  -5   8   6   15.70    8.20
   4  -8  -6   14.50    6.80
  -4  -8   6   10.00    7.00
  -4   8   6    1.10    6.40
  -3  -8   6    0.10    6.40
   3  -8  -6    5.80    5.60
  -3   8   6   -4.70    5.30
   3   8  -6   -1.00    4.50
  -2  -8   6   -0.90    2.90
  -2  -8   6    6.30    6.50
   2  -8  -6   -1.50    5.60
  -2   8   6    1.30    5.40
   2   8  -6    3.10    6.00
   2   8  -6   -5.40    3.90
  -1  -8   6    0.40    3.10
  -1  -8   6   -1.00    5.50
   1  -8  -6    1.10    5.10
   1   8  -6    7.10    6.10
  -1   8   6   -1.40    4.80
   1   8  -6    4.20    5.10
   0  -8   6   28.20    5.80
   0  -8  -6   30.20    7.40
   0   8   6   42.40    8.20
   0   8  -6   44.30    8.30
   0   8  -6   26.00    5.20
   1  -8   6   83.89    8.30
  -1  -8  -6   88.59   10.70
  -1   8  -6   76.59    9.60
  -1   8  -6   86.09    7.00
   1   8   6   77.39    9.20
   2  -8   6    0.50    4.10
  -2  -8  -6    3.20    4.80
  -2  -8  -6    6.70    5.70
   2   8   6   10.60    5.70
  -2   8  -6    5.40    5.30
   2   8   6    1.00    6.50
   3  -8   6    4.20    5.00
  -3  -8  -6   -1.30    5.60
  -3  -8  -6    6.60    5.30
   3   8   6   -6.10    5.20
  -3   8  -6    8.80    6.00
  -4  -8  -6   12.80    7.40
   4  -8   6   23.10    7.50
  -4  -8  -6   30.90    8.40
   4   8   6   19.50    8.00
  -4   8  -6   20.80    7.30
   4   8   6   19.90    6.90
  -5  -8  -6  129.19   14.50
   5  -8   6  131.09   14.10
   5   8   6  101.89   13.80
  -5   8  -6  131.19   12.70
  -6  -8  -6    9.40    9.20
   6  -8   6   14.30    8.20
   6   8   6   -8.80    6.60
  -6   8  -6    7.90    6.40
  -7  -8  -6   46.20   16.10
   7  -8   6   68.79   13.90
   7   8   6   65.19   12.70
   8  -8   6   11.00    8.70
   8   8   6    4.30    8.90
  -7  -9   6   -3.10   10.30
   7  -9  -6   12.00    8.40
   7   9  -6    7.70    9.10
  -7   9   6    2.30    8.50
  -6  -9   6  -12.40    8.70
  -6  -9   6    9.90    9.90
   6  -9  -6    1.90    7.60
   6   9  -6   22.30    9.50
  -6   9   6   13.70   10.00
  -5  -9   6   13.80    9.60
   5  -9  -6    6.00    7.50
  -5   9   6   14.30    9.00
   5   9  -6    3.10    6.90
  -4  -9   6    2.10    7.80
   4  -9  -6   -6.00    6.20
  -4   9   6    3.50    7.40
   4   9  -6    0.10    5.30
  -3  -9   6   33.20   10.10
   3  -9  -6   47.10    9.70
  -3   9   6   52.39   10.50
   3   9  -6   40.90    8.10
  -2  -9   6   32.30    9.70
   2  -9  -6   18.10    7.60
   2   9  -6   30.20    8.70
  -2   9   6   13.30    7.80
  -1  -9   6   68.99   11.50
   1  -9  -6   66.89   10.70
  -1  -9   6   56.79    7.50
   1   9  -6   72.59    8.00
   1   9  -6   44.90    9.40
  -1   9   6   48.70   10.30
   0  -9  -6   30.90    8.50
   0  -9   6   45.50    7.20
   0   9   6   39.20    9.10
   0   9  -6   41.60    9.10
  -1  -9  -6   90.79   11.30
   1  -9   6   91.19    9.00
  -1   9  -6   92.29   11.30
   1   9   6   93.39   10.70
  -2  -9  -6    0.40    6.10
   2  -9   6   11.50    5.10
  -2   9  -6    5.90    6.60
   2   9   6    4.60    4.90
  -3  -9  -6    5.40    6.90
   3  -9   6   -1.40    5.50
  -3   9  -6   -0.70    5.60
   3   9   6    7.10    7.80
   4  -9   6   12.50    7.40
  -4  -9  -6   21.00    7.90
  -4  -9  -6   18.80    8.70
   4   9   6   16.40    8.40
  -4   9  -6   31.50    8.90
   5  -9   6   16.40    8.10
  -5  -9  -6    6.60    6.70
  -5  -9  -6    5.10    8.80
  -5   9  -6    9.70    7.50
   5   9   6  -14.40    6.80
  -6  -9  -6    5.90    7.00
   6  -9   6   15.60    8.30
  -6  -9  -6    8.40    8.70
  -6   9  -6    6.10    6.70
   7  -9   6   15.40    9.60
  -7  -9  -6   15.40   13.10
   7   9   6   11.20    9.10
  -7 -10   6   -1.50    9.30
   7 -10  -6    2.30    9.10
   7  10  -6    3.10    8.90
  -6 -10   6   -0.50    7.90
  -6 -10   6    5.30    7.60
   6 -10  -6   30.30   10.00
  -6  10   6   -2.40    8.50
   6  10  -6    5.50    7.90
   5 -10  -6   18.40   10.20
   5  10  -6   20.70    8.10
  -5  10   6   37.00   11.30
  -4 -10   6   30.50   11.50
   4 -10  -6   29.80   10.10
   4  10  -6   22.50    7.70
  -4  10   6   38.10   10.60
   3 -10  -6    9.60    8.70
  -3 -10   6    8.00   10.00
  -3  10   6    9.60    7.90
   3  10  -6   30.90   11.10
   2 -10  -6   53.89   10.50
  -2 -10   6   48.40   12.70
  -2  10   6   62.79   11.60
   2  10  -6   41.60   10.40
  -1 -10   6   27.30    6.50
   1 -10  -6   24.70    7.90
  -1 -10   6   37.90   10.70
   1  10  -6   36.80    9.30
  -1  10   6   26.00    8.60
   0 -10   6   74.49    8.70
   0 -10  -6   82.29   12.10
   0  10  -6   61.39   10.90
   0  10   6   75.09   10.80
  -1 -10  -6   16.30    7.60
   1 -10   6   18.20    5.90
   1  10   6    6.10    6.50
  -1  10  -6   20.90    7.80
   2 -10   6   59.39   10.30
  -2 -10  -6   41.50   10.30
  -2  10  -6   73.39   12.00
   2  10   6   61.39   10.60
  -3 -10  -6   79.69   12.90
   3 -10   6   87.19   12.20
   3  10   6  100.19   11.40
  -3  10  -6   92.89   12.70
   4 -10   6   60.39   11.50
  -4 -10  -6   37.10   10.50
   4  10   6   53.29   12.30
  -4  10  -6   57.69   11.60
  -5 -10  -6    5.10    7.00
   5 -10   6   10.30    8.30
   5  10   6    7.10    8.60
   6 -10   6   -1.10    7.90
  -6 -10  -6    0.20    8.50
   6  10   6    8.60    9.10
  -6  10  -6    2.50    7.10
  -7 -10  -6   17.10    9.40
  -7 -10  -6    2.30    9.50
   7 -10   6   11.20    9.00
   7  10   6   26.60   10.20
  -6 -11   6   97.99   16.50
   6 -11  -6   86.49   14.70
  -6 -11   6   72.29   16.50
   6  11  -6   58.49   12.90
  -6  11   6   91.69   15.70
   5 -11  -6    1.40    8.70
  -5 -11   6    5.00    9.30
   5  11  -6   14.20    8.60
  -5  11   6    4.90    8.80
   4 -11  -6   -6.00    7.60
  -4 -11   6    2.60    9.50
  -4  11   6    0.50    8.40
  -3 -11   6   14.30   10.00
   3 -11  -6   17.30    9.20
   3  11  -6   13.90   11.10
  -3  11   6   17.30   10.00
  -2 -11   6    7.20   10.60
  -2  11   6   -1.40    7.30
   2  11  -6   -7.60    7.10
   1 -11  -6   -1.50    6.40
  -1  11   6    2.20    7.60
   1  11  -6   -1.80    7.30
   0 -11  -6    4.30    6.50
   0 -11   6    0.20    4.10
   0 -11   6   -6.50    7.10
   0  11  -6   13.10    7.90
   0  11   6    0.60    7.20
   1 -11   6    5.40    5.00
  -1 -11  -6    6.10    7.50
   1  11   6    7.80    6.60
  -2 -11  -6   40.10   10.70
   2 -11   6   30.30    8.20
   2  11   6   23.90    8.30
  -2  11  -6   57.39   12.90
   3 -11   6   28.30    9.20
  -3 -11  -6   29.70   10.10
  -3  11  -6   37.50   10.40
   3  11   6   30.10    8.80
   4 -11   6   48.20   11.40
  -4 -11  -6   23.60    9.20
  -4  11  -6   44.70   11.30
   5 -11   6   -8.00    7.10
  -5 -11  -6    2.00    6.20
   5  11   6   -7.90    9.00
  -5  11  -6   15.80    8.80
  -6 -11  -6   -7.10    6.40
   6  11   6   -5.70    8.90
  -6  11  -6    2.10    7.40
   5 -12  -6   -4.70    8.80
  -5 -12   6   17.10    9.70
  -5  12   6   -3.70    7.80
  -4 -12   6   35.10   12.90
   4 -12  -6    8.40    9.40
  -4  12   6    9.70    9.00
  -3 -12   6   -1.80    9.40
   3 -12  -6    9.50    7.70
  -3  12   6   -4.30    8.10
   3  12  -6   10.40   10.60
   2 -12  -6    3.50    7.70
  -2 -12   6   -3.20    9.30
  -2  12   6    5.10    8.50
   2  12  -6    1.60    8.60
  -1 -12   6   -1.90    8.40
   1 -12  -6   -9.90    6.50
   1  12  -6    2.50    8.20
  -1  12   6    4.10    7.20
   0 -12   6  175.48   18.80
   0 -12  -6  192.48   17.20
   0  12  -6  194.38   17.90
   0  12   6  199.78   17.50
  -1 -12  -6   -7.10    7.00
   1 -12   6   -1.70    4.70
  -1  12  -6   -7.30    7.50
   1  12   6   -0.30    7.60
   2 -12   6   -0.30    5.60
  -2 -12  -6    0.20    6.50
  -2  12  -6   -3.10    8.60
   2  12   6    1.60    7.80
  -3 -12  -6    9.00    8.20
   3 -12   6   10.30    7.60
  -3  12  -6  -11.80    7.20
   3  12   6    6.80    7.40
   4 -12   6   28.10   10.30
  -4 -12  -6  -14.30    9.60
  -5  12  -6   -2.70    7.80
   3 -13  -6    0.80    7.40
  -3 -13   6   14.70   11.60
   3  13  -6    1.10   10.10
  -3  13   6   23.80   10.50
   2 -13  -6   60.89   14.60
  -2 -13   6   45.00   13.50
   2  13  -6   57.39   14.10
  -2  13   6   64.79   14.10
  -1 -13   6   47.70   14.20
   1 -13  -6   36.80   10.40
   1  13  -6   67.49   15.10
  -1  13   6   54.59   12.80
   0 -13  -6    9.00    8.00
   0 -13   6    8.40   10.10
   0  13   6   38.90   11.40
   0  13  -6   31.30   10.90
   1  13   6   59.29   14.50
  -2 -13  -6   10.00    8.70
   2 -13   6   14.80    7.30
   2  13   6   30.80   11.70
  -2  13  -6    9.50   10.00
  -3 -13  -6   22.20    8.90
   3  13   6   27.70   11.10
 -10   0   7    4.80    8.20
   9   0  -7   27.90    8.80
  -9   0   7   41.00   11.30
   8   0  -7   -4.90    4.90
  -8   0   7    4.00    7.30
   7   0  -7    3.40    4.50
  -7   0   7   -5.70    5.60
  -7   0   7   -0.90    6.10
   7   0  -7    4.10    6.00
   6   0  -7    2.90    3.70
   6   0  -7   -2.50    3.90
  -6   0   7    9.60    6.20
   5   0  -7   10.30    3.90
  -5   0   7    8.00    6.70
   5   0  -7   24.70    6.00
   4   0  -7    1.90    2.80
  -4   0   7    2.90    5.50
   4   0  -7   -3.10    3.40
   3   0  -7  322.87   10.50
   3   0  -7  328.97   13.10
  -3   0   7  336.37   14.60
   2   0  -7    4.40    3.70
  -2   0   7    3.30    4.90
   1   0  -7  781.52   21.70
  -1   0   7  769.32   22.10
   0   0  -7   -3.60    3.80
   0   0   7    0.00    3.00
  -1   0  -7   12.20    4.80
   1   0   7   15.10    4.30
  -2   0  -7   -9.20    4.20
   2   0   7   -0.20    3.80
   3   0   7    9.60    4.60
  -3   0  -7    8.80    5.30
  -4   0  -7   -3.60    4.80
   4   0   7   -0.40    4.20
  -5   0  -7  155.18   12.30
   5   0   7  147.79   11.00
  -6   0  -7   -8.00    4.90
   6   0   7   -2.50    5.30
   7   0   7   53.19   10.10
  -7   0  -7   29.40    9.10
  -8   0  -7    4.00    7.30
   8   0   7    1.80    6.70
  -9   0  -7   -0.40   10.00
   9   0   7   12.50    8.30
 -10   0  -7   15.70   10.70
  10   0   7    3.40    8.60
 -10  -1   7    6.40    9.90
 -10   1   7   11.60    8.70
  10   1  -7   12.50    7.40
  -9  -1   7    9.10    9.80
   9  -1  -7   44.00   10.50
  -9   1   7   25.40    9.60
   9   1  -7   35.80   10.70
   8  -1  -7   11.20    6.60
  -8  -1   7   -1.70    7.30
  -8   1   7    2.90    6.70
  -8   1   7    6.30    7.40
   8   1  -7   -5.30    5.20
   7  -1  -7   71.49   10.20
  -7  -1   7   71.89   10.40
  -7   1   7   50.19   10.40
  -7   1   7   45.10    9.70
   7   1  -7   40.50    8.70
  -6  -1   7   -5.50    5.10
   6  -1  -7    2.80    4.60
   6   1  -7    1.00    4.50
  -6   1   7   -3.50    5.30
   6   1  -7   -1.30    2.90
   5  -1  -7  293.67   13.70
   5  -1  -7  294.47   12.70
  -5  -1   7  260.77   14.50
   5   1  -7  259.97   13.80
  -5   1   7  275.67   14.90
   5   1  -7  283.87   11.30
  -4  -1   7   93.59   10.10
   4  -1  -7   91.29    7.90
   4  -1  -7   92.99    6.80
   4   1  -7   91.79    8.60
  -4   1   7  114.19   10.40
  -3  -1   7  381.16   16.00
   3  -1  -7  386.86   12.70
   3  -1  -7  388.86   13.80
   3   1  -7  376.76   14.70
  -3   1   7  384.36   15.90
  -2  -1   7  273.57   12.80
   2  -1  -7  271.07   10.80
   2  -1  -7  283.27    9.70
  -2   1   7  263.57   12.60
   2   1  -7  286.97   11.70
   1  -1  -7   94.59    6.50
   1  -1  -7   93.79    6.80
  -1  -1   7  102.39    8.50
   1   1  -7   88.69    7.20
  -1   1   7   89.89    7.90
   0  -1   7   26.30    4.20
   0  -1   7   35.60    5.50
   0  -1  -7   21.50    4.60
   0   1   7   29.20    4.60
   0   1  -7   30.10    5.40
   1  -1   7   69.19    6.20
  -1  -1  -7   85.09    7.60
   1   1   7   66.69    6.70
  -1   1  -7   74.19    7.30
   2  -1   7  105.49    7.70
  -2  -1  -7  126.89    9.40
  -2   1  -7  136.89    9.10
   2   1   7  128.69    8.60
  -3  -1  -7    5.50    5.10
   3  -1   7    4.40    4.30
  -3   1  -7    8.40    5.10
   3   1   7   10.40    4.70
   4  -1   7  117.09    9.40
  -4  -1  -7  102.09   10.20
  -4   1  -7  129.99   10.90
   4   1   7  126.99    9.90
  -5  -1  -7  163.38   12.70
   5  -1   7  170.08   11.60
   5   1   7  148.49   11.40
  -5   1  -7  155.78   12.30
  -6  -1  -7   84.29   11.10
   6  -1   7   54.69    9.30
  -6   1  -7   72.29   10.50
   6   1   7   62.09    9.70
   7  -1   7  131.19   12.70
  -7  -1  -7  126.19   14.20
   7   1   7  117.29   12.40
  -7   1  -7  140.29   14.10
   8  -1   7   18.50    8.00
  -8  -1  -7   13.60    9.40
  -8   1  -7   25.10    9.60
   8   1   7   35.90   10.20
   9  -1   7   54.89   13.00
  -9  -1  -7   75.79   16.00
   9   1   7   49.50   12.20
  -9   1  -7   34.20   12.10
 -10  -1  -7   16.00   10.80
  10  -1   7   -5.70    7.00
  10   1   7   -0.40    7.00
 -10  -2   7   27.20   11.90
  -9  -2   7    5.90    9.30
  -9   2   7   10.80    6.70
   9   2  -7   16.70    8.10
   8  -2  -7  133.29   14.60
  -8  -2   7  129.09   16.50
   8   2  -7  161.08   14.90
  -8   2   7  162.48   14.20
  -7  -2   7   61.19   10.40
   7  -2  -7   75.09    9.90
  -7   2   7   82.89   10.00
   7   2  -7   57.89    9.90
  -6  -2   7  384.06   18.60
   6  -2  -7  418.76   17.90
   6   2  -7  380.46   18.40
   6   2  -7  411.36   15.00
  -6   2   7  404.46   19.70
  -5  -2   7   70.19    9.40
   5  -2  -7   63.59    7.50
  -5   2   7   65.99   10.10
   5   2  -7   52.99    7.90
   5   2  -7   52.79    5.30
  -4  -2   7  163.48   11.60
   4  -2  -7  142.69    8.80
   4   2  -7  143.19   10.20
  -4   2   7  165.18   12.10
  -3  -2   7   12.70    5.90
   3  -2  -7    6.50    3.40
   3   2  -7    2.90    4.30
  -3   2   7    8.10    6.00
  -2  -2   7  290.67   13.30
   2  -2  -7  295.87   10.50
   2   2  -7  272.87   12.10
  -2   2   7  280.17   13.10
   1  -2  -7    7.40    3.60
   1  -2  -7   12.00    3.70
  -1  -2   7   12.50    5.30
  -1   2   7    7.30    4.80
   1   2  -7    4.70    3.90
   0  -2  -7   -0.50    3.50
   0  -2   7    6.90    4.00
   0  -2   7   -1.70    2.30
   0   2  -7   -1.50    3.50
   0   2   7   -0.20    3.50
  -1  -2  -7  163.28    9.20
   1  -2   7  152.18    7.80
   1   2   7  169.48    9.00
  -1   2  -7  164.28    8.10
  -1   2  -7  156.88    9.30
   2  -2   7   66.09    6.70
  -2  -2  -7   86.29    8.50
  -2   2  -7   91.29    8.00
   2   2   7   84.09    8.00
   3  -2   7   76.89    7.70
  -3  -2  -7   83.29    9.10
  -3   2  -7   69.49    8.50
  -4  -2  -7   21.50    6.20
   4  -2   7   30.50    6.10
   4   2   7   25.80    6.40
   5  -2   7    4.50    5.20
  -5  -2  -7   17.90    7.10
  -5   2  -7   11.50    6.20
   5   2   7   14.90    5.60
   6  -2   7  221.78   14.80
  -6  -2  -7  202.18   15.30
  -6   2  -7  246.08   15.70
   6   2   7  186.38   13.70
   7  -2   7    8.90    6.70
  -7  -2  -7    8.60    7.90
   7   2   7   14.70    6.70
  -7   2  -7   -1.90    7.30
  -8  -2  -7   13.10    9.50
   8  -2   7    1.10    6.50
  -8   2  -7    4.80    7.90
   8   2   7    1.80    6.30
  -9  -2  -7    8.10   11.30
   9  -2   7   12.80    7.90
   9   2   7   21.90    8.70
  10  -2   7   47.40   12.10
 -10  -2  -7   26.70   12.20
 -10   2  -7   62.79   13.70
  10   2   7   43.10   11.30
 -10  -3   7    9.30   11.80
  10   3  -7   -3.90    6.80
   9  -3  -7   35.30    8.80
  -9  -3   7   35.40   12.90
   9   3  -7   34.30   10.10
  -8  -3   7   20.60   10.20
   8  -3  -7   40.10    8.60
  -8   3   7   13.80    8.20
   8   3  -7   15.40    7.50
   7  -3  -7   -1.90    5.70
  -7  -3   7   13.30    7.40
   7  -3  -7    0.80    5.30
   7   3  -7    3.80    6.50
  -7   3   7   -0.50    6.70
  -6  -3   7   22.40    7.60
   6  -3  -7   20.20    7.00
   6  -3  -7   14.10    5.90
  -6   3   7   24.00    7.10
   6   3  -7   30.30    7.70
  -6   3   7   15.30    7.30
   5  -3  -7   22.80    6.30
  -5  -3   7   22.10    7.70
   5  -3  -7   27.30    5.20
   5   3  -7   11.30    5.10
  -5   3   7   20.50    7.20
   4  -3  -7   38.70    5.30
  -4  -3   7   36.30    7.40
   4  -3  -7   33.70    6.10
   4   3  -7   48.40    7.80
  -4   3   7   42.30    8.10
  -3  -3   7   -1.30    4.60
   3  -3  -7   -2.00    3.60
   3   3  -7    0.70    4.10
  -3   3   7    8.80    5.70
  -2  -3   7   53.29    8.00
   2  -3  -7   56.09    6.50
  -2   3   7   68.39    8.30
   2   3  -7   51.09    7.00
  -1  -3   7    7.70    4.80
   1  -3  -7   -0.90    3.70
   1   3  -7    2.40    4.10
  -1   3   7    4.50    4.80
   0  -3  -7  172.58    9.60
   0  -3  -7  188.78    8.50
   0  -3   7  178.38    9.90
   0  -3   7  182.58    7.40
   0   3   7  190.18   10.00
   0   3   7  192.08    9.60
   0   3  -7  183.58    9.70
   0   3  -7  188.68    9.70
   1  -3   7    3.70    3.00
   1  -3   7   -1.10    3.50
  -1  -3  -7   -1.90    3.70
  -1   3  -7   -3.40    3.60
  -1   3  -7   -4.90    3.60
   1   3   7    0.80    4.10
   1   3   7    2.80    3.60
   2  -3   7  424.26   15.10
  -2  -3  -7  394.56   15.70
  -2   3  -7  401.86   13.60
   2   3   7  385.96   15.50
  -2   3  -7  400.76   19.30
   3  -3   7  188.68   10.90
  -3  -3  -7  186.18   11.80
   3   3   7  189.58   11.50
  -3   3  -7  181.28   10.70
   4  -3   7   85.09    8.70
  -4  -3  -7   77.29    9.60
  -4   3  -7   78.99    8.70
   4   3   7   91.69    9.40
   5  -3   7    3.00    4.70
  -5  -3  -7   -3.90    5.10
   5   3   7   -3.70    4.80
  -5   3  -7   -6.20    4.70
  -6  -3  -7   89.59   12.50
   6  -3   7   95.59   10.90
   6   3   7   67.79   10.10
  -6   3  -7   87.69   11.00
   7  -3   7   -9.70    5.90
  -7  -3  -7   -2.40    7.50
   7   3   7   10.20    5.50
  -7   3  -7    6.30    6.60
   8  -3   7   48.10   11.80
  -8  -3  -7   40.90   12.50
  -8   3  -7   38.00   10.10
   8   3   7   25.70    9.00
   9  -3   7   15.30    8.80
  -9  -3  -7    8.30   10.10
  -9   3  -7    5.50    8.50
   9   3   7   10.10    7.30
   9  -4  -7   23.80    8.50
  -9  -4   7   29.40   13.20
   9   4  -7   39.40   12.00
  -9   4   7   35.00   12.70
   8  -4  -7   94.19   12.50
  -8  -4   7  104.39   15.40
   8   4  -7  111.59   14.70
  -8   4   7  100.99   14.60
  -7  -4   7    2.60    6.60
   7  -4  -7   -3.70    5.30
  -7   4   7    6.20    7.70
   7   4  -7   -1.30    5.80
  -6  -4   7  120.09   11.70
   6  -4  -7  134.69   11.20
   6   4  -7  105.79   11.40
  -6   4   7  126.29   13.60
  -5  -4   7   34.90    8.00
   5  -4  -7   35.70    6.20
   5  -4  -7   30.90    7.20
   5   4  -7   33.50    8.10
  -5   4   7   30.60    8.40
  -5   4   7   38.20    6.40
   4  -4  -7  120.69    9.50
  -4  -4   7  109.69   10.70
  -4   4   7  100.19   11.00
   4   4  -7  112.89    9.60
  -3  -4   7   16.40    6.40
   3   4  -7    8.60    4.80
  -3   4   7    7.80    5.60
  -2  -4   7  186.58   11.80
   2  -4  -7  187.18   10.40
  -2   4   7  179.08   11.70
   2   4  -7  191.68   10.60
   1  -4  -7    2.00    4.40
  -1  -4   7   12.50    5.20
  -1   4   7    5.10    5.00
   1   4  -7    1.10    3.70
   0  -4  -7   -2.20    2.60
   0  -4  -7   -3.20    4.20
   0  -4   7    1.00    2.50
   0  -4   7   -4.50    3.90
   0   4  -7    3.70    3.80
   0   4  -7   -0.50    4.40
   0   4   7    1.10    4.80
   0   4   7   -6.70    3.80
  -1  -4  -7  152.58    8.60
   1  -4   7  166.38    8.60
   1  -4   7  160.48    9.60
  -1   4  -7  168.48    9.50
   1   4   7  165.38   10.40
  -1   4  -7  168.58    9.50
   2  -4   7    8.10    3.90
  -2  -4  -7    1.30    4.10
   2   4   7    7.30    5.30
  -2   4  -7    3.70    4.00
   3  -4   7  253.87   12.60
  -3  -4  -7  216.38   13.00
  -3   4  -7  239.78   11.10
   3   4   7  233.58   13.10
  -4  -4  -7   -2.40    5.10
   4  -4   7   -1.00    4.10
   4   4   7   -5.90    4.20
  -4   4  -7   -1.00    3.40
   5  -4   7   24.00    7.20
  -5  -4  -7   19.40    7.50
  -5   4  -7   25.50    6.60
   5   4   7   19.60    6.50
  -6  -4  -7   24.30    9.10
   6  -4   7   29.30    8.10
   6   4   7   24.50    8.50
  -6   4  -7   16.80    6.60
   7  -4   7   11.00    6.70
  -7  -4  -7   -0.30    7.90
   7   4   7    8.10    6.90
  -7   4  -7   -0.80    5.80
   8  -4   7   72.09   13.00
  -8  -4  -7   67.79   15.50
   8   4   7   67.79   13.10
  -8   4  -7   63.09   11.30
  -9  -4  -7   40.90   12.80
   9  -4   7   26.30    9.80
   9   4   7   18.70    9.90
   9  -5  -7   20.90    7.90
  -9  -5   7   10.00   12.10
  -9   5   7   23.80    9.40
   9   5  -7   13.00    9.30
   8  -5  -7   -0.80    6.20
  -8  -5   7   17.70   11.00
   8   5  -7   14.50    9.10
  -8   5   7   11.80    8.80
   7  -5  -7  264.57   17.20
  -7  -5   7  261.87   16.90
   7   5  -7  251.57   18.50
  -7   5   7  284.57   19.40
  -6  -5   7    5.00    6.80
  -6   5   7   14.60    8.30
   6   5  -7    1.50    5.40
  -5  -5   7   53.79    9.90
  -5   5   7   72.89   11.40
   5   5  -7   50.39    8.50
   4  -5  -7   29.70    7.40
  -4  -5   7   46.90    9.00
  -4   5   7   42.70    8.60
   4   5  -7   38.00    7.80
  -3  -5   7  658.53   24.30
   3  -5  -7  684.83   23.50
   3   5  -7  655.93   23.00
  -3   5   7  668.63   24.50
  -2  -5   7   -1.40    5.00
  -2   5   7    0.80    4.70
   2   5  -7    8.50    4.60
   1  -5  -7  330.97   14.80
  -1  -5   7  308.77   10.90
  -1  -5   7  340.17   15.60
  -1   5   7  331.47   15.10
   1   5  -7  323.07   14.80
   1   5  -7  325.07   13.60
   0  -5   7   44.00    7.50
   0  -5   7   39.90    4.80
   0  -5  -7   44.00    7.30
   0   5   7   21.20    5.30
   0   5  -7   39.80    6.00
   0   5  -7   50.19    7.70
   1  -5   7    7.70    3.60
  -1  -5  -7    3.10    5.00
  -1  -5  -7    3.60    3.20
   1   5   7    0.80    4.50
  -1   5  -7    1.60    4.20
   2  -5   7  116.29    8.50
  -2  -5  -7  107.39    8.60
  -2   5  -7  112.19    9.90
   2   5   7  117.49    7.90
   2   5   7   90.29    9.70
  -2   5  -7  103.89    8.70
  -3  -5  -7   96.09    9.70
   3  -5   7  104.79    8.90
   3   5   7   93.39    9.80
  -3   5  -7   81.19    8.40
  -3   5  -7   98.69    8.70
   4  -5   7  122.19   10.60
  -4  -5  -7  121.59   11.90
   4   5   7  126.49   11.00
  -4   5  -7  141.29    9.70
  -4   5  -7  107.59   12.10
  -5  -5  -7   28.60    8.50
   5  -5   7   16.20    6.60
  -5   5  -7   28.60    6.20
   5   5   7   25.40    7.50
  -6  -5  -7    4.50    8.20
   6  -5   7   -5.60    4.90
   6   5   7   -4.20    5.70
   7  -5   7  143.19   15.00
  -7  -5  -7  126.39   17.10
   7   5   7  153.38   14.10
   8  -5   7   -2.20    6.60
  -8  -5  -7   -1.70   10.40
   8   5   7    3.10    6.50
   9  -5   7    6.80    9.10
  -9  -5  -7   12.20   11.60
   9   5   7    2.80    7.20
  -9  -6   7   18.80   12.30
   9  -6  -7    1.80    6.30
   9   6  -7    4.10    8.50
  -9   6   7   -8.60    7.10
  -8  -6   7    9.90   10.50
   8  -6  -7   17.20    7.70
   8   6  -7   19.30   11.20
   7  -6  -7   -5.60    6.10
   7   6  -7    0.90    6.90
  -7   6   7    3.10    7.20
  -6  -6   7   37.10    8.80
   6  -6  -7   40.10    9.20
  -6   6   7   34.30    8.90
   6   6  -7   28.10    8.70
   5  -6  -7   -4.50    5.10
  -5  -6   7    2.70    5.90
   5   6  -7   -0.10    4.90
  -5   6   7    3.70    6.30
   4  -6  -7   11.20    5.90
  -4  -6   7   -1.20    5.90
   4   6  -7    3.50    4.50
  -4   6   7   11.90    6.50
   3  -6  -7  118.69   10.70
  -3  -6   7  122.69   11.60
  -3   6   7  104.39   11.40
   3   6  -7  113.79    9.90
  -2  -6   7   16.50    3.40
   2  -6  -7   12.00    5.40
  -2  -6   7   14.70    6.40
   2   6  -7   19.60    5.40
  -2   6   7   27.80    7.50
  -1  -6   7   18.10    3.70
  -1  -6   7   14.90    6.30
   1  -6  -7   13.70    5.60
  -1   6   7   13.40    5.70
   1   6  -7   16.40    4.70
   1   6  -7   11.80    5.50
   0  -6   7   26.10    6.70
   0  -6  -7   13.50    5.80
   0  -6   7   17.00    4.00
   0   6  -7   19.00    6.00
   0   6   7   16.20    5.50
  -1  -6  -7  144.89    8.30
   1  -6   7  144.99    8.90
  -1  -6  -7  136.99   11.30
  -1   6  -7  135.69    8.50
  -1   6  -7  130.79   10.20
   1   6   7  131.89   10.60
   1   6   7  134.99    9.60
  -2  -6  -7   29.30    7.50
  -2  -6  -7   25.90    5.70
   2  -6   7   32.40    6.10
  -2   6  -7   31.60    6.40
   2   6   7   28.10    7.10
  -2   6  -7   16.40    4.40
  -3  -6  -7    7.00    5.40
   3  -6   7   22.70    6.30
  -3   6  -7   16.30    5.20
   3   6   7   18.80    6.40
  -3   6  -7   18.80    6.10
   4  -6   7   18.70    6.10
  -4  -6  -7   13.00    6.50
   4   6   7   25.30    7.70
  -4   6  -7    8.00    5.40
  -5  -6  -7   78.49   12.80
   5  -6   7   68.39   10.40
  -5   6  -7   56.89    8.30
   5   6   7   38.60    9.10
  -5   6  -7   50.89    8.70
  -6  -6  -7   17.50    9.90
   6  -6   7   21.60    8.40
   6   6   7   15.60    7.20
  -7  -6  -7   58.09   14.60
   7  -6   7   61.99   12.40
   7   6   7   72.99   13.10
  -8  -6  -7   29.50   12.30
   8  -6   7   38.90   10.50
  -9  -6  -7    1.60   10.10
   9  -6   7    9.60    9.10
   9   6   7    8.20    6.80
   8  -7  -7   18.50    8.40
  -8  -7   7   41.40   14.30
   8   7  -7   26.90   12.40
  -8   7   7   19.90   10.50
  -7  -7   7   18.80    8.30
  -7  -7   7   61.39   13.50
   7  -7  -7   41.90   10.80
  -7   7   7   27.70   10.40
   7   7  -7   36.50   10.70
  -6  -7   7    3.20    6.70
   6  -7  -7   -6.80    6.20
  -6   7   7   -3.40    7.90
   6   7  -7    4.90    6.60
   5  -7  -7   42.10    9.30
  -5  -7   7   58.89   11.90
   5   7  -7   56.39   10.80
  -5   7   7   26.60    9.30
  -4  -7   7   -1.30    6.40
   4  -7  -7    6.20    6.10
  -4   7   7    6.10    6.90
   4   7  -7    0.20    4.70
   3  -7  -7   10.20    5.90
  -3  -7   7   14.00    7.70
  -3   7   7   15.50    6.70
   3   7  -7   13.20    5.50
  -2  -7   7  161.68   13.10
   2  -7  -7  145.89   12.00
  -2  -7   7  163.78    8.50
   2   7  -7  170.28   13.00
   2   7  -7  142.19   10.60
  -2   7   7  169.88   12.80
  -1  -7   7   50.79    5.80
  -1  -7   7   63.19    9.30
   1  -7  -7   66.99    9.40
  -1   7   7   65.29    9.30
   1   7  -7   72.79    9.30
   0  -7   7  101.79    7.70
   0  -7   7   96.49    9.90
   0  -7  -7  115.99   10.40
   0   7   7  114.19   10.10
   0   7  -7   94.89    9.70
   0   7  -7  110.99    8.90
  -1  -7  -7   -2.40    4.80
   1  -7   7    2.10    3.40
   1   7   7    3.70    4.70
  -1   7  -7   -9.50    2.80
   1   7   7   -2.70    5.60
  -1   7  -7   -1.20    4.80
   2  -7   7   60.29    9.00
  -2  -7  -7   50.69    8.60
  -2   7  -7   44.50    7.90
   2   7   7   38.10    7.60
  -2   7  -7   38.20    6.20
   3  -7   7   -0.40    4.30
  -3  -7  -7   -4.50    5.70
  -3  -7  -7   -8.40    3.90
   3   7   7    3.60    4.40
  -3   7  -7    6.50    4.10
  -3   7  -7   -3.10    4.70
   3   7   7   -0.10    5.20
  -4  -7  -7   13.70    7.10
   4  -7   7   27.10    7.40
  -4   7  -7   27.10    7.50
   4   7   7   16.10    8.00
   5  -7   7   61.09   10.80
  -5  -7  -7   69.39   12.30
  -5   7  -7   51.19    8.60
   5   7   7   70.79   11.60
  -6  -7  -7   -0.40    9.20
   6  -7   7   11.30    7.50
   6   7   7    5.40    7.30
  -7  -7  -7   35.90   14.00
   7  -7   7   25.00   10.00
   7   7   7   24.70    9.60
  -8  -7  -7   -6.90    9.80
   8  -7   7   16.60    9.10
   8   7   7    1.00    7.20
   8  -8  -7   41.30   10.70
  -8   8   7   56.09   16.00
   8   8  -7   30.40   11.40
  -7  -8   7    5.20    7.10
  -7  -8   7    1.40   10.20
   7  -8  -7    9.90    7.80
   7   8  -7    3.50    8.40
  -7   8   7    7.00    9.00
  -6  -8   7   74.89   12.50
   6  -8  -7   99.09   13.40
   6   8  -7   78.29   12.80
  -6   8   7   56.59   12.00
  -5  -8   7   26.90   11.10
   5  -8  -7   16.30    8.00
   5   8  -7   30.60    8.00
  -5   8   7   34.50   10.10
   4  -8  -7  255.37   16.80
  -4  -8   7  210.48   17.20
  -4   8   7  241.48   17.20
   4   8  -7  241.98   15.90
  -3  -8   7   51.29   10.70
   3  -8  -7   60.99   10.40
   3   8  -7   51.39    8.80
  -3   8   7   59.89   11.00
  -2  -8   7   53.39   10.70
   2  -8  -7   39.40    8.80
   2   8  -7   32.90    8.80
  -2   8   7   30.00    7.60
   2   8  -7   41.70    7.30
  -1  -8   7    0.70    6.00
   1  -8  -7   -1.70    4.70
  -1  -8   7    3.90    3.40
  -1   8   7    1.90    5.50
   1   8  -7    9.90    6.40
   0  -8  -7    4.20    6.50
   0  -8   7    0.60    3.70
   0  -8   7    3.60    5.20
   0   8  -7    9.70    6.30
   0   8   7   11.40    6.10
   0   8  -7   11.70    4.50
  -1  -8  -7   11.10    6.30
  -1   8  -7   10.60    6.20
  -1   8  -7    3.90    3.40
   1   8   7    3.00    5.20
  -2  -8  -7    7.80    5.00
  -2  -8  -7    4.50    5.70
   2  -8   7    6.30    4.90
   2   8   7   -1.40    7.50
   2   8   7    3.80    5.00
  -2   8  -7    3.30    5.30
   3  -8   7    0.60    4.40
  -3  -8  -7   -3.40    6.00
  -3  -8  -7   -0.80    4.20
  -3   8  -7   -6.50    5.40
   3   8   7    2.80    6.40
  -4  -8  -7   62.29   11.30
   4  -8   7   59.39   10.10
  -4  -8  -7   70.59   11.60
  -4   8  -7   77.19   10.80
   4   8   7   41.70    9.90
  -5  -8  -7   33.80    9.80
   5  -8   7   25.20    8.90
   5   8   7   20.40    9.20
  -5   8  -7   38.20    8.80
   6  -8   7   84.19   14.20
  -6  -8  -7   96.99   18.00
   6   8   7   82.49   14.50
  -7  -8  -7  -11.40   11.00
   7  -8   7   -3.90    7.50
   7   8   7   22.80    9.30
   8  -8   7  118.49   15.70
  -8  -8  -7   83.69   22.10
   8   8   7   92.79   14.60
   7  -9  -7   15.40    9.20
  -7  -9   7    6.80   11.70
   7   9  -7    2.10    8.50
   6  -9  -7    4.90    8.00
  -6  -9   7   -4.80    6.70
   6   9  -7   18.10    9.10
  -6   9   7    2.30    8.60
   5  -9  -7  101.59   14.10
   5   9  -7  102.69   12.50
  -5   9   7  102.79   14.50
   4  -9  -7   35.90    9.50
  -4  -9   7   33.60   11.10
  -4   9   7   16.50    8.80
   4   9  -7   33.90    8.80
   3  -9  -7   -3.20    5.70
  -3  -9   7  -10.50    7.00
   3   9  -7    4.10    5.30
  -3   9   7    0.50    6.10
   2  -9  -7   27.70    8.50
  -2  -9   7   31.10    9.90
   2   9  -7   44.50   10.10
  -2   9   7   50.59   10.30
  -1  -9   7   -0.20    6.30
  -1  -9   7    0.50    3.00
   1  -9  -7    7.90    5.40
   1   9  -7    1.70    6.10
  -1   9   7    3.50    6.40
   1   9  -7   -0.20    4.30
   0  -9   7   41.30    7.10
   0  -9  -7   47.80    9.80
   0  -9   7   64.29   10.30
   0   9  -7   63.39   10.70
   0   9  -7   59.19    8.00
   0   9   7   60.09   11.20
   1  -9   7   38.30    7.50
  -1  -9  -7   24.60    7.90
   1   9   7   42.80    9.20
  -1   9  -7   44.40    9.70
  -2  -9  -7    5.90    6.80
   2  -9   7   14.80    6.00
  -2   9  -7   26.20    8.10
   2   9   7   21.90    6.50
  -3  -9  -7    6.80    7.20
   3  -9   7    2.40    5.70
   3   9   7    5.90    7.70
  -3   9  -7    3.40    6.20
  -4  -9  -7   62.99   11.80
   4  -9   7   69.09   11.90
  -4  -9  -7   70.39   11.50
  -4   9  -7   57.39   10.50
   4   9   7   53.79   11.00
  -5  -9  -7   12.40    8.20
   5  -9   7   12.90    7.70
  -5  -9  -7    5.70    9.30
   5   9   7   24.00   10.00
  -5   9  -7   11.40    7.00
  -6  -9  -7   13.60    7.90
  -6  -9  -7   13.10   10.70
   6  -9   7   11.80    9.40
  -6   9  -7   10.20    8.30
  -7  -9  -7   -4.30   12.90
   7  -9   7   13.00    8.60
   7   9   7   20.00    9.50
   7 -10  -7    3.10    7.90
  -7  10   7   -2.90    9.20
   7  10  -7   -7.80    7.40
   6 -10  -7   32.70   11.00
  -6 -10   7   45.80   13.10
  -6 -10   7   36.10   10.80
  -6  10   7   45.40   11.70
  -5 -10   7   13.10    9.70
   5 -10  -7   15.70    8.40
   5  10  -7    1.10    6.50
  -5  10   7   10.50    8.70
   4 -10  -7   25.50    8.60
  -4 -10   7   25.60   11.50
   4  10  -7   26.50    8.20
  -4  10   7   32.70   10.80
   3 -10  -7   42.50   10.50
  -3 -10   7   23.30   10.80
   3  10  -7   35.50    7.90
  -3  10   7   38.70   10.60
   2 -10  -7    8.00    7.00
  -2 -10   7   19.50   10.30
   2  10  -7   18.90    8.90
  -2  10   7   29.30    9.60
  -1 -10   7   86.69   14.00
   1 -10  -7   75.69   12.00
  -1  10   7   98.79   12.70
   1  10  -7  110.89   13.60
   0 -10  -7    1.00    6.70
   0 -10   7    2.40    7.00
   0 -10   7    2.90    4.70
   0  10   7    4.50    5.90
   0  10  -7   13.20    7.20
   1 -10   7   28.60    7.20
  -1 -10  -7    6.10    7.10
   1  10   7   17.00    7.60
  -1  10  -7   24.40    8.90
  -2 -10  -7   19.80    7.60
   2 -10   7   10.20    5.90
   2  10   7   15.10    7.20
  -2  10  -7    8.10    7.80
  -3 -10  -7  102.69   14.10
   3 -10   7  123.69   13.20
  -3  10  -7  117.69   13.70
   3  10   7   89.49   14.20
  -4 -10  -7    3.90    7.90
   4 -10   7   38.60   10.70
  -4  10  -7   22.40    8.80
   4  10   7   32.60   11.40
  -5 -10  -7   22.50    9.00
   5 -10   7   58.19   12.40
   6 -10   7    6.80    8.00
  -6 -10  -7    0.50    6.30
   6  10   7   22.00   10.20
  -6  10  -7   13.30    8.30
  -6 -11   7    1.20   11.50
   6 -11  -7   20.30    9.50
  -6 -11   7    0.80    9.50
   6  11  -7    0.10    6.60
  -5 -11   7   69.59   15.80
   5 -11  -7   56.99   12.80
   5  11  -7   60.09   12.10
  -5  11   7   61.69   14.60
   4 -11  -7   -7.20    8.10
  -4 -11   7   -9.80    9.10
  -4  11   7  -14.60    7.20
   4  11  -7   -5.10    5.40
   3 -11  -7   16.90    8.80
  -3 -11   7   13.60   10.10
  -3  11   7   -1.80    7.60
  -2 -11   7   11.50   10.20
   2 -11  -7   31.50    9.90
  -2  11   7   38.20   10.40
   2  11  -7   33.60   11.50
  -1  11   7   -1.90    6.80
   1  11  -7   -0.80    9.20
   0 -11  -7    6.70    7.10
   0 -11   7    9.00    8.70
   0 -11   7    1.70    4.90
   0  11   7  -12.10    5.80
   0  11  -7   -1.30    7.00
  -1 -11  -7    4.00    7.10
   1  11   7    7.40    6.50
  -2 -11  -7    5.40    7.20
   2 -11   7    8.40    5.30
  -2  11  -7   -0.80    7.20
   2  11   7   -1.80    5.90
  -3 -11  -7   -0.10    7.20
   3 -11   7   12.70    7.10
   3  11   7    0.60    5.70
  -3  11  -7   -7.00    7.20
  -4 -11  -7   -8.10    6.40
   4 -11   7   14.70    8.10
  -4  11  -7   12.20    7.80
  -5 -11  -7   46.10   12.30
  -5  11  -7   75.09   13.80
   5  11   7  103.69   17.10
  -6  11  -7    4.70    8.80
  -5 -12   7    8.80    9.70
  -5  12   7  -11.00    7.10
  -4 -12   7   -4.10   10.10
   4 -12  -7    0.00    8.40
  -4  12   7    5.20    9.70
   3 -12  -7   18.00    9.50
  -3 -12   7   20.30   10.70
  -3  12   7   23.40   10.10
  -2 -12   7   -3.00    9.70
   2 -12  -7   -2.50    6.40
   2  12  -7   -8.50    9.10
  -2  12   7   -4.70    8.00
  -1 -12   7  112.39   17.70
   1 -12  -7   99.39   14.90
  -1  12   7  125.69   15.90
   1  12  -7  107.49   18.00
   0 -12   7   16.20    9.50
   0 -12  -7   11.00    8.10
   0  12   7   22.70   10.10
   0  12  -7    7.50    8.60
  -1 -12  -7   28.00   10.40
   1 -12   7   16.10    6.40
   1  12   7   22.40    8.70
  -1  12  -7   27.60   10.40
  -2 -12  -7   -4.40    7.40
   2 -12   7   12.00    5.90
  -2  12  -7   12.70    9.90
   2  12   7   -4.30    7.20
   3 -12   7    7.70    7.50
  -3 -12  -7   -2.40    6.60
  -3  12  -7    8.40    9.10
   4 -12   7   -1.10    7.10
  -4 -12  -7   -6.30    7.50
  -4  12  -7   23.60   10.40
   3 -13  -7   -5.00    7.30
  -3  13   7    4.50   10.00
   2 -13  -7   20.50   10.20
   2  13  -7   -1.50   10.20
  -2  13   7   18.10    9.80
  -1 -13   7   11.00   10.20
  -1  13   7    6.10    9.20
   1  13  -7  -12.10    8.30
   0 -13  -7   61.19   12.90
   0 -13   7   65.69   15.50
   0  13  -7   93.49   17.00
   0  13   7   88.59   14.80
   1 -13   7   11.10    9.90
  -1 -13  -7    5.20    7.90
   1  13   7    5.00    9.10
   2 -13   7   11.10    7.30
  -2 -13  -7   -0.50    8.00
   2  13   7    9.80    9.40
   3 -13   7    8.90    6.70
  -3  13  -7   -0.50    8.90
 -10   0   8   53.99   12.60
  -9   0   8    5.90    8.90
   9   0  -8   -6.20    5.50
   8   0  -8    2.00    6.30
  -8   0   8    7.10    6.40
  -8   0   8    9.30    8.30
   7   0  -8   -3.10    5.10
  -6   0   8    1.30    5.90
   6   0  -8    1.40    3.50
   6   0  -8    3.50    4.40
   5   0  -8    4.90    4.20
  -5   0   8   -7.80    5.40
   4   0  -8    4.40    4.20
  -4   0   8    2.60    5.40
   4   0  -8    1.10    2.60
   3   0  -8   -0.50    3.70
  -3   0   8    1.40    5.20
   2   0  -8  309.27   12.30
  -2   0   8  302.77   13.50
  -1   0   8   -1.30    4.50
   1   0  -8   -6.50    3.40
   1   0  -8   -1.30    2.30
   0   0   8    7.00    3.30
   0   0  -8    5.90    4.20
  -1   0  -8    4.60    4.30
   1   0   8   -0.50    3.50
   2   0   8  206.78   10.50
  -2   0  -8  202.68   11.30
   3   0   8   -2.40    4.10
  -3   0  -8   -8.00    4.60
  -4   0  -8  802.52   27.40
   4   0   8  806.82   25.90
   5   0   8   -0.20    4.40
  -5   0  -8   -1.60    5.40
   6   0   8   28.30    7.70
  -6   0  -8   23.00    7.70
  -7   0  -8    0.60    6.90
   7   0   8   -1.40    5.40
  -8   0  -8   56.29   12.80
   8   0   8   52.69   12.10
   9   0   8   -0.80    7.00
  -9   0  -8   10.20    9.40
 -10   0  -8   -3.30    9.70
  10   0   8   -3.30    7.00
 -10  -1   8   -8.50    9.00
  10   1  -8   -6.60    6.20
  -9  -1   8   -2.30    8.10
   9  -1  -8    5.50    6.30
   9   1  -8    4.70    6.50
  -9   1   8    2.10    7.00
  -8  -1   8   12.10    7.60
   8  -1  -8   -2.80    5.20
  -8  -1   8    8.30    7.40
  -8   1   8    4.90    7.70
  -8   1   8    0.20    6.40
   8   1  -8   -1.80    5.80
   7  -1  -8   12.90    6.10
  -7  -1   8   29.30    8.50
   7  -1  -8   20.80    8.90
  -7   1   8   20.50    8.60
   7   1  -8   20.10    7.60
  -7   1   8   24.40    8.10
   6  -1  -8  186.48   12.10
  -6  -1   8  168.98   13.50
   6  -1  -8  161.98   10.70
   6   1  -8  174.08   12.30
   6   1  -8  167.38    9.40
  -6   1   8  153.48   13.20
   5  -1  -8   56.49    6.40
  -5  -1   8   75.89    9.80
   5   1  -8   60.49    7.90
   5   1  -8   49.90    5.50
  -5   1   8   55.99    9.40
   4  -1  -8  715.83   22.20
  -4  -1   8  693.33   24.50
   4  -1  -8  696.53   20.50
  -4   1   8  725.33   24.60
   4   1  -8  697.13   23.20
   3  -1  -8    9.60    4.20
  -3  -1   8    8.40    5.80
   3  -1  -8    4.70    3.20
  -3   1   8    4.30    5.90
   3   1  -8    5.20    4.20
  -2  -1   8  487.55   17.80
   2  -1  -8  498.35   14.60
   2  -1  -8  520.25   16.20
   2   1  -8  520.25   17.30
  -2   1   8  492.55   17.80
   1  -1  -8  837.32   21.20
  -1  -1   8  792.22   23.50
   1  -1  -8  819.42   22.50
  -1   1   8  792.22   21.00
   1   1  -8  823.02   23.20
  -1   1   8  786.02   23.20
   0  -1   8  317.77   10.30
   0  -1  -8  338.37   12.60
   0  -1   8  328.47   12.30
   0   1   8  303.67   11.30
   0   1  -8  319.37   12.60
   1  -1   8   33.40    5.50
  -1  -1  -8   38.40    6.70
   1  -1   8   32.70    5.50
  -1   1  -8   39.50    6.70
   1   1   8   37.90    5.90
  -2  -1  -8    2.50    4.80
   2  -1   8    7.70    4.20
  -2   1  -8    5.50    4.80
   2   1   8    7.60    4.50
   3  -1   8    3.00    3.90
  -3  -1  -8    6.60    5.80
  -3   1  -8    3.00    5.30
   3   1   8    2.10    4.20
  -4  -1  -8    0.90    5.10
   4  -1   8   10.60    4.90
  -4   1  -8    7.20    5.60
   4   1   8   -0.40    4.40
  -5  -1  -8  142.79   12.20
   5  -1   8  142.59   11.00
  -5   1  -8  139.99   12.00
   5   1   8  146.79   11.20
  -6  -1  -8  158.98   13.90
   6  -1   8  192.48   13.30
  -6   1  -8  198.58   14.90
   6   1   8  216.08   14.20
  -7  -1  -8    0.00    6.90
   7  -1   8    1.70    5.70
  -7   1  -8   -3.10    6.20
   7   1   8    2.10    6.40
  -8  -1  -8   72.69   14.30
   8  -1   8   49.90   11.30
  -8   1  -8   66.29   13.20
   8   1   8   57.19   12.70
   9  -1   8    2.50    7.30
  -9  -1  -8   -8.60    8.50
  -9   1  -8    3.40    9.30
   9   1   8   -4.20    7.30
  10  -1   8   43.20   12.30
 -10  -1  -8   14.70   11.80
 -10   1  -8   17.40   11.20
 -10  -2   8   37.10   12.80
  -9  -2   8   -3.70    8.30
   9   2  -8   10.70    6.80
  -9   2   8   10.10    9.30
  -9   2   8    4.30    7.10
  -8  -2   8   -7.00    7.80
   8  -2  -8   20.90    7.20
  -8  -2   8    7.60    6.90
  -8   2   8   -1.40    7.60
   8   2  -8   -0.50    6.10
  -8   2   8    9.20    6.60
   7  -2  -8   88.59   10.90
  -7  -2   8   74.39   11.10
  -7   2   8   77.79   11.70
  -7   2   8   91.69   10.90
   7   2  -8   69.19   10.70
   6  -2  -8   13.60    5.30
  -6  -2   8   -3.00    6.00
  -6   2   8    4.90    7.30
   6   2  -8   15.80    6.20
   5  -2  -8  162.48   10.30
  -5  -2   8  180.38   13.00
  -5   2   8  155.88   12.80
   5   2  -8  145.79   11.00
   4  -2  -8  363.06   14.20
  -4  -2   8  351.56   17.00
  -4   2   8  421.36   17.90
   4   2  -8  375.16   16.20
   3  -2  -8  307.97   12.00
  -3  -2   8  309.67   15.10
   3   2  -8  310.67   13.80
  -3   2   8  324.87   15.20
   2  -2  -8    1.00    3.00
  -2  -2   8    0.20    5.10
   2   2  -8    0.00    3.80
  -2   2   8   -6.50    4.90
   1  -2  -8   27.20    4.60
   1  -2  -8   34.30    5.40
  -1  -2   8   37.20    6.30
   1   2  -8   25.90    5.60
  -1   2   8   20.90    5.80
   0  -2  -8   16.80    4.60
   0  -2   8   15.30    4.80
   0  -2   8   12.70    3.20
   0   2  -8   13.50    4.80
   0   2   8   14.80    4.40
  -1  -2  -8  118.89    8.40
   1  -2   8  100.79   10.00
   1   2   8  109.79    8.00
  -1   2  -8  112.59    8.50
   2  -2   8    9.60    4.00
  -2  -2  -8    7.90    5.20
  -2   2  -8    4.00    4.20
  -3  -2  -8  188.68   12.20
   3  -2   8  185.28   10.90
  -3   2  -8  188.78   11.60
   3   2   8  197.08   11.70
  -4  -2  -8   46.70    8.60
   4  -2   8   36.30    6.80
  -4   2  -8   39.90    7.40
   4   2   8   41.80    7.50
  -5  -2  -8   48.40    8.90
   5  -2   8   39.90    8.00
   5   2   8   33.00    7.30
  -5   2  -8   53.59    8.80
   6  -2   8   23.60    7.10
  -6  -2  -8   21.10    7.80
   6   2   8   32.20    8.00
   7  -2   8    7.70    6.80
  -7  -2  -8   16.30    8.60
  -7   2  -8   21.20    8.50
   7   2   8   15.60    6.80
  -8  -2  -8   34.40   11.40
   8  -2   8   51.99   11.70
   8   2   8   44.40   10.40
  -8   2  -8   40.70   11.20
  -9  -2  -8   82.89   16.60
   9  -2   8   76.29   14.20
   9   2   8   79.39   13.90
  -9   2  -8   70.59   13.60
 -10  -3   8    3.30   11.10
  10   3  -8    2.60    7.00
  -9  -3   8   10.40   11.00
  -9   3   8   10.20    8.50
   9   3  -8   31.20   10.70
  -8  -3   8   13.20   10.20
   8  -3  -8    2.60    5.10
  -8   3   8   13.60    9.10
   8   3  -8   17.70    8.80
  -7  -3   8    3.20    6.90
   7  -3  -8    8.30    6.10
  -7   3   8   18.90    8.50
   7   3  -8   17.30    7.00
  -6  -3   8    6.60    6.80
   6  -3  -8    8.10    5.40
   6  -3  -8    2.40    4.50
   6   3  -8    5.30    4.90
  -6   3   8   -1.40    6.20
   5  -3  -8  166.48   11.00
   5  -3  -8  177.28   10.10
  -5  -3   8  158.68   12.70
   5   3  -8  179.68   12.10
  -5   3   8  155.38   13.30
   4  -3  -8   63.09    6.20
   4  -3  -8   60.49    6.90
  -4  -3   8   60.39    9.40
   4   3  -8   44.50    7.60
  -4   3   8   69.29   10.10
  -3  -3   8  200.58   12.60
   3  -3  -8  205.78   10.60
   3  -3  -8  192.38    8.70
   3   3  -8  204.58   11.60
  -3   3   8  208.98   12.90
   2  -3  -8   27.90    4.30
  -2  -3   8   34.30    6.90
   2  -3  -8   41.50    6.50
  -2   3   8   33.50    7.30
   2   3  -8   28.80    5.90
   1  -3  -8  189.58    9.90
  -1  -3   8  202.38   11.30
   1  -3  -8  190.28    8.40
  -1   3   8  187.38   10.70
   1   3  -8  201.98   10.50
   0  -3  -8   36.40    6.10
   0  -3   8   32.40    4.30
   0  -3  -8   41.90    5.80
   0  -3   8   41.80    6.90
   0   3  -8   36.10    6.40
   0   3   8   41.50    6.40
   0   3   8   44.60    6.80
   1  -3   8  366.66   13.20
   1  -3   8  372.96   14.10
  -1  -3  -8  372.46   14.20
  -1   3  -8  390.06   14.80
  -1   3  -8  377.26   13.50
   1   3   8  390.66   15.00
   2  -3   8  260.17   11.70
  -2  -3  -8  267.17   12.90
  -2   3  -8  254.97   10.50
   2   3   8  259.17   12.80
  -2   3  -8  224.98   13.70
   3  -3   8  308.37   13.70
  -3  -3  -8  307.27   14.90
   3   3   8  291.87   14.30
  -3   3  -8  289.37   14.00
  -4  -3  -8  282.77   15.30
   4  -3   8  277.37   14.10
   4   3   8  263.47   14.40
  -4   3  -8  267.07   13.90
   5  -3   8   73.39    9.60
  -5  -3  -8   89.29   10.90
   5   3   8   73.89    9.90
  -5   3  -8   76.49    9.90
   6  -3   8   10.20    6.00
  -6  -3  -8   13.20    7.50
  -6   3  -8    2.50    6.00
   6   3   8   13.50    6.90
  -7  -3  -8   27.00    9.80
   7  -3   8    5.10    7.30
  -7   3  -8   34.00    9.50
   7   3   8   33.60    8.90
  -8  -3  -8   10.90    9.00
   8  -3   8   -1.90    7.00
  -8   3  -8   29.30    9.50
   8   3   8   24.00    8.70
   9  -3   8    1.10    6.20
  -9  -3  -8   13.10   11.80
   9   3   8    1.30    7.10
  -9   3  -8   20.60    8.90
   9  -4  -8   48.70   10.40
  -9  -4   8   40.70   12.80
  -9   4   8   33.80   10.70
   9   4  -8   60.29   13.30
   8  -4  -8   46.80    9.80
  -8  -4   8   65.79   13.90
  -8  -4   8   66.19   13.80
   8   4  -8   38.00   10.40
  -8   4   8   46.50   11.20
  -7  -4   8   16.70    7.60
   7  -4  -8   13.00    6.70
   7   4  -8    2.80    6.10
  -7   4   8   -3.50    8.10
   6  -4  -8    1.40    5.10
  -6  -4   8    1.30    6.20
  -6   4   8   -6.90    6.90
   6   4  -8    2.90    5.40
  -5  -4   8  472.15   20.80
   5  -4  -8  456.35   18.80
  -5   4   8  491.35   21.50
   5   4  -8  400.36   19.00
  -4  -4   8    8.20    5.80
   4  -4  -8    4.60    4.50
  -4   4   8  -13.50    5.10
   4   4  -8    0.30    3.80
  -3  -4   8  237.98   13.80
   3   4  -8  232.48   12.40
  -3   4   8  214.08   13.50
  -2  -4   8  518.55   20.10
   2  -4  -8  513.05   18.20
   2   4  -8  523.55   18.80
  -2   4   8  545.65   19.90
   1  -4  -8   71.19    7.80
  -1  -4   8   55.59    8.30
  -1   4   8   63.29    8.30
   1   4  -8   53.79    7.10
   0  -4   8   25.50    5.80
   0  -4  -8   17.50    4.00
   0  -4   8   19.10    3.50
   0  -4  -8   18.90    5.80
   0   4   8   19.10    5.30
   0   4   8   28.40    6.10
   0   4  -8   19.90    4.90
   0   4  -8   33.00    6.60
   1  -4   8    4.10    3.30
   1  -4   8    9.20    4.50
  -1  -4  -8    1.10    3.80
  -1   4  -8    3.10    4.00
  -1   4  -8   20.40    5.30
   1   4   8   14.60    5.40
  -2  -4  -8    2.50    4.30
   2  -4   8    0.10    3.10
   2   4   8   -4.50    4.20
  -2   4  -8    1.80    4.10
  -2   4  -8    0.70    3.60
  -3  -4  -8   15.70    6.10
   3  -4   8    6.90    4.50
   3   4   8   16.10    5.80
  -3   4  -8   12.80    4.30
  -3   4  -8    5.30    4.60
   4  -4   8   92.49    9.50
  -4  -4  -8   90.79   10.50
   4   4   8   84.29   10.10
  -4   4  -8  107.99    9.50
  -4   4  -8  101.59    7.80
   5  -4   8   77.19    9.80
  -5  -4  -8   95.09   11.20
   5   4   8   98.09   10.40
  -5   4  -8   74.49    9.40
  -6  -4  -8   92.79   12.80
   6  -4   8   71.09   10.90
   6   4   8   68.39   10.50
  -6   4  -8   62.69    9.90
   7  -4   8   12.80    8.00
  -7  -4  -8   12.40    9.30
   7   4   8   20.30    8.20
  -7   4  -8    6.50    7.70
  -8  -4  -8    1.50    9.30
   8  -4   8    7.80    7.80
   8   4   8   14.00    7.80
  -8   4  -8    9.30    6.70
   9  -4   8  105.39   14.80
  -9  -4  -8   86.39   19.30
   9   4   8   66.39   13.90
  -9  -5   8   22.50   12.80
   9  -5  -8   10.50    6.80
  -9   5   8   15.90    8.70
   9   5  -8    2.80    7.70
  -8  -5   8   24.30   12.50
   8  -5  -8    5.50    6.40
   8   5  -8    4.50    7.80
   7  -5  -8    5.30    6.20
  -7  -5   8    4.20    5.80
   7   5  -8   -1.70    5.70
  -7   5   8   -6.80    7.40
  -6  -5   8    8.10    6.70
  -6   5   8    1.90    7.50
   6   5  -8    1.30    5.10
  -5  -5   8    5.90    6.50
   5   5  -8    9.20    5.50
  -5   5   8   21.50    8.50
  -4  -5   8  511.05   21.90
   4  -5  -8  523.65   20.60
  -4   5   8  520.45   22.40
   4   5  -8  528.65   21.00
   3  -5  -8  136.69   10.40
  -3  -5   8  125.59   11.40
   3   5  -8  109.79    9.70
  -3   5   8  133.19   11.90
   2  -5  -8  239.68   12.60
  -2  -5   8  230.98   13.80
   2   5  -8  231.08   12.30
  -2   5   8  247.98   13.90
  -1  -5   8   44.90    8.00
  -1  -5   8   29.10    3.60
   1   5  -8   43.30    6.80
  -1   5   8   38.50    7.20
   0  -5   8   39.20    4.90
   0  -5  -8   33.60    7.50
   0  -5   8   55.29    8.20
   0   5   8   52.69    7.50
   0   5  -8   40.60    6.50
   0   5   8   46.20    7.90
   0   5  -8   49.80    7.80
  -1  -5  -8   64.19    6.40
  -1  -5  -8   77.09    9.20
   1  -5   8   66.39    8.00
   1  -5   8   70.89    6.30
   1   5   8   64.89    8.70
  -1   5  -8   93.79    8.50
   2  -5   8   97.49    8.00
  -2  -5  -8   77.99    8.10
   2   5   8   89.79    9.70
  -2   5  -8   81.89    8.30
  -3  -5  -8  110.09   10.20
   3  -5   8  108.29    9.40
   3   5   8  109.29   10.70
  -3   5  -8  129.59    9.20
  -4  -5  -8   11.10    6.40
   4  -5   8   48.80    8.30
   4   5   8   28.30    7.40
  -4   5  -8   29.60    6.00
   5  -5   8   20.70    7.20
  -5  -5  -8   21.30    7.80
   5   5   8    9.10    6.30
  -5   5  -8   30.30    6.20
   6  -5   8    2.50    6.10
  -6  -5  -8   -7.30    7.20
   6   5   8    2.30    5.90
  -7  -5  -8   21.60   10.20
   7  -5   8  -10.00    5.70
   7   5   8  -11.30    5.70
  -8  -5  -8   51.19   15.90
   8  -5   8   85.39   15.30
   8   5   8   50.29   11.30
   9  -5   8   -4.90    7.70
  -9  -5  -8   14.90   10.20
   9   5   8   -1.70    7.30
   9  -6  -8   16.00    7.90
  -9  -6   8   11.60   11.60
   9   6  -8   17.20   10.00
  -9   6   8    7.20    8.40
  -8  -6   8   10.10   11.10
   8   6  -8   -3.30    7.80
  -8   6   8    9.50    7.90
  -7  -6   8   -3.80    6.70
   7  -6  -8   -8.50    6.10
   7   6  -8    3.80    6.20
  -7   6   8   -1.20    7.00
   6  -6  -8   28.40    8.40
  -6  -6   8   34.50   10.10
  -6   6   8   21.40    8.90
   6   6  -8   28.50    8.90
  -5  -6   8   -0.70    5.80
   5  -6  -8   13.50    6.60
  -5   6   8    8.90    7.20
   5   6  -8   16.50    6.90
   4  -6  -8   12.50    6.00
  -4  -6   8   14.90    7.70
   4   6  -8   11.50    6.10
  -4   6   8   17.70    7.20
  -3  -6   8  111.39   11.20
   3  -6  -8   87.19    9.70
  -3   6   8   98.29   10.90
   3   6  -8   90.89    9.60
   2  -6  -8  166.78   11.50
  -2  -6   8  159.18   12.70
   2   6  -8  178.38   11.20
  -2   6   8  167.58   12.70
  -1  -6   8   94.19    6.10
  -1  -6   8   97.89   10.00
   1  -6  -8   92.49    9.60
   1   6  -8   93.49   10.00
   1   6  -8   90.19    8.50
  -1   6   8  107.69   10.30
   0  -6   8  166.88    9.80
   0  -6   8  149.19   11.20
   0  -6  -8  159.78   11.70
   0   6  -8  156.18   11.20
   0   6   8  151.98   10.90
   1  -6   8   56.79    8.10
  -1  -6  -8   59.59    9.10
   1  -6   8   45.60    6.20
  -1  -6  -8   47.20    5.70
   1   6   8   55.59    8.50
  -1   6  -8   60.59    8.30
   1   6   8   53.59    7.40
  -2  -6  -8   68.79   10.00
  -2  -6  -8   54.09    7.00
   2  -6   8   53.89    7.30
  -2   6  -8   70.39    7.20
   2   6   8   54.79    9.00
   2   6   8   70.39    9.50
  -2   6  -8   68.49    8.50
  -3  -6  -8   46.50    7.80
   3  -6   8   42.60    7.30
   3   6   8   38.80    8.40
  -3   6  -8   74.49    9.00
  -3   6  -8   46.40    7.90
  -4  -6  -8   58.29    9.80
   4  -6   8   56.79    9.00
  -4   6  -8   54.29    8.10
   4   6   8   55.39    9.50
  -4   6  -8   55.59    9.60
  -5  -6  -8    8.40    7.50
   5  -6   8    1.20    5.70
  -5   6  -8    9.20    6.20
  -5   6  -8    7.10    4.80
   5   6   8    2.90    5.60
   6  -6   8   47.10   10.50
  -6  -6  -8   16.30    9.80
   6   6   8   21.50    9.00
   7  -6   8   24.00    9.40
  -7  -6  -8   19.70   10.50
   7   6   8    8.80    7.70
   8  -6   8   16.30    9.70
  -8  -6  -8    8.40   12.20
   8   6   8   10.30    7.70
  -9  -6  -8   18.20   12.00
   9  -6   8    3.50    6.80
   9   6   8    8.20    8.50
  -8  -7   8   36.00   14.90
   8  -7  -8   32.20   10.20
  -8   7   8    9.70   10.30
   8   7  -8   23.80   10.60
   7  -7  -8   22.90    8.30
  -7  -7   8   40.40   10.50
  -7   7   8    2.70    9.80
   7   7  -8    6.00    8.10
   6  -7  -8    9.90    7.30
  -6  -7   8    2.30    7.80
   6   7  -8    2.80    6.10
  -6   7   8   -2.60    8.20
   5  -7  -8   11.30    6.80
  -5  -7   8  -14.30    5.90
  -5   7   8    3.70    7.80
   5   7  -8    4.20    6.00
   4  -7  -8  113.79   11.70
  -4  -7   8   76.29   12.20
   4   7  -8   90.99   10.40
  -4   7   8   84.69   12.10
  -3  -7   8   51.09   10.30
   3  -7  -8   64.29    9.70
  -3   7   8   41.80    9.50
  -2  -7   8   47.90    9.30
   2  -7  -8   46.10    8.40
   2   7  -8   52.59    7.80
  -2   7   8   49.60    9.30
   1  -7  -8  202.48   13.80
  -1  -7   8  207.38   10.00
  -1  -7   8  212.18   14.40
  -1   7   8  211.08   13.80
   1   7  -8  196.08   13.20
   1   7  -8  210.48   11.70
   0  -7  -8  124.79   11.30
   0  -7   8  109.69   10.60
   0  -7   8  107.69    7.90
   0   7   8  109.09   10.40
   0   7  -8   96.99   10.00
  -1  -7  -8    7.20    5.90
   1  -7   8   24.00    5.50
  -1  -7  -8   18.60    4.30
   1   7   8   25.00    6.20
   1   7   8   33.70    8.00
  -1   7  -8   21.40    4.90
  -1   7  -8   32.40    7.40
   2  -7   8    8.90    4.50
  -2  -7  -8   14.00    4.80
  -2  -7  -8   13.00    6.40
  -2   7  -8   21.10    5.40
  -2   7  -8   18.00    6.50
   2   7   8   24.00    6.90
  -3  -7  -8   22.60    7.80
   3  -7   8   23.20    6.30
  -3  -7  -8   38.50    7.20
   3   7   8   36.80    9.00
  -3   7  -8   33.90    7.60
  -3   7  -8   28.30    5.90
   3   7   8   30.00    6.20
  -4  -7  -8   51.79   10.50
   4  -7   8   54.29    9.30
   4   7   8   72.69   11.80
  -4   7  -8   48.70    8.40
   5  -7   8   28.00    8.60
  -5  -7  -8   16.30    8.50
  -5   7  -8   20.50    7.20
   5   7   8   17.00    8.40
  -6  -7  -8   20.30   10.90
   6  -7   8   27.10    9.40
   6   7   8   11.70    8.50
   7  -7   8   39.40   11.40
  -7  -7  -8   47.20   14.50
   7   7   8   44.50   12.10
  -8  -7  -8   11.40   12.60
   8  -7   8   14.00    9.00
   8   7   8   34.40   10.60
   8  -8  -8    1.90    8.20
  -8  -8   8    2.50   10.80
   8   8  -8   12.10   10.90
  -8   8   8    5.20    9.80
   7  -8  -8   17.00    8.30
  -7  -8   8   11.50    8.60
  -7   8   8   19.20   10.50
   7   8  -8   -8.60    7.10
  -6  -8   8   -4.80    7.00
   6  -8  -8    4.20    7.00
   6   8  -8    1.20    7.00
  -6   8   8  -11.20    7.30
   5  -8  -8  135.29   14.20
  -5  -8   8   95.49   13.60
   5   8  -8  113.69   12.50
  -5   8   8  121.29   14.70
   4  -8  -8    0.00    6.10
  -4  -8   8    0.40    6.70
   4   8  -8   -5.60    5.00
  -4   8   8   -0.30    7.00
   3  -8  -8   29.60    8.00
  -3  -8   8   29.40    9.90
  -3   8   8   34.80    9.10
   3   8  -8   30.90    7.50
   2  -8  -8    0.00    5.30
  -2  -8   8    7.10    6.60
  -2   8   8   12.20    6.60
   2   8  -8   -0.80    6.50
   2   8  -8   -1.30    4.20
   1  -8  -8   62.39   10.40
  -1  -8   8   67.69   10.50
  -1  -8   8   68.49    6.90
   1   8  -8   59.49    9.60
  -1   8   8   78.59   10.30
   0  -8  -8    5.30    5.60
   0  -8   8   -0.40    5.30
   0  -8   8    1.60    3.30
   0   8  -8    2.30    4.10
   0   8  -8   -3.90    4.80
  -1  -8  -8   -7.20    5.20
   1  -8   8   -0.80    3.60
   1   8   8   10.20    5.50
  -1   8  -8    5.10    3.80
  -1   8  -8    8.10    5.70
  -2  -8  -8   48.10   10.10
   2  -8   8   35.10    7.30
   2   8   8   33.20    9.40
   2   8   8   33.50    7.30
  -2   8  -8   48.80    9.40
  -2   8  -8   37.10    7.80
  -3  -8  -8   16.80    8.00
  -3  -8  -8   17.30    5.80
   3  -8   8   15.30    6.60
   3   8   8   22.00    8.20
  -3   8  -8    0.30    5.50
   3   8   8    5.40    7.10
  -4  -8  -8   -3.80    6.60
  -4  -8  -8    3.70    5.30
   4  -8   8   -0.20    5.90
   4   8   8   -2.20    6.70
  -4   8  -8    5.40    6.20
   5  -8   8   11.60    8.40
  -5  -8  -8    8.50    7.40
  -5   8  -8   -0.10    6.10
   5   8   8    9.00    8.20
  -6  -8  -8   -3.70    8.10
   6  -8   8    9.80    7.90
   6   8   8   -1.60    7.60
  -7  -8  -8   21.00   15.00
   7  -8   8   35.30   12.30
   8  -8   8   10.30    8.50
  -8  -8  -8   11.80   11.00
   8   8   8    0.10    8.80
   7  -9  -8   -8.00    6.30
  -7  -9   8    8.60    8.90
   7   9  -8   -2.40    8.60
   6  -9  -8    7.50    7.80
  -6   9   8   -2.10    8.00
   6   9  -8    7.30    7.10
   5  -9  -8   27.20    9.00
  -5  -9   8   22.80   11.10
   5   9  -8    8.70    7.20
  -5   9   8   10.00    9.10
   4  -9  -8    4.30    6.80
  -4  -9   8   16.00    9.00
   4   9  -8    9.30    6.00
  -4   9   8    0.80    7.30
  -3  -9   8    8.70    8.20
   3  -9  -8    2.20    5.90
  -3   9   8    6.30    6.80
   3   9  -8    5.30    5.60
  -2  -9   8    0.00    7.00
   2  -9  -8    8.00    6.50
   2   9  -8    2.20    7.30
  -2   9   8   14.90    7.40
   2   9  -8   -2.60    5.60
   1  -9  -8    6.90    6.50
  -1  -9   8    8.00    7.60
   1   9  -8    8.40    7.10
  -1   9   8   18.50    7.40
   0  -9   8   11.60    7.60
   0  -9  -8   14.00    7.10
   0  -9   8   16.40    5.00
   0   9  -8   -0.80    5.70
   0   9  -8   13.30    5.30
   0   9   8   11.20    6.50
  -1  -9  -8   -1.80    5.00
   1  -9   8    6.10    4.10
   1   9   8    4.80    5.70
  -1   9  -8    1.60    5.80
   2  -9   8   46.10    8.80
  -2  -9  -8   26.60    8.40
  -2   9  -8   45.10   10.20
   2   9   8   31.60    7.80
   3  -9   8  205.08   14.70
  -3  -9  -8  196.78   16.80
  -3   9  -8  210.08   15.80
   3   9   8  185.38   16.20
  -4  -9  -8   -3.50    7.40
   4  -9   8    4.20    6.20
   4   9   8   10.90    8.30
  -4   9  -8   23.30    7.60
  -5  -9  -8    0.70    6.80
   5  -9   8   17.90    8.40
  -5  -9  -8    8.70    7.60
   5   9   8    1.70    8.80
  -5   9  -8    1.10    6.60
   6  -9   8   15.10    7.90
  -6  -9  -8    3.70    7.40
  -6  -9  -8    6.80   11.10
   6   9   8    3.10    8.40
   7   9   8   -6.60    7.90
   6 -10  -8   25.50   10.30
  -6 -10   8   18.00   11.90
   6  10  -8   31.40    9.90
  -6  10   8   12.80   10.20
   5 -10  -8    0.40    7.60
  -5 -10   8    5.60    9.50
  -5  10   8   -4.30    8.60
   5  10  -8    2.40    6.00
  -4 -10   8   -4.80    8.30
   4 -10  -8   11.50    8.30
   4  10  -8   -5.90    5.50
  -4  10   8   14.30    8.60
   3 -10  -8   45.90   10.60
  -3 -10   8   18.10   10.10
   3  10  -8   27.70    7.60
  -3  10   8   19.10    8.90
   2 -10  -8   23.30    8.90
  -2 -10   8   21.60    9.60
  -2  10   8   23.10    9.10
   2  10  -8   22.70   10.10
  -1 -10   8    5.10    8.20
   1 -10  -8   -1.80    6.00
  -1  10   8    3.50    7.20
   1  10  -8   -0.40    6.70
   0 -10   8   10.90    4.90
   0 -10   8   19.90    9.40
   0 -10  -8   27.70    9.10
   0  10   8    4.90    6.90
   0  10  -8   23.90    8.90
   1 -10   8   24.20    6.10
  -1 -10  -8    9.70    7.30
   1  10   8   12.80    7.20
  -1  10  -8   29.60    9.20
   2 -10   8   28.30    7.90
  -2 -10  -8   25.80    8.70
  -2  10  -8   18.80    8.80
   2  10   8   28.50    8.80
   3 -10   8    0.90    5.70
  -3 -10  -8    7.50    7.40
   3  10   8   11.10    9.80
  -3  10  -8    7.20    7.60
  -4 -10  -8   68.69   13.80
   4 -10   8   82.09   13.40
   4  10   8   67.89   13.80
   5 -10   8   12.10    8.20
  -5 -10  -8    3.70    8.20
  -5  10  -8    5.20    7.10
   5  10   8   24.80   10.20
   6 -10   8   17.50    9.50
  -6 -10  -8    6.10    7.90
   6  10   8   22.70   10.60
   6 -11  -8   44.80   11.90
  -6 -11   8   31.50   10.60
  -6 -11   8   37.20   13.70
  -6  11   8    5.30    9.50
   6  11  -8   16.60    9.10
   5 -11  -8   -0.20    7.40
  -5 -11   8    0.80   11.00
  -5  11   8   16.90   10.00
   5  11  -8    9.90    6.10
  -4 -11   8    0.70    9.20
   4 -11  -8   -1.90    7.20
  -4  11   8   -4.70    8.20
   4  11  -8    4.60    6.20
  -3 -11   8   14.80   10.30
   3 -11  -8    4.40    7.40
  -3  11   8    9.30    8.40
   2 -11  -8   28.90   10.70
  -2 -11   8   49.10   13.40
  -2  11   8   13.60    8.70
   2  11  -8   56.09   13.10
  -1 -11   8   18.00   10.00
   1  11  -8    4.70    8.50
  -1  11   8   26.60    9.20
   0 -11   8   26.00   10.80
   0 -11  -8   -7.20    6.30
   0  11  -8    2.20    7.90
   0  11   8    2.50    6.90
  -1 -11  -8    1.20    8.00
   1 -11   8    7.40    9.00
   1  11   8   -2.50    6.70
  -1  11  -8   10.40    8.10
  -2 -11  -8   36.90   11.10
   2 -11   8   21.50    8.20
  -2  11  -8   37.60   11.20
   2  11   8   12.10    7.10
  -3 -11  -8  -17.00    6.40
   3 -11   8    1.70    6.20
   3  11   8  -12.20    7.40
  -3  11  -8   -1.60    7.50
   4 -11   8    5.10    6.90
  -4 -11  -8   17.30    8.90
   4  11   8   -4.30    9.30
  -4  11  -8    8.50    8.60
   5 -11   8   10.20    9.00
  -5 -11  -8    3.70    8.40
   5  11   8   -0.80    9.20
   4 -12  -8   10.60    8.90
  -4  12   8   20.50   10.60
  -3 -12   8   11.30   10.60
   3 -12  -8   -3.50    8.50
  -3  12   8   10.40    9.60
   2 -12  -8   11.60    7.90
  -2 -12   8   -1.50   10.20
   2  12  -8    3.60   10.40
  -2  12   8   -3.30    7.70
   1 -12  -8    6.00    7.90
  -1 -12   8   32.90   12.10
  -1  12   8    5.60    7.90
   1  12  -8   10.10   12.30
   0 -12   8   12.20   10.80
   0 -12  -8    5.30    8.60
   0  12  -8   13.80    9.40
   0  12   8   12.30    7.00
   1 -12   8   30.90   11.80
  -1 -12  -8   39.50   10.80
  -1  12  -8   21.00   10.10
   1  12   8   41.30   10.80
  -2 -12  -8   46.70   12.70
   2 -12   8   61.59   11.40
  -2  12  -8   59.99   13.40
   2  12   8   57.69   11.40
   3 -12   8    5.10    8.40
  -3 -12  -8   10.80    8.60
  -4 -12  -8    8.40    9.10
  -4  12  -8   17.80   10.40
   2 -13  -8    7.30    8.00
  -2  13   8   11.40   14.00
   2  13  -8   -0.30    9.90
   1 -13  -8   19.30    9.50
  -1 -13   8    1.50    8.80
   1  13  -8   12.10    9.40
  -1  13   8   -2.40    8.50
   0 -13  -8   17.70    8.70
   0 -13   8    5.30   10.10
   0  13  -8    6.50    9.90
   0  13   8   13.70    8.60
  -1 -13  -8   10.90    9.40
   1 -13   8   36.70   11.80
  -1  13  -8   23.00   11.00
   1  13   8   30.70   10.80
  -2 -13  -8  -11.40    6.60
   2  13   8    2.00    7.40
  -2  13  -8   -7.40    6.50
 -10   0   9   -1.50    9.10
  -9   0   9   78.19   15.00
   9   0  -9  100.19   13.40
  -9   0   9   43.90   14.10
  -8   0   9   17.00    7.80
  -8   0   9   -0.90    7.30
   8   0  -9    4.10    5.90
   7   0  -9   99.99   11.50
  -7   0   9   72.29   11.60
  -6   0   9   -1.90    5.90
   6   0  -9    1.00    4.70
   6   0  -9   -3.50    3.20
   5   0  -9   22.10    6.30
  -5   0   9   30.40    7.70
  -4   0   9    3.60    6.10
   4   0  -9    2.00    4.20
  -3   0   9  236.58   13.20
   3   0  -9  239.48   11.60
   2   0  -9    1.90    3.70
  -2   0   9   -6.60    4.50
  -1   0   9    0.60    2.60
   1   0  -9    6.60    3.90
  -1   0   9    0.90    4.70
   1   0  -9    2.40    2.40
   0   0   9   -1.00    3.00
   0   0  -9    2.90    4.30
   1   0   9    9.00    3.80
  -1   0  -9   16.10    5.20
  -2   0  -9    2.00    4.70
   2   0   9   -1.40    3.80
   3   0   9  322.87   14.10
  -3   0  -9  289.27   15.10
   4   0   9   -4.10    4.10
  -4   0  -9    4.40    5.70
   5   0   9  118.29   10.50
  -5   0  -9   97.79   11.50
  -6   0  -9    7.90    7.00
   6   0   9   -4.40    4.70
  -7   0  -9   78.49   13.50
   7   0   9   69.69   11.30
  -8   0  -9   -1.10    8.80
   8   0   9   11.70    7.00
   9   0   9   83.49   15.00
  -9   0  -9   44.30   13.90
  10   1  -9   -4.20    5.90
  -9  -1   9   -5.90    7.70
   9  -1  -9    7.20    6.40
  -9   1   9   -2.20    7.40
   9   1  -9    0.70    6.40
  -9   1   9   -0.20    7.40
   8  -1  -9   67.59   12.30
  -8  -1   9   49.80   11.40
  -8  -1   9   52.59   12.20
   8   1  -9   37.00   10.40
  -8   1   9   37.50   10.60
  -8   1   9   51.99   11.70
   7  -1  -9   -0.70    5.30
   7  -1  -9    9.90    5.60
  -7  -1   9    6.10    7.40
   7   1  -9   -3.20    5.40
  -7   1   9   10.40    7.10
   6  -1  -9   57.79    8.50
  -6  -1   9   84.89   11.40
   6  -1  -9   98.39    8.50
   6   1  -9   66.09    9.60
  -6   1   9   74.09   11.00
   5  -1  -9  177.28   11.10
   5  -1  -9  156.88    9.00
  -5  -1   9  162.98   12.60
   5   1  -9  148.59   11.20
  -5   1   9  132.29   11.90
   4  -1  -9   90.59    6.50
  -4  -1   9   68.89   10.00
   4  -1  -9   72.29    7.70
   4   1  -9   78.39    8.40
  -4   1   9   74.39   10.00
   3  -1  -9  669.73   18.80
   3  -1  -9  685.23   20.90
  -3  -1   9  669.23   23.10
  -3   1   9  678.13   23.30
   3   1  -9  651.03   21.60
   2  -1  -9    6.80    2.90
   2  -1  -9    5.30    3.80
  -2  -1   9    2.60    5.20
   2   1  -9    0.00    3.80
  -2   1   9   10.10    5.30
  -1  -1   9  391.26   14.90
   1  -1  -9  361.96   13.50
   1  -1  -9  370.46   12.10
   1   1  -9  383.16   14.50
  -1   1   9  368.46   14.50
  -1   1   9  388.96   12.20
   0  -1   9  189.08    7.60
   0  -1  -9  183.88    9.90
   0  -1   9  174.98    9.70
   0   1  -9  176.98    9.90
   0   1   9  188.98    8.80
   1  -1   9   -0.50    3.50
  -1  -1  -9    3.00    4.10
   1  -1   9    3.20    3.40
  -1   1  -9   -0.10    4.30
   2  -1   9   16.50    4.70
  -2  -1  -9   10.00    5.50
  -2   1  -9   22.40    5.90
   2   1   9    5.70    4.70
   3  -1   9   -2.00    3.80
  -3  -1  -9    3.90    5.50
  -3   1  -9   -3.50    4.60
   3   1   9   -2.60    4.20
  -4  -1  -9  109.19   11.00
   4  -1   9  124.89    9.90
   4   1   9  120.09   10.30
  -4   1  -9  109.79   10.70
  -5  -1  -9   38.50    9.00
   5  -1   9   53.99    8.40
   5   1   9   56.19    8.80
  -5   1  -9   45.90    9.30
   6  -1   9   54.29    9.30
  -6  -1  -9   68.39   11.00
   6   1   9   59.69    9.70
  -6   1  -9   57.59   11.10
  -7  -1  -9   16.50    8.30
   7  -1   9   10.10    6.50
   7   1   9   11.30    7.50
  -7   1  -9    1.90    7.30
   8  -1   9   49.00   10.90
  -8  -1  -9   61.19   13.80
  -8   1  -9   42.10   12.20
   8   1   9   44.90   12.10
   9  -1   9   20.80    9.70
  -9  -1  -9   41.00   13.90
   9   1   9   19.40    9.80
  -9   1  -9   14.10   10.60
  10   2  -9   11.50    7.20
  -9  -2   9  -13.10    7.70
   9   2  -9   -5.80    5.60
  -9   2   9    4.70    8.10
  -9   2   9   -3.80    6.90
   8  -2  -9   33.70    8.50
  -8   2   9   20.60    8.40
   8   2  -9   21.20    8.70
  -8   2   9   17.40    9.60
  -7  -2   9    9.00    7.60
   7  -2  -9    7.80    6.10
   7   2  -9   28.70    8.80
  -7   2   9    9.20    8.40
  -6  -2   9   89.99   11.40
   6  -2  -9  119.29    9.80
  -6   2   9  113.59   12.70
   6   2  -9  102.99   10.90
  -5  -2   9    4.00    6.20
   5  -2  -9    1.10    4.00
   5   2  -9   12.70    5.10
  -5   2   9   -5.80    5.70
   4  -2  -9  221.18   10.70
   4  -2  -9  192.08   14.50
  -4  -2   9  192.68   13.20
   4   2  -9  206.78   12.10
  -4   2   9  216.88   13.80
  -3  -2   9    4.20    5.90
   3  -2  -9   12.10    3.90
   3   2  -9    7.30    4.70
  -3   2   9   10.00    5.70
  -2  -2   9   46.70    7.90
   2  -2  -9   43.20    5.60
   2   2  -9   33.30    6.30
  -2   2   9   48.20    7.70
  -1  -2   9  311.67   13.60
   1  -2  -9  310.17   11.70
  -1   2   9  322.17   13.50
  -1   2   9  290.57   11.70
   1   2  -9  301.57   13.10
   0  -2  -9  744.53   21.70
   0  -2   9  714.43   21.70
   0  -2   9  712.63   18.90
   0   2  -9  725.13   22.30
  -1  -2  -9   31.20    5.90
   1  -2   9   22.60    4.40
   1   2   9   20.20    4.80
  -1   2  -9    9.80    5.20
   2  -2   9   68.09    7.30
  -2  -2  -9   78.89    8.70
   2   2   9   69.79    7.80
  -2   2  -9   61.89    8.20
  -3  -2  -9   21.00    6.30
   3  -2   9   17.00    5.60
   3   2   9   27.20    6.30
  -3   2  -9   11.50    5.70
  -4  -2  -9   28.80    7.20
   4  -2   9   21.80    6.40
  -4   2  -9   16.90    6.00
   4   2   9    8.70    5.00
   5  -2   9   35.80    7.60
  -5  -2  -9   29.30    8.40
   5   2   9   20.00    6.70
  -5   2  -9   27.90    7.70
   6  -2   9    7.20    5.60
  -6  -2  -9    7.10    7.10
   6   2   9    8.00    5.70
  -6   2  -9    3.00    6.40
   7  -2   9   62.49   11.00
  -7  -2  -9   14.30    9.00
  -7   2  -9   67.59   12.20
   7   2   9   28.60    8.70
  -8  -2  -9   31.80   12.60
   8  -2   9   39.70    9.60
   8   2   9   29.30   10.10
  -8   2  -9   22.10    9.60
   9  -2   9    6.80    7.50
  -9  -2  -9    7.30   11.00
  -9   2  -9   10.50    8.70
   9   2   9    1.00    6.70
  -9  -3   9    4.80    9.70
   9   3  -9   23.20    9.60
  -9   3   9    8.50    9.00
  -8  -3   9   69.29   13.60
   8   3  -9   76.79   13.40
  -8   3   9   56.69   11.90
  -7  -3   9  107.09   12.70
  -7   3   9   84.09   13.00
   7   3  -9   99.39   12.60
  -6  -3   9  283.77   17.40
   6  -3  -9  296.07   16.10
   6  -3  -9  315.27   16.30
  -6   3   9  264.57   17.70
   6   3  -9  288.77   16.70
  -5  -3   9   -0.60    6.20
   5  -3  -9   -2.10    4.10
   5   3  -9    5.40    4.90
  -5   3   9    0.10    5.80
   4  -3  -9   89.69    8.10
   4  -3  -9   86.79    6.90
  -4  -3   9   89.59   10.30
  -4   3   9   90.69   11.00
   4   3  -9   89.69    9.00
   3  -3  -9  101.19    6.70
  -3  -3   9  121.39   10.80
   3  -3  -9  104.89    7.80
   3   3  -9  108.99    9.20
  -3   3   9  111.19   10.90
   2  -3  -9    6.10    3.80
   2  -3  -9    7.10    3.10
   2   3  -9   15.50    5.40
  -2   3   9    8.80    5.80
   1  -3  -9    3.10    3.40
  -1  -3   9   -0.20    5.00
   1  -3  -9    1.90    3.80
  -1   3   9    5.80    5.10
   1   3  -9    2.80    4.10
   0  -3  -9   39.10    6.40
   0  -3  -9   33.40    5.50
   0  -3   9   22.30    5.70
   0  -3   9   31.40    4.30
   0   3  -9   42.30    6.60
   0   3   9   32.50    6.20
   1  -3   9    0.10    2.90
   1  -3   9    9.80    4.40
  -1  -3  -9    4.90    4.10
  -1   3  -9    5.20    4.80
   1   3   9    9.30    3.70
   1   3   9    0.20    4.40
   2  -3   9  395.06   14.90
  -2  -3  -9  368.76   16.00
  -2   3  -9  363.76   13.50
   2   3   9  421.26   16.30
  -2   3  -9  400.96   17.20
   3  -3   9    2.30    3.70
  -3  -3  -9    7.80    5.40
  -3   3  -9    6.90    3.60
   3   3   9   -2.40    4.60
   4  -3   9   58.19    8.10
  -4  -3  -9   56.89    9.40
   4   3   9   55.39    9.10
  -4   3  -9   58.89    8.90
  -5  -3  -9    8.70    6.60
   5  -3   9   21.90    6.60
   5   3   9   12.40    6.60
  -5   3  -9   11.60    6.40
   6  -3   9   35.30    9.00
  -6  -3  -9   33.30    9.90
  -6   3  -9   56.49    9.90
   6   3   9   39.40    9.60
  -7  -3  -9    1.40    7.70
   7  -3   9    1.60    6.30
   7   3   9   -2.50    6.00
  -7   3  -9   -2.30    7.20
   8  -3   9   56.39   11.70
  -8  -3  -9   44.50   15.10
  -8   3  -9   42.60   10.60
   8   3   9   50.49   11.90
  -9  -3  -9  -11.70    9.60
   9  -3   9   10.70    7.10
   9   3   9   -1.60    6.70
  -9   3  -9    2.70    7.20
  -9  -4   9   17.70   12.40
  -9   4   9   12.80   10.00
   9   4  -9   12.80   10.00
   8  -4  -9    8.00    6.60
  -8  -4   9   33.20    9.40
   8   4  -9   16.90    8.40
   7  -4  -9   73.89   10.30
  -7  -4   9   67.99   12.40
  -7   4   9   55.79   12.10
   7   4  -9   63.69   11.20
  -6  -4   9    9.70    7.80
   6  -4  -9    8.90    6.30
   6   4  -9   10.40    6.20
  -6   4   9    7.80    7.40
   5  -4  -9  194.38   12.00
  -5  -4   9  138.59   12.90
   5   4  -9  168.48   12.50
  -5   4   9  180.28   14.20
   4  -4  -9  114.29    8.20
   4  -4  -9  133.79    9.90
  -4  -4   9  107.99   11.30
  -4   4   9   95.69   11.10
   4   4  -9  119.99   10.20
   3  -4  -9   64.49    7.60
  -3  -4   9   65.29    9.30
  -3   4   9   68.99    9.90
   3   4  -9   62.89    8.10
  -2  -4   9   65.79    9.50
  -2   4   9   65.59    9.10
   2   4  -9   50.49    7.60
  -1  -4   9  318.87   15.00
   1  -4  -9  314.57   13.80
   1   4  -9  316.57   14.20
  -1   4   9  322.37   14.60
   0  -4   9  119.59    9.70
   0  -4   9  118.09    6.30
   0  -4  -9  131.99    9.70
   0  -4  -9   75.99    8.60
   0   4  -9  120.49    9.10
   0   4   9  146.59    9.80
   0   4   9  126.19    8.90
   1  -4   9   36.40    6.50
   1  -4   9   34.80    5.30
  -1  -4  -9   37.20    6.60
  -1   4  -9   48.10    7.20
  -1   4  -9   47.30    6.80
   1   4   9   57.39    8.10
   1   4   9   42.50    8.00
  -2  -4  -9  253.77   12.90
   2  -4   9  246.58   11.90
   2  -4   9  268.37   12.50
  -2   4  -9  308.07   14.40
   2   4   9  261.07   13.70
  -2   4  -9  236.48   11.40
   3  -4   9  213.08   12.00
  -3  -4  -9  169.58   12.50
  -3   4  -9  196.78   10.00
  -3   4  -9  192.88   12.00
   3   4   9  178.18   12.00
   4  -4   9    5.60    4.70
  -4   4  -9    9.00    5.20
   4   4   9    9.70    6.00
  -4   4  -9    7.50    3.80
  -5  -4  -9  167.98   14.10
   5  -4   9  161.28   13.10
  -5   4  -9  155.58   12.40
   5   4   9  200.68   13.40
   6  -4   9    7.90    5.60
  -6  -4  -9    0.20    7.00
  -6   4  -9   -7.60    5.60
   6   4   9    4.00    5.80
  -7  -4  -9   58.49   13.40
   7  -4   9   85.69   13.40
   7   4   9   70.79   13.20
  -7   4  -9   54.59    9.80
  -8  -4  -9    1.60   10.60
   8  -4   9    2.00    7.60
  -8   4  -9   -8.30    6.10
   8   4   9    1.10    6.60
  -9  -4  -9    0.70   11.80
   9  -4   9    4.40    7.60
  -9   4  -9   18.00   12.30
   9   4   9    0.20    8.10
  -9  -5   9  -10.50    9.50
   9  -5  -9    5.00    6.50
   9   5  -9   -2.50    6.70
  -9   5   9    5.60    8.50
   8  -5  -9    3.50    6.70
  -8  -5   9    4.60    7.70
  -8   5   9   -4.40    9.10
   8   5  -9    7.40    8.20
   7  -5  -9    5.70    6.00
  -7  -5   9   -9.80    5.40
   7   5  -9   -3.00    5.70
  -7   5   9    7.80    8.50
  -6  -5   9   45.90   10.90
   6  -5  -9   32.10    7.70
  -6   5   9   15.90    8.90
   6   5  -9   35.70    9.20
   5  -5  -9  152.28   12.10
  -5  -5   9  151.88   14.00
   5   5  -9  161.38   12.60
  -5   5   9  156.98   14.40
   4  -5  -9    4.80    5.30
  -4  -5   9   18.80    7.30
   4   5  -9   13.30    5.70
  -4   5   9    4.50    6.60
   3  -5  -9  435.66   18.00
  -3  -5   9  452.75   19.80
   3   5  -9  439.26   18.10
  -3   5   9  428.56   19.70
  -2  -5   9   28.80    7.00
   2  -5  -9   18.90    6.40
   2   5  -9   19.90    5.70
  -2   5   9   19.50    6.70
  -1  -5   9  155.48   11.40
   1   5  -9  160.58   10.20
  -1   5   9  169.98   11.20
   0  -5  -9   12.60    5.70
   0  -5   9   19.10    3.80
   0   5   9   21.00    5.80
   0   5   9    7.40    5.90
   0   5  -9   17.70    5.40
   0   5  -9   21.40    6.30
   1  -5   9  140.49    8.50
  -1  -5  -9  151.58   11.10
   1  -5   9  162.28   10.80
  -1  -5  -9  145.49    9.00
  -1   5  -9  153.88   10.40
   1   5   9  129.59   10.50
  -1   5  -9  164.78   10.00
   2  -5   9   10.30    4.30
  -2  -5  -9    5.00    4.30
  -2   5  -9    8.80    4.50
   2   5   9    9.20    5.70
   3  -5   9   23.00    6.10
  -3  -5  -9   21.40    6.80
  -3   5  -9   32.90    6.00
   3   5   9   20.10    6.90
  -4  -5  -9    2.90    5.50
   4  -5   9    2.70    4.90
   4   5   9  -10.30    4.30
  -4   5  -9   -4.00    4.10
   5  -5   9    2.40    5.00
  -5  -5  -9   -5.00    6.00
   5   5   9   -0.80    5.10
   6  -5   9    4.20    6.50
  -6  -5  -9   15.10    9.00
   6   5   9   27.40    9.00
   7  -5   9   11.30    7.50
  -7  -5  -9   24.40   10.80
  -7   5  -9    3.00    6.70
   7   5   9   12.00    7.60
  -8  -5  -9    0.30    8.90
   8  -5   9   24.30   10.30
   8   5   9    8.20    8.40
   9  -5   9   -3.50    7.60
  -9  -5  -9   14.20   10.30
   9   5   9    5.30    8.00
  -9  -6   9   12.80   13.00
   9  -6  -9   25.20    9.20
   9   6  -9   22.00   10.00
  -8  -6   9    0.50    9.30
  -8  -6   9   21.70   11.70
  -8   6   9    3.70    8.00
   8   6  -9    0.40    8.30
   7  -6  -9   38.20    9.60
  -7  -6   9   32.40   10.40
   7   6  -9   40.60   10.40
  -7   6   9   36.80   11.10
  -6  -6   9    2.20    7.30
   6  -6  -9    4.90    6.40
  -6   6   9    3.70    7.40
   6   6  -9    9.60    6.50
   5  -6  -9   18.10    6.90
  -5  -6   9   33.80    9.40
   5   6  -9   32.40    8.30
  -5   6   9   23.30    9.00
   4  -6  -9   52.19    9.50
  -4  -6   9   69.39   11.50
  -4   6   9   48.90   10.00
   4   6  -9   58.59    8.90
  -3  -6   9   10.80    7.80
   3  -6  -9    2.90    5.00
   3   6  -9   13.40    5.80
  -3   6   9   11.50    5.90
  -2  -6   9   13.80    6.70
   2  -6  -9    2.60    4.70
  -2   6   9    0.50    5.90
   2   6  -9   -2.50    4.00
  -1  -6   9    0.10    5.20
   1  -6  -9   -6.60    4.10
  -1  -6   9   -1.30    1.90
   1   6  -9    4.10    4.30
  -1   6   9    3.20    5.30
   0  -6   9   21.40    7.00
   0  -6   9   12.50    3.60
   0  -6  -9   23.70    7.00
   0   6   9   13.80    5.50
   0   6  -9   13.10    5.80
   0   6  -9   26.50    5.90
  -1  -6  -9    2.50    3.20
  -1  -6  -9   -2.80    4.20
   1  -6   9    4.70    4.80
   1  -6   9    1.90    3.00
  -1   6  -9    0.70    4.50
   1   6   9   -0.90    3.90
   1   6   9    3.00    4.40
  -2  -6  -9   52.29    7.60
   2  -6   9   50.99    6.90
  -2  -6  -9   48.40    8.90
  -2   6  -9   56.99    8.10
   2   6   9   40.70    7.90
   2   6   9   55.59    6.90
   3  -6   9   28.40    6.40
  -3   6  -9   20.60    6.10
   3   6   9   37.50    8.40
   4  -6   9    0.10    5.00
  -4  -6  -9    3.70    5.80
  -4   6  -9    7.80   10.30
  -4   6  -9    3.40    5.00
   4   6   9   -1.30    5.70
  -5  -6  -9   59.19   11.60
   5  -6   9   61.49   10.30
  -5   6  -9   49.10    8.50
   5   6   9   62.39   10.50
  -5   6  -9   72.09   16.60
  -6  -6  -9   13.40    9.50
   6  -6   9    1.60    6.00
   6   6   9   -1.10    6.80
  -7  -6  -9  115.99   17.00
   7  -6   9  114.29   14.20
   7   6   9   92.39   13.80
  -8  -6  -9    8.20   12.00
   8  -6   9    0.60    7.60
   8   6   9    0.60    6.60
   8  -7  -9   21.30    8.50
  -8  -7   9   31.20   13.20
   8   7  -9   39.10   11.70
  -8   7   9    1.00    9.20
   7  -7  -9   39.10   10.30
  -7  -7   9   39.10   11.00
   7   7  -9   11.30    7.90
  -7   7   9   28.20   11.70
   6  -7  -9   57.59   11.00
  -6  -7   9   77.29   15.00
   6   7  -9   54.79   11.20
  -6   7   9   25.10   10.00
  -5  -7   9   30.70    9.90
   5  -7  -9   43.50    9.60
   5   7  -9   43.60   10.10
  -5   7   9   46.90   10.60
   4  -7  -9  101.89   11.50
  -4  -7   9   97.59   12.70
   4   7  -9   74.59   10.00
  -4   7   9   71.59   12.10
  -3  -7   9  153.38   13.90
   3  -7  -9  174.68   13.10
  -3   7   9  157.98   13.80
  -2  -7   9    2.70    6.10
   2  -7  -9   -4.40    4.90
  -2   7   9    0.30    5.20
   2   7  -9    3.00    4.60
   1  -7  -9   61.59    9.50
  -1  -7   9   43.70    5.10
  -1  -7   9   49.00    9.10
   1   7  -9   55.69    9.60
   1   7  -9   59.49    7.70
  -1   7   9   44.00    8.30
   0  -7  -9   54.09    9.10
   0  -7   9   52.89    9.00
   0  -7   9   43.30    5.60
   0   7  -9   56.19    9.20
   0   7   9   45.70    8.40
  -1  -7  -9   80.49    7.10
   1  -7   9   90.49   10.10
  -1  -7  -9  106.29   11.00
   1  -7   9   73.29    7.30
   1   7   9   77.69    8.90
  -1   7  -9   82.79    9.50
   1   7   9   72.89   10.50
   2  -7   9   24.20    6.10
  -2  -7  -9   18.30    5.30
  -2  -7  -9   37.20    8.50
  -2   7  -9   28.60    7.40
   2   7   9   21.40    6.90
  -2   7  -9   16.00    5.00
  -3  -7  -9    4.50    5.40
   3  -7   9   -0.80    4.30
  -3  -7  -9   -2.30    5.70
  -3   7  -9   -3.90    4.50
   3   7   9    3.60    4.00
  -3   7  -9   -5.00    4.30
   3   7   9    4.00    6.50
   4  -7   9   24.90    7.10
  -4  -7  -9   31.90    8.70
  -4   7  -9   25.00    7.40
  -4   7  -9   20.20    6.60
   4   7   9    9.90    7.80
   5  -7   9   -3.70    5.60
  -5  -7  -9   -2.00    6.70
   5   7   9   -1.40    7.20
  -5   7  -9    1.10    5.30
  -6  -7  -9   57.29   13.10
   6  -7   9   57.09   11.70
   6   7   9   89.19   15.50
   7  -7   9   43.30   11.40
  -7  -7  -9   42.10   13.20
   7   7   9   47.70   13.10
   8  -7   9   55.59   12.30
  -8  -7  -9   54.79   15.30
   8   7   9   47.50   12.90
   8  -8  -9    8.70    8.20
   8   8  -9    4.80    9.80
  -8   8   9   -2.20    9.90
  -7  -8   9   -0.70    7.50
   7  -8  -9    9.80    8.00
   7   8  -9   10.00    8.00
  -7   8   9   -8.60    8.90
   6  -8  -9   29.00    9.10
   6   8  -9   26.10   11.00
  -6   8   9    0.60    9.40
   5  -8  -9   -4.90    7.30
  -5  -8   9   -2.10    8.00
   5   8  -9   -1.90    6.10
  -5   8   9   -2.00    7.50
   4  -8  -9  140.09   13.70
  -4  -8   9  140.49   15.30
   4   8  -9  117.49   12.00
  -4   8   9  125.09   14.60
   3  -8  -9   -2.60    5.20
  -3  -8   9    8.80    7.90
  -3   8   9    5.70    6.70
   2  -8  -9  185.78   14.10
  -2  -8   9  165.08   14.90
  -2   8   9  154.28   13.80
   2   8  -9  169.98   12.00
   1  -8  -9   -1.10    5.10
  -1  -8   9   -0.70    6.00
   1   8  -9   -0.60    4.10
   1   8  -9   -2.00    5.60
  -1   8   9   -2.30    5.60
   0  -8   9  163.98   13.40
   0  -8  -9  162.28   13.20
   0  -8   9  186.18   10.70
   0   8  -9  172.58   13.70
   1  -8   9    7.50    5.80
   1  -8   9    4.30    4.30
  -1  -8  -9   11.10    6.60
   1   8   9    4.60    5.30
  -1   8  -9    1.60    4.00
  -1   8  -9   23.10    7.10
   2  -8   9   54.79    8.10
  -2  -8  -9   76.19   11.80
  -2   8  -9   77.99    8.20
   2   8   9   63.49   10.60
  -2   8  -9   67.29   10.00
  -3  -8  -9    4.20    4.60
  -3  -8  -9   -4.90    6.40
   3  -8   9   -1.70    4.30
  -3   8  -9    0.90    6.00
   3   8   9   -4.00    4.50
   3   8   9    5.70    7.10
   4  -8   9   18.20    6.90
  -4  -8  -9   16.30    8.40
  -4  -8  -9    8.70    6.10
   4   8   9    2.60    6.90
  -4   8  -9    4.80    6.50
  -5  -8  -9    8.80    7.30
   5  -8   9    1.50    7.40
   5   8   9    7.20    7.90
  -5   8  -9    4.00    6.20
   6  -8   9   -5.50    7.30
  -6  -8  -9   -1.40    8.10
   6   8   9    4.20    7.80
   7  -8   9   14.20    9.40
  -7  -8  -9    2.00    9.80
   7   8   9    4.50    8.90
   7  -9  -9    7.50    8.80
  -7  -9   9    8.30    8.60
   7   9  -9   -5.60    6.70
  -7   9   9    6.60    9.10
  -6  -9   9   10.80    9.10
   6  -9  -9   12.30    7.80
   6   9  -9   16.30    8.80
  -6   9   9   16.60    9.80
  -5  -9   9   38.60   12.70
   5  -9  -9   25.00    9.80
  -5   9   9   24.60    9.80
   5   9  -9   21.70    8.80
   4  -9  -9    6.00    7.30
  -4  -9   9   16.80    9.10
   4   9  -9   16.60    7.00
  -4   9   9    0.50    7.40
   3  -9  -9   17.90    8.40
  -3  -9   9   10.20    8.90
   3   9  -9    6.20    5.70
  -3   9   9    8.30    7.40
   2  -9  -9    2.80    7.30
  -2  -9   9   -6.40    7.10
   2   9  -9    5.60    5.00
  -2   9   9   -7.00    5.70
   1  -9  -9   31.90    9.10
  -1  -9   9   22.30    9.30
  -1   9   9   38.70    9.10
   1   9  -9   35.70    9.40
   0  -9   9   -0.60    3.00
   0  -9  -9    2.90    6.10
   0  -9   9   -7.10    5.60
   0   9  -9    0.10    6.00
   0   9   9   -1.90    6.00
   0   9  -9    0.60    4.10
   1  -9   9   -0.80    6.60
   1  -9   9   20.00    6.20
  -1  -9  -9    5.90    7.20
   1   9   9   -4.10    5.10
  -1   9  -9   27.90    8.20
  -2  -9  -9   42.10    9.80
   2  -9   9   71.59    9.20
   2   9   9   39.70   10.60
  -2   9  -9   49.80    9.90
   2   9   9   45.00    8.70
   3  -9   9    4.60    5.20
  -3  -9  -9   10.60    8.30
  -3   9  -9    5.00    6.60
   3   9   9   -6.40    7.40
   4  -9   9   46.70   10.20
  -4  -9  -9   35.50   11.10
   4   9   9   58.09   12.20
  -4   9  -9   46.00   10.00
  -5  -9  -9   -2.40    6.50
   5  -9   9   15.10    8.60
  -5  -9  -9   13.00    8.90
  -5   9  -9    9.00    6.60
   5   9   9   17.90   10.80
   6  -9   9   39.50   11.50
  -6  -9  -9   38.60   12.00
   6   9   9   16.40   10.80
   7   9   9   10.20   10.30
   6 -10  -9   10.40    8.30
   6  10  -9    4.00    8.10
  -5 -10   9   30.40   11.70
   5 -10  -9   32.40   11.00
   5  10  -9   34.40    9.60
  -5  10   9   54.39   13.70
  -4 -10   9   63.89   13.30
   4 -10  -9   59.49   12.40
  -4  10   9   47.20   12.30
   4  10  -9   48.50    9.80
  -3 -10   9   -5.00    8.40
   3 -10  -9   11.10    7.90
  -3  10   9   12.10    8.70
   3  10  -9    9.20    5.80
  -2 -10   9   72.39   14.20
   2 -10  -9   60.39   11.90
   2  10  -9   89.29   15.00
  -2  10   9   74.19   12.50
  -1 -10   9   32.20   11.40
   1 -10  -9   29.10    8.40
  -1  10   9   29.90    9.60
   1  10  -9   48.60   11.10
   0 -10   9   20.80    9.50
   0 -10  -9   21.30    9.00
   0  10   9   22.10    8.10
   0  10  -9   18.60    9.20
   1 -10   9   29.80   10.30
  -1 -10  -9   27.90    8.40
  -1  10  -9   31.30    9.30
   1  10   9    8.20    6.70
   2 -10   9    5.10    5.10
  -2 -10  -9    9.80    7.80
  -2  10  -9    5.60    7.30
   2  10   9    6.10    6.40
   3 -10   9  116.39   12.90
  -3 -10  -9   92.99   14.20
   3  10   9   96.29   15.60
  -3  10  -9   98.79   13.40
   4 -10   9    1.70    7.30
  -4 -10  -9   -7.70    7.60
   4  10   9   16.00    9.70
  -4  10  -9   12.90    8.30
   5 -10   9   55.89   11.40
  -5 -10  -9   29.10   10.50
   5  10   9   57.99   13.20
  -5  10  -9   50.69   10.60
   6 -10   9    4.50    8.50
  -6 -10  -9   -1.70    7.80
   6  10   9  -12.50    9.00
  -5 -11   9   45.10   14.50
   5 -11  -9   60.39   12.90
   5  11  -9   37.00   10.10
  -4 -11   9    0.30    9.40
   4 -11  -9   18.20    9.50
  -4  11   9   -3.80    8.10
   4  11  -9   -0.70    5.60
  -3 -11   9   45.60   13.40
   3 -11  -9   45.60   12.40
  -3  11   9   31.70   11.40
   2 -11  -9    7.90    7.90
  -2 -11   9    9.60    9.40
  -2  11   9   20.30   10.00
   2  11  -9    3.70    8.70
   1 -11  -9  113.99   14.60
  -1 -11   9  103.99   16.60
  -1  11   9  105.29   14.50
   1  11  -9  133.29   16.10
   0 -11  -9   -4.80    7.80
   0 -11   9   -2.20    8.30
   0  11  -9   -1.50    8.30
   0  11   9    8.00    7.10
  -1 -11  -9   45.20   10.70
   1 -11   9   98.19   15.80
   1  11   9   79.39   12.50
  -1  11  -9   77.69   13.00
  -2 -11  -9    1.50    6.80
   2 -11   9    5.00    5.70
   2  11   9    4.40    6.70
  -2  11  -9   22.20    9.80
  -3 -11  -9   20.90    9.00
   3 -11   9    5.20    7.20
  -3  11  -9   13.30    9.20
   4 -11   9   10.30    8.00
  -4 -11  -9   15.60    9.10
  -4  11  -9   20.20    9.10
   4  11   9   16.80   11.50
  -5 -11  -9    6.10    9.80
   5 -11   9   12.00    9.20
   5  11   9    8.10   11.00
  -5  11  -9    3.10    7.80
   4 -12  -9   22.70    9.70
  -4 -12   9   -6.10    9.80
  -4  12   9   -2.90    8.30
   3 -12  -9   -4.30    7.50
  -3 -12   9   11.70   10.80
  -3  12   9   -8.70    7.40
   2 -12  -9   42.00   11.60
  -2 -12   9   77.09   16.60
   2  12  -9   47.40   13.10
  -2  12   9   39.30   11.90
   1 -12  -9    8.60    9.10
  -1 -12   9    7.60   11.30
  -1  12   9   11.10    8.20
   1  12  -9    7.90    9.40
   0 -12   9    9.60    9.70
   0 -12  -9   -0.10    7.80
   0  12  -9    4.80    9.30
   0  12   9    2.40    7.30
  -1 -12  -9   26.60   10.40
   1 -12   9   31.10   13.40
   1  12   9   38.80    9.60
  -1  12  -9   45.70   12.10
  -2 -12  -9   -6.60    7.00
   2 -12   9   -2.20    9.90
  -2  12  -9    3.70    8.70
   2  12   9    9.90    7.50
   3 -12   9   10.00    7.70
  -4 -12  -9    1.30    8.10
  -4  12  -9  -11.90    7.70
   2 -13  -9   18.20    9.00
  -2 -13   9    0.60   10.60
   2  13  -9    4.30    9.30
  -2  13   9  -13.40    7.60
  -1 -13   9   -9.40   10.00
   1 -13  -9    5.60    8.60
   1  13  -9   16.30   11.00
  -1  13   9    2.30    7.10
   0 -13   9   12.30   10.30
   0  13  -9   -6.40    9.30
   0  13   9    4.40    8.60
  -1 -13  -9    5.90    8.10
   1 -13   9    4.90   11.40
   1  13   9   21.10    9.60
  -1  13  -9   16.80    9.50
   2 -13   9   20.40   10.80
   2  13   9    8.40    8.60
  10   0 -10    6.20    6.50
 -10   0  10   18.00   10.10
  -9   0  10    7.50    7.90
   9   0 -10   10.30    6.80
  -8   0  10   -5.70    6.50
   8   0 -10   -5.80    5.40
   7   0 -10   -1.20    4.80
  -7   0  10    4.30    7.50
  -6   0  10   68.59   11.10
   6   0 -10   91.19    9.90
   5   0 -10   -0.90    4.20
   5   0 -10   -3.80    2.60
  -5   0  10   -5.70    5.70
  -4   0  10   11.40    6.80
   4   0 -10   12.30    4.90
  -3   0  10   10.10    5.40
   3   0 -10    4.10    3.90
   2   0 -10 1958.80   48.60
  -2   0  10 1887.41   49.20
  -1   0  10    0.60    4.60
   1   0 -10    1.90    4.00
  -1   0  10   -1.00    2.60
   1   0 -10   -2.60    2.30
   0   0  10   47.30    5.40
   0   0 -10   57.69    7.40
   0   0  10   56.69    9.40
  -1   0 -10    0.10    4.80
   1   0  10   -1.20    3.60
  -2   0 -10   90.69    9.40
   2   0  10   81.89    8.10
   3   0  10    1.20    4.60
  -3   0 -10    5.40    5.40
   4   0  10    7.00    4.40
  -4   0 -10    1.80    5.20
  -5   0 -10   -3.20    5.60
   5   0  10    1.70    4.90
  -6   0 -10  123.89   13.50
   6   0  10  132.39   12.00
  -7   0 -10   -3.40    7.20
   7   0  10   -1.00    6.00
   8   0  10  127.29   15.00
  -8   0 -10  141.49   17.30
   9   0  10   -8.60    5.80
  -9   0 -10  -11.80    9.50
  10   1 -10    1.10    6.60
  -9  -1  10    5.40    9.20
  -9  -1  10    0.90    6.70
   9  -1 -10   -4.60    4.80
  -9   1  10    3.20    7.50
   9   1 -10    0.80    5.60
  -9   1  10    5.00    7.70
   8  -1 -10   36.60    9.20
  -8  -1  10   47.70   11.30
   8   1 -10   49.60   11.60
  -8   1  10   65.19   12.60
  -8   1  10   48.80   10.80
  -7  -1  10    7.80    7.70
   7  -1 -10   13.00    6.50
  -7   1  10    1.00    7.80
   7   1 -10   17.10    7.80
   6  -1 -10   13.70    6.10
   6  -1 -10   15.50    5.00
  -6  -1  10   20.40    8.50
  -6   1  10   33.00    9.20
   6   1 -10   11.30    5.60
   5  -1 -10  108.29    7.70
   5  -1 -10  112.99    9.60
  -5  -1  10   95.29   11.40
  -5   1  10  112.19   11.60
   4  -1 -10   69.89    5.90
   4  -1 -10   67.59    7.50
  -4  -1  10   66.09   10.20
  -4   1  10   92.99   10.50
   4   1 -10   71.49    8.00
   3  -1 -10  125.79    8.70
   3  -1 -10  129.79    6.90
  -3  -1  10  111.19   10.60
  -3   1  10  137.69   11.20
   3   1 -10  114.69    9.00
  -2  -1  10 2129.09   54.29
   2  -1 -10 2196.38   52.89
   2  -1 -10 2137.09   50.19
   2   1 -10 2181.88   53.99
  -2   1  10 2130.89   54.29
  -1  -1  10   59.99    8.40
   1  -1 -10   63.09    5.60
  -1   1  10   71.99    8.30
   1   1 -10   71.69    7.70
  -1   1  10   76.99    5.90
   0  -1  10  369.56   13.80
   0  -1  10  355.16   11.60
   0  -1 -10  356.86   14.30
   0   1 -10  376.96   14.80
   0   1  10  361.86   12.90
   1  -1  10   28.70    4.90
   1  -1  10   33.70    5.30
  -1  -1 -10   40.20    6.60
   1   1  10   33.60    5.40
  -1   1 -10   30.30    6.50
   2  -1  10   40.00    6.60
  -2  -1 -10   42.20    7.60
   2   1  10   31.40    6.50
  -2   1 -10   33.30    6.80
   3  -1  10   -1.30    3.70
  -3  -1 -10    6.80    5.80
  -3   1 -10   -2.30    4.80
   3   1  10    2.70    4.30
  -4  -1 -10   27.90    7.20
   4  -1  10   26.80    6.50
   4   1  10   23.60    6.40
  -4   1 -10   24.80    7.50
  -5  -1 -10   68.69   10.70
   5  -1  10  107.19   10.20
  -5   1 -10   91.59   11.20
   5   1  10   73.69    9.80
   6  -1  10   26.10    7.80
  -6  -1 -10   36.40    9.40
  -6   1 -10   46.50   10.90
   6   1  10   54.69   10.40
   7  -1  10   40.50    9.90
  -7  -1 -10   45.30   11.80
   7   1  10   40.30    9.50
  -7   1 -10   62.79   12.20
  -8  -1 -10   24.00   11.90
   8  -1  10   34.70   10.00
   8   1  10   42.70   11.20
  -8   1 -10   43.00   11.60
   9  -1  10    3.10    7.30
  -9  -1 -10    1.10   10.80
   9   1  10   17.10    8.60
  -9   1 -10   -1.60    9.70
  -9  -2  10   21.50   10.70
  -9   2  10   10.10    9.80
   9   2 -10    4.30    7.70
  -8  -2  10   14.70    8.30
   8  -2 -10    3.30    6.30
  -8   2  10   -1.50    7.90
   8   2 -10   -1.60    5.70
  -8   2  10   -2.80    6.00
   7  -2 -10   12.40    6.90
   7  -2 -10    0.10    4.40
  -7  -2  10    4.50    8.10
  -7   2  10   -5.80    7.40
   7   2 -10    2.80    6.10
   6  -2 -10   14.90    6.20
  -6  -2  10   14.80    7.70
   6  -2 -10   15.50    5.70
  -6   2  10    6.40    8.10
   6   2 -10   12.90    6.00
   5  -2 -10   11.60    4.30
  -5  -2  10   15.10    7.30
   5  -2 -10   14.30    5.10
   5   2 -10    5.40    4.80
  -5   2  10    2.30    6.30
   4  -2 -10  135.39    9.10
  -4  -2  10  143.89   11.90
   4  -2 -10  132.79    8.40
   4   2 -10  142.59   10.40
  -4   2  10  150.68   12.20
   3  -2 -10   -1.80    3.50
   3  -2 -10    6.50    3.20
  -3  -2  10   13.70    6.30
   3   2 -10    5.80    4.50
  -3   2  10   -5.70    5.00
  -2  -2  10    1.20    5.30
   2  -2 -10   12.60    4.30
  -2   2  10    1.30    5.50
   2   2 -10    9.50    4.80
   1  -2 -10  833.22   24.00
  -1  -2  10  836.12   25.50
   1   2 -10  832.12   25.20
  -1   2  10  876.11   23.70
  -1   2  10  832.82   25.10
   0  -2  10  268.77   12.10
   0  -2  10  247.98    9.20
   0  -2 -10  263.97   12.00
   0   2  10  262.27   11.50
   0   2 -10  259.27   12.50
   1  -2  10  163.18    8.50
  -1  -2 -10  168.98   10.40
  -1   2 -10  172.98   10.90
   1   2  10  175.98    9.80
   2  -2  10    8.40    4.10
  -2   2 -10    4.50    7.40
   2   2  10   12.60    4.90
   3  -2  10   23.80    5.60
  -3  -2 -10   11.40    6.50
  -3   2 -10   14.90    6.50
   3   2  10   18.80    5.70
  -4  -2 -10    5.20    5.50
   4  -2  10    0.60    4.50
   4   2  10    6.30    5.10
  -4   2 -10    5.00    5.70
   5  -2  10  164.28   12.50
  -5  -2 -10  167.88   14.00
   5   2  10  162.88   12.50
  -5   2 -10  220.08   14.80
   6  -2  10    4.20    5.80
  -6  -2 -10   14.70    8.40
   6   2  10    8.30    6.20
  -6   2 -10   19.00    7.90
   7  -2  10    6.90    6.80
  -7  -2 -10    7.90    7.40
  -7   2 -10   -8.60    6.80
   7   2  10    7.60    7.10
   8  -2  10   21.80    9.10
  -8  -2 -10   33.50   12.40
  -8   2 -10   29.10    9.90
   8   2  10   21.00    9.10
   9  -2  10   11.00    7.50
  -9  -2 -10    4.00   10.50
   9   2  10   15.30    9.30
  -9   2 -10   20.00    9.50
  -9  -3  10   13.30   10.80
  -9   3  10   27.50    9.30
   9   3 -10    5.50    7.90
  -8  -3  10   20.00    8.30
   8   3 -10    5.40    7.10
  -7  -3  10   81.79   13.20
  -7   3  10   61.39   11.70
   7   3 -10   48.40   10.10
   6  -3 -10   41.10    7.30
  -6  -3  10   59.99   11.70
   6   3 -10   56.69    9.40
  -6   3  10   49.70   10.70
  -5  -3  10  201.28   14.40
   5  -3 -10  188.08   10.60
   5   3 -10  158.88   12.20
  -5   3  10  159.48   13.70
  -4  -3  10   18.60    7.10
   4  -3 -10   10.10    4.30
   4   3 -10   19.60    6.50
  -4   3  10    9.20    7.00
   3  -3 -10  364.26   13.20
   3  -3 -10  386.26   17.30
  -3  -3  10  314.17   16.40
   3   3 -10  351.26   15.70
  -3   3  10  390.26   17.60
   2  -3 -10    5.90    3.20
  -2  -3  10   -3.60    4.90
   2  -3 -10    1.30    3.60
  -2   3  10   -4.20    5.40
   2   3 -10    3.70    4.40
   1  -3 -10    2.20    4.30
   1  -3 -10   -2.40    3.30
  -1  -3  10    9.20    5.50
  -1   3  10    1.40    5.30
   1   3 -10    2.90    4.00
   0  -3 -10  134.69    9.20
   0  -3  10  124.89    9.30
   0  -3  10  113.49    6.30
   0  -3 -10  104.89    8.80
   0   3 -10  116.69    9.20
   0   3  10  117.89    8.70
   0   3  10  124.19    9.10
   1  -3  10   -2.00    2.90
   1  -3  10   -0.40    3.70
   1   3  10    1.90    3.70
   1   3  10    2.80    4.40
   2  -3  10    4.00    3.80
  -2  -3 -10    6.90    5.00
  -2   3 -10    3.20    4.00
   2   3  10    6.70    5.10
  -2   3 -10    7.40    5.40
  -3  -3 -10   -1.90    4.90
   3  -3  10    2.00    4.20
  -3   3 -10    2.40    4.50
   3   3  10    8.90    5.50
   4  -3  10   50.29    8.30
  -4  -3 -10   50.79    9.50
   4   3  10   58.89    9.40
  -4   3 -10   57.69    9.10
   5  -3  10   10.90    6.20
  -5  -3 -10   14.50    6.70
   5   3  10   21.10    6.40
  -5   3 -10   19.40    7.00
   6  -3  10   82.99   13.80
  -6  -3 -10   96.09   13.80
   6   3  10   80.29   11.20
   7  -3  10   38.90   10.30
  -7  -3 -10   36.60   11.20
   7   3  10   19.40    9.00
  -7   3 -10   41.20   10.40
  -8  -3 -10   25.20   12.60
   8  -3  10   19.10    8.40
   8   3  10   13.00    8.20
  -8   3 -10   13.10    8.00
   9  -3  10   44.70   11.50
  -9  -3 -10   11.70   12.70
  -9   3 -10   34.90   10.60
   9   3  10   10.70    8.60
  -9  -4  10   14.40   12.60
  -9   4  10   -3.90   11.60
  -8  -4  10   27.30    9.40
   8  -4 -10   12.90    6.80
  -8   4  10   19.70   10.30
   8   4 -10   34.50   11.00
  -7  -4  10    3.30    7.70
   7  -4 -10   -3.80    4.60
  -7   4  10   -1.90    8.40
   7   4 -10   -6.20    5.20
   6  -4 -10   30.50    6.90
  -6  -4  10   23.30    9.10
   6   4 -10   14.20    6.50
  -6   4  10   19.10    8.70
   5  -4 -10    8.00    5.30
  -5  -4  10   25.60    8.10
   5   4 -10   16.70    6.70
  -5   4  10   13.30    7.50
   4  -4 -10   43.10    7.60
   4  -4 -10   31.80    5.20
  -4  -4  10   42.00    9.00
   4   4 -10   30.60    7.20
  -4   4  10   41.60    9.00
  -3  -4  10   72.09    9.60
   3  -4 -10   85.89    8.30
   3   4 -10   83.19    8.60
  -3   4  10   76.89   10.20
  -2  -4  10   33.70    7.50
  -1  -4  10  289.17   14.30
   1  -4 -10  260.47   10.70
   1  -4 -10  264.47   12.90
  -1   4  10  275.57   13.60
   1   4 -10  280.37   13.50
   0  -4  10    4.90    5.30
   0  -4 -10    2.20    4.70
   0  -4 -10   -1.30    3.70
   0  -4  10    1.40    2.60
   0   4  10    2.10    4.40
   0   4  10   -4.90    4.10
   0   4 -10   -2.50    4.10
   1  -4  10  426.46   15.20
   1  -4  10  469.25   17.40
  -1  -4 -10  448.46   16.50
   1   4  10  451.05   17.60
  -1   4 -10  446.56   17.30
  -1   4 -10  426.76   16.30
   1   4  10  426.46   15.80
   2  -4  10   45.60    6.90
  -2  -4 -10   48.00    7.80
   2   4  10   64.19    8.80
  -2   4 -10   58.59    8.50
  -2   4 -10   47.50    6.80
   3  -4  10   93.99    8.90
   3  -4  10   97.29    8.00
  -3  -4 -10   97.69   10.20
   3   4  10   98.59    9.90
  -3   4 -10   97.69   10.40
  -3   4 -10   85.69    7.50
  -4  -4 -10   -4.80    5.20
   4  -4  10   -4.70    3.90
  -4   4 -10   -7.60    5.10
   4   4  10    5.20    5.50
   5  -4  10   14.70    7.20
  -5  -4 -10    8.60    7.10
  -5   4 -10   -4.50    6.40
   5   4  10   24.30    7.50
  -6  -4 -10   29.90   10.00
   6  -4  10    9.70    7.10
   6   4  10   35.20    8.80
  -6   4 -10   28.40    7.80
   7  -4  10    7.40    8.20
   7   4  10   -1.90    7.10
  -7   4 -10   19.60    7.60
  -8  -4 -10  -15.50    8.80
   8  -4  10   -4.00    7.20
  -8   4 -10    7.10    6.80
   8   4  10    0.00    7.70
   9  -4  10   -1.20    7.20
  -9  -4 -10   14.40   12.70
  -9   4 -10   26.90    9.40
   9   4  10   -1.10    9.10
  -9  -5  10   -4.10   10.90
   9   5 -10   -3.60    6.40
  -8  -5  10   10.80    7.70
   8  -5 -10   10.90    7.00
  -8   5  10  -11.70    8.70
   8   5 -10    1.00    7.90
   7  -5 -10   55.49   10.20
  -7  -5  10   70.59   12.50
   7   5 -10   50.39   11.50
  -7   5  10   39.00   10.80
  -6  -5  10   23.90    9.90
   6  -5 -10    9.30    6.30
   6   5 -10   22.60    7.30
  -6   5  10   -2.20    7.70
  -5  -5  10    8.80    6.90
   5  -5 -10   -0.90    4.60
   5   5 -10   -4.40    4.70
  -5   5  10   -8.00    6.50
   4  -5 -10  110.59   10.20
  -4  -5  10  112.99   12.00
   4   5 -10  110.29   10.40
  -4   5  10   86.09   11.70
   3  -5 -10   13.60    5.50
  -3  -5  10   17.60    7.10
   3   5 -10   10.00    5.80
  -3   5  10    1.90    6.10
  -2  -5  10  244.28   14.70
   2  -5 -10  261.87   13.40
   2   5 -10  230.38   13.00
  -2   5  10  248.18   14.70
   1  -5 -10   33.90    7.10
  -1  -5  10   24.70    6.90
   1   5 -10   26.60    6.10
  -1   5  10   32.90    7.10
   0  -5  10  216.18   13.00
   0  -5 -10  201.88   12.50
   0  -5 -10  219.68   10.00
   0  -5  10  209.38    9.20
   0   5  10  228.18   12.30
   0   5 -10  199.88   11.60
   0   5  10  198.48   12.60
  -1  -5 -10   -0.60    3.30
  -1  -5 -10    2.30    5.00
   1  -5  10    1.70    2.80
   1  -5  10   -0.90    4.20
   1   5  10    4.70    4.90
  -1   5 -10   -0.70    3.70
  -1   5 -10    0.30    4.60
  -2  -5 -10   43.40    7.50
   2  -5  10   42.90    6.70
   2  -5  10   45.40    7.50
   2   5  10   51.29    8.40
  -2   5 -10   45.80    7.30
  -2   5 -10   46.20    7.20
  -3  -5 -10   18.30    7.00
   3  -5  10   40.50    7.40
   3   5  10   27.90    7.50
  -3   5 -10   25.10    7.00
  -3   5 -10   43.80    6.90
   4  -5  10    9.80    5.80
  -4  -5 -10   17.10    7.20
  -4   5 -10   12.50    6.60
  -4   5 -10    4.40    4.70
   4   5  10   14.10    6.20
  -5  -5 -10   26.40    8.90
   5  -5  10   14.70    6.60
  -5   5 -10   24.10    6.60
   5   5  10   14.60    7.00
   6  -5  10    3.60    6.60
  -6  -5 -10    6.40    8.20
  -6   5 -10    2.00    5.70
   6   5  10    4.40    6.90
  -7  -5 -10    9.80   10.10
  -7   5 -10    8.90    6.50
   7   5  10   21.80    8.70
   8  -5  10    9.20    9.50
  -8  -5 -10   -2.50   11.90
   8   5  10    1.00    7.80
   9  -5  10   -3.80    7.90
  -9  -5 -10   15.60   14.30
   9   5  10  -11.20    6.70
   9   6 -10    5.30    8.60
  -9   6  10   -0.80    7.70
   8  -6 -10   68.09   11.50
  -8  -6  10   33.50   10.90
  -8   6  10   40.00   11.90
   8   6 -10   38.30   11.80
  -7  -6  10   14.40    8.50
   7  -6 -10   30.60    8.90
   7   6 -10   19.70    8.50
  -7   6  10   10.70    9.60
   6  -6 -10   -1.30    5.60
  -6  -6  10    3.50    7.20
  -6   6  10   -2.30    7.90
   6   6 -10    0.10    6.30
  -5  -6  10    1.10    7.40
   5   6 -10   -6.60    4.90
  -5   6  10    7.30    7.90
   4  -6 -10  292.17   16.20
  -4  -6  10  265.17   17.20
  -4   6  10  314.87   18.60
   4   6 -10  289.97   16.30
  -3  -6  10   11.70    7.00
   3  -6 -10    4.40    5.20
  -3   6  10    5.00    6.30
   3   6 -10   13.70    5.70
   2  -6 -10  142.19   11.20
  -2  -6  10  135.39   12.40
   2   6 -10  131.29   10.70
  -2   6  10  151.08   12.20
  -1  -6  10   92.49   10.50
   1  -6 -10  101.39   10.30
   1   6 -10   80.89    8.90
  -1   6  10  101.59   10.50
   0  -6  10   21.20    6.60
   0  -6  10    8.20    3.20
   0  -6 -10   10.40    6.50
   0   6 -10   17.00    5.40
   0   6 -10   18.20    6.50
   0   6  10    9.90    5.50
  -1  -6 -10    7.80    3.80
  -1  -6 -10    4.30    5.60
   1  -6  10   -3.30    3.00
   1  -6  10    1.60    4.80
   1   6  10    0.50    5.00
  -1   6 -10   11.50    6.00
  -1   6 -10    7.80    4.70
  -2  -6 -10   16.10    6.70
  -2  -6 -10   17.80    5.70
   2  -6  10   33.00    6.30
   2   6  10   31.40    6.20
  -2   6 -10   30.70    6.70
   2   6  10   21.50    7.10
   3  -6  10  100.99   10.00
   3   6  10   88.99   11.10
  -4  -6 -10   59.79   11.20
   4  -6  10   43.20    8.70
   4   6  10   56.39   10.50
  -4   6 -10   43.60    7.50
  -5  -6 -10   23.80    9.00
   5  -6  10   29.20    8.60
   5   6  10   34.70    9.70
  -6  -6 -10  106.29   15.20
   6  -6  10  101.49   13.20
   6   6  10   82.79   12.50
  -7  -6 -10    4.00   10.00
   7  -6  10    7.30    8.10
   7   6  10   10.80    8.00
   8  -6  10   21.50   12.30
  -8  -6 -10    3.80   10.30
   8   6  10   28.30   10.30
  -8  -7  10    3.90   10.30
   8  -7 -10   11.30    7.10
  -8   7  10    5.10    8.70
   8   7 -10   -0.70    8.20
   7  -7 -10    8.40    7.30
   7   7 -10    2.70    7.40
  -7   7  10    4.20    9.10
   6  -7 -10   53.99   10.80
   6   7 -10   59.99   11.70
  -6   7  10   54.69   11.40
  -5  -7  10   61.29   12.80
   5  -7 -10   50.29   10.70
   5   7 -10   42.90    9.60
  -5   7  10   30.40    9.80
  -4  -7  10   -1.50    6.50
   4  -7 -10    3.00    5.70
   4   7 -10    4.50    5.50
  -4   7  10    0.60    7.00
  -3  -7  10   11.60    7.70
   3  -7 -10   14.30    6.50
   3   7 -10    9.70    5.50
  -3   7  10   12.10    7.30
   2  -7 -10    5.50    5.40
  -2  -7  10    6.00    6.80
   2   7 -10    2.60    4.80
  -2   7  10   14.40    7.20
   1  -7 -10    0.50    4.90
  -1  -7  10    3.80    5.50
   1   7 -10    5.30    4.80
  -1   7  10   11.20    6.20
   0  -7 -10  169.18   12.80
   0  -7  10  162.28   12.90
   0  -7  10  163.38    9.30
   0   7  10  185.38   12.80
   0   7 -10  175.48   11.30
   0   7 -10  163.48   12.60
   1  -7  10  218.68   11.50
   1  -7  10  191.78   13.80
  -1  -7 -10  208.18   14.30
  -1  -7 -10  206.28   11.20
   1   7  10  220.88   15.00
   1   7  10  231.08   13.30
  -1   7 -10  214.98   13.70
  -2  -7 -10    0.60    3.90
   2  -7  10    1.20    3.70
  -2  -7 -10    9.20    6.30
   2   7  10   -3.70    4.80
  -2   7 -10    8.20    5.70
  -3  -7 -10   23.00    7.10
   3  -7  10   21.80    6.30
  -3  -7 -10   29.90    8.90
   3   7  10   26.40    8.20
  -3   7 -10   21.60    6.70
  -3   7 -10   22.70    6.50
  -4  -7 -10   -0.80    5.40
   4  -7  10    5.50    5.80
   4   7  10   -2.60    7.00
  -4   7 -10   11.90    6.50
  -4   7 -10   26.30    7.50
  -5  -7 -10   25.50    9.90
   5  -7  10    7.60    7.80
   5   7  10    6.60    7.60
   6  -7  10    5.60    7.50
  -6  -7 -10    2.80    8.30
   6   7  10   10.10    9.30
   7  -7  10   53.99   12.60
  -7  -7 -10   14.90   13.30
   7   7  10   37.70   11.30
   8  -7  10   14.70    9.20
  -8  -7 -10   17.70   14.10
   8   7  10   20.60    9.50
  -8  -8  10  -11.30    9.20
   8  -8 -10   11.00    8.50
   8   8 -10    2.80    8.70
  -8   8  10  -12.70    8.40
  -7  -8  10  -12.60    7.30
   7   8 -10    7.40    7.70
  -7   8  10   -1.00    9.50
   6  -8 -10    3.90    7.10
  -6  -8  10   14.10    9.70
  -6   8  10    1.00    9.30
   6   8 -10   18.00    8.90
   5  -8 -10   -7.20    6.90
  -5  -8  10   11.10    9.10
   5   8 -10    3.80    5.80
  -4  -8  10    6.60    8.60
   4  -8 -10   -1.60    6.00
  -4   8  10   -3.10    7.40
   4   8 -10    6.20    5.70
   3  -8 -10   65.59   11.80
  -3  -8  10   80.99   12.70
  -3   8  10   70.09   11.70
  -2  -8  10    0.20    6.30
   2  -8 -10   -5.60    5.50
  -2   8  10   -1.30    6.60
   2   8 -10    2.10    5.00
  -1  -8  10   97.79   12.40
   1  -8 -10   99.39   12.20
  -1   8  10  115.09   12.00
   1   8 -10  127.69   10.80
   1   8 -10  108.59   12.50
   0  -8  10  183.28   14.60
   0  -8  10  154.98   10.00
   0  -8 -10  144.39   13.00
   0   8  10  158.38   12.60
   0   8 -10  156.08   13.20
   1  -8  10  118.39   12.30
  -1  -8 -10  114.09   13.10
   1  -8  10  141.49   10.00
  -1   8 -10  124.49   11.20
  -1   8 -10  120.19   12.00
   1   8  10  141.49   11.60
   2  -8  10    9.70    6.50
   2  -8  10   -0.90    4.00
  -2  -8 -10    5.10    6.70
  -2   8 -10    0.00    5.40
  -2   8 -10   10.30    4.60
   2   8  10    8.40    6.80
  -3  -8 -10    3.20    5.20
   3  -8  10   -1.30    4.70
  -3  -8 -10   13.20    7.20
  -3   8 -10    7.10    6.50
   3   8  10    3.90    7.20
   4  -8  10   11.00    7.10
  -4  -8 -10    1.30    8.00
  -4  -8 -10   14.90    7.20
  -4   8 -10    0.70    6.00
   4   8  10    4.20    9.10
  -5  -8 -10   64.49   12.20
   5  -8  10   65.79   12.20
  -5   8 -10   39.10   10.40
   5   8  10   72.39   13.10
  -6  -8 -10   13.20    9.10
   6  -8  10    4.50    8.00
   6   8  10    6.00    8.80
   7  -8  10    7.70    7.90
  -7  -8 -10   -1.20    8.40
   7   8  10  -11.30    8.30
   7  -9 -10   58.59   12.60
   7   9 -10   96.89   14.50
  -7   9  10   59.79   14.80
   6  -9 -10   28.20    9.90
  -6  -9  10   19.10    9.90
   6   9 -10   13.60    9.50
  -6   9  10   18.40   10.50
   5  -9 -10    8.80    7.90
  -5  -9  10    0.60    9.00
  -5   9  10   -1.50    8.20
   5   9 -10    9.80    7.50
   4  -9 -10   23.60    9.50
  -4  -9  10    0.10    8.60
   4   9 -10    5.00    6.60
  -4   9  10    3.90    8.20
   3  -9 -10    4.20    7.30
  -3  -9  10   -2.60    8.90
   3   9 -10    8.30    5.80
  -3   9  10    2.30    7.30
  -2  -9  10   30.70    9.90
   2  -9 -10   32.00    9.10
   2   9 -10   22.80    6.50
  -2   9  10   20.90    9.10
  -1  -9  10   90.79   13.00
   1  -9 -10   82.89   12.00
  -1   9  10   69.49   10.90
   1   9 -10   74.89   12.50
   0  -9  10   57.39   11.70
   0  -9 -10   48.10   10.70
   0   9 -10   60.69   10.90
   0   9  10   28.60    8.20
   1  -9  10   -0.30    3.70
  -1  -9 -10   -5.30    6.50
   1  -9  10    2.30    7.30
  -1   9 -10   -0.30    6.10
   1   9  10    3.70    5.60
  -2  -9 -10    2.10    7.90
   2  -9  10   10.90    7.50
   2  -9  10    6.30    5.30
  -2   9 -10    0.50    6.20
   2   9  10   13.80    8.80
   2   9  10    2.80    7.50
   3  -9  10   38.10    8.90
  -3  -9 -10   14.70    9.10
  -3   9 -10   39.60    9.50
   3   9  10   33.20   10.70
   4  -9  10   70.69   11.90
  -4  -9 -10   43.00   11.20
  -4   9 -10   53.59   10.40
   4   9  10   62.89   12.30
   5  -9  10   38.70   10.50
  -5  -9 -10   17.00    9.70
  -5  -9 -10   20.40    8.50
   5   9  10   27.20   10.40
  -5   9 -10   38.30    9.90
   6  -9  10    7.90    8.20
  -6  -9 -10    6.50    8.10
   6   9  10    7.10   10.90
   7  -9  10  -11.30    7.10
  -7  -9 -10   20.50   11.50
   7   9  10   11.60   10.70
   6 -10 -10  103.79   15.40
  -6 -10  10   82.99   17.70
  -6  10  10   47.70   13.30
   5 -10 -10    0.00    8.00
  -5 -10  10   22.00   12.20
  -5  10  10   24.90   10.50
   5  10 -10   -4.90    6.40
  -4 -10  10    8.20    9.90
   4 -10 -10    1.40    8.30
   4  10 -10   10.20    6.50
  -4  10  10    1.10    8.10
  -3 -10  10   -6.60    9.40
   3 -10 -10    5.80    7.30
  -3  10  10   -7.60    6.70
   3  10 -10    3.20    5.20
   2 -10 -10   -1.80    6.50
   2  10 -10   -2.40    4.70
  -2  10  10   -3.00    7.40
   1 -10 -10   26.30    9.20
  -1 -10  10   47.10   11.90
  -1  10  10   18.20    8.60
   1  10 -10   37.00   10.90
   0 -10  10   20.20    9.80
   0 -10 -10    6.40    7.70
   0  10 -10   11.30    7.70
   0  10  10   13.40    7.30
   1 -10  10    0.30    5.50
   1 -10  10   -5.30    6.70
   1  10  10   -5.60    5.10
  -1  10 -10    1.20    7.10
  -2 -10 -10    5.50    8.10
   2 -10  10    6.50    8.20
   2  10  10   20.70    7.60
  -2  10 -10   32.20    9.00
  -3 -10 -10   16.10    8.00
   3 -10  10   46.70   10.10
   3  10  10   47.30   12.50
  -3  10 -10   44.00   10.10
  -4 -10 -10   -4.90    8.30
   4 -10  10   -2.80    6.70
   4  10  10   -3.80    8.60
   5 -10  10    4.60    8.50
  -5 -10 -10    1.70    8.70
  -5  10 -10   -6.40    6.80
   5  10  10    6.30    9.40
  -6 -10 -10    0.60    8.00
   6  10  10   -7.00    9.60
  -5 -11  10  -12.20    9.00
   5 -11 -10    9.00    9.50
  -5  11  10   18.20    9.60
   5  11 -10   -4.40    5.70
  -4 -11  10    1.50    9.60
   4 -11 -10    4.70    8.60
  -4  11  10   -1.60    8.40
   4  11 -10   -1.90    5.70
  -3 -11  10   11.30   11.20
   3 -11 -10    2.10    8.80
  -3  11  10   -5.60    8.20
   2 -11 -10    9.60    9.10
  -2 -11  10   14.10   11.70
  -2  11  10   -8.10    7.20
  -1 -11  10    8.20    9.90
   1 -11 -10   -6.30    6.80
   1  11 -10    5.70    8.90
  -1  11  10    1.60    7.70
   0 -11  10   51.79   12.60
   0 -11 -10   26.40   10.10
   0  11 -10   55.59   12.40
   0  11  10   34.70   10.00
  -1 -11 -10   29.60   10.70
   1 -11  10   30.50   10.90
  -1  11 -10   19.70    9.30
   1  11  10   24.20    9.00
  -2 -11 -10    7.10    8.80
   2 -11  10   27.00    8.20
   2 -11  10   12.10   10.10
  -2  11 -10   26.00   10.10
   2  11  10   24.40    7.90
   3 -11  10    8.80    7.10
  -3 -11 -10   -0.30    7.90
  -3  11 -10   19.80    9.20
   4 -11  10   41.60   10.60
  -4 -11 -10   26.80   11.10
  -4  11 -10   62.39   12.30
   4  11  10   38.50   13.70
   5 -11  10    0.60    8.10
  -5 -11 -10  -14.10    8.10
   5  11  10    2.00    9.50
  -5  11 -10   -8.80    7.30
   4 -12 -10   11.30    9.70
  -4 -12  10   12.10   11.00
  -4  12  10  -10.80    7.90
   3 -12 -10    2.00    8.20
  -3  12  10    0.40    9.10
   2 -12 -10   31.50   10.50
  -2 -12  10   11.80   10.80
  -2  12  10   12.30   10.10
   1 -12 -10   -4.70    8.00
  -1 -12  10   15.00   11.10
  -1  12  10   10.60    9.40
   1  12 -10    8.40   10.10
   0 -12  10   19.90   10.50
   0 -12 -10    2.50    7.70
   0  12 -10   36.00   11.70
  -1 -12 -10   -8.70    8.60
   1 -12  10   11.50   10.00
  -1  12 -10   -3.80    8.30
   2 -12  10    8.00   10.20
  -2 -12 -10   15.00    9.10
   2  12  10   13.70    7.10
  -2  12 -10   17.20   10.30
   3 -12  10   10.30    7.90
  -3 -12 -10    1.10    8.30
   3 -12  10   15.00   10.60
  -3  12 -10    3.90    8.40
   4 -12  10    1.50    7.70
  -4 -12 -10   15.20    9.40
  -4  12 -10   21.10   10.10
  -2 -13  10  -12.00    8.70
   2 -13 -10    6.80    8.20
  -2  13  10   12.20   10.30
   1 -13 -10    0.30    7.60
  -1 -13  10   -0.30    9.80
   1  13 -10    6.40   10.50
   0 -13 -10   14.20    9.30
   0 -13  10   13.00   10.80
   0  13 -10    5.40    8.10
   1 -13  10    9.10   10.40
  -1  13 -10    2.60    9.00
   1  13  10   -2.00    6.60
  -9   0  11    4.00    8.80
   9   0 -11   22.40    9.60
  -8   0  11   11.60    8.00
   8   0 -11   -0.50    6.20
  -7   0  11  278.97   18.30
   7   0 -11  238.38   16.10
  -6   0  11    0.20    7.00
   6   0 -11   -0.90    4.60
   5   0 -11   68.89    8.80
  -5   0  11   96.89   11.60
   4   0 -11    2.10    3.90
  -4   0  11   -4.10    5.60
   3   0 -11  789.82   25.00
  -3   0  11  813.22   26.60
  -2   0  11   -0.40    5.10
   2   0 -11   -1.40    3.70
   1   0 -11 1126.29   31.60
  -1   0  11 1155.18   31.80
  -1   0  11 1116.09   27.80
   0   0  11   -1.00    3.10
   0   0 -11    1.00    4.40
   0   0  11    2.80    4.60
  -1   0 -11    6.70    5.30
   1   0  11    9.70    4.20
   2   0  11    0.40    4.10
  -3   0 -11   -5.70    4.90
   3   0  11    0.80    4.80
  -4   0 -11   -1.00    5.60
   4   0  11   -5.20    4.30
   5   0  11  422.16   19.30
  -5   0 -11  430.26   20.60
   6   0  11   -3.10    4.60
  -6   0 -11    5.60    7.00
   7   0  11   83.49   11.90
  -7   0 -11   49.70   12.40
   8   0  11   -1.60    7.20
  -8   0 -11    0.80    8.60
   9   0  11   27.70   11.10
  -9   0 -11   33.00   12.70
  -9  -1  11   12.10    8.10
   9  -1 -11    6.30    8.00
  -9  -1  11    5.10   10.20
  -9   1  11    2.60    7.90
  -9   1  11    5.80    9.10
   9   1 -11    3.00    6.60
  -8  -1  11    4.50    8.30
   8  -1 -11    5.80    6.00
   8   1 -11   -1.40    5.80
   7  -1 -11   41.40    8.80
  -7  -1  11   40.70   11.10
   7   1 -11   47.70   10.30
  -7   1  11   45.80   10.80
   6  -1 -11  128.89   10.80
  -6  -1  11  131.29   13.60
   6   1 -11  122.99   11.60
  -6   1  11  127.99   13.10
   5  -1 -11   48.40    6.00
   5  -1 -11   53.59    7.80
  -5  -1  11   24.50    8.10
   5   1 -11   60.39    9.70
  -5   1  11   58.39   10.60
   4  -1 -11   52.19    7.30
  -4  -1  11   66.99   10.00
   4  -1 -11   61.79    5.50
   4   1 -11   56.69    8.00
  -4   1  11   57.49    9.50
   3  -1 -11  133.19    9.30
   3  -1 -11  146.79    7.40
  -3  -1  11  152.08   11.90
   3   1 -11  144.69   10.20
  -3   1  11  157.28   11.80
  -2  -1  11  544.55   19.80
   2  -1 -11  529.75   18.10
   2  -1 -11  508.15   15.40
  -2   1  11  521.95   19.60
   2   1 -11  509.35   18.90
   1  -1 -11  299.77   11.20
   1  -1 -11  334.17   13.50
  -1  -1  11  324.77   14.40
  -1   1  11  327.37   11.50
  -1   1  11  337.07   14.40
   1   1 -11  317.87   14.20
   0  -1 -11  194.98   11.20
   0  -1  11  185.28    8.30
   0  -1  11  199.48   14.10
   0   1 -11  193.88   11.10
   0   1  11  191.58    9.40
   1  -1  11   20.40    4.70
   1  -1  11   36.30    5.40
  -1  -1 -11   28.20    6.50
  -1   1 -11   21.90    6.10
   1   1  11   24.00    5.50
  -2  -1 -11   -1.70    5.40
   2  -1  11   -2.00    3.60
  -2   1 -11    3.20    4.90
   2   1  11    1.90    4.50
   3  -1  11   64.89    8.10
  -3  -1 -11   60.19    9.50
   3   1  11   78.19    8.80
  -3   1 -11   67.69    9.50
   4  -1  11   29.40    6.80
  -4  -1 -11   27.00    6.90
   4   1  11   22.80    6.50
  -4   1 -11   23.30    7.00
   5  -1  11   56.09    9.30
  -5  -1 -11   24.60    8.20
   5   1  11   45.60    8.40
  -5   1 -11   48.50    9.50
   6  -1  11   37.40    8.70
  -6  -1 -11   41.30   10.60
  -6   1 -11   42.40    9.90
   6   1  11   34.20    8.80
   7  -1  11   42.50   10.40
  -7  -1 -11   13.00    9.30
  -7   1 -11   12.20    9.80
   7   1  11   13.50    8.10
   8  -1  11   58.19   12.60
  -8  -1 -11   44.10   13.50
  -8   1 -11   20.70   11.10
   8   1  11   42.30   11.30
   9  -1  11    0.80    6.50
  -9  -1 -11   -9.00    9.00
   9   1  11    0.70    7.60
  -9   1 -11    8.40    9.80
  -9  -2  11   21.10    9.40
  -9  -2  11    1.00    9.50
   9   2 -11   -4.50    6.90
  -9   2  11   11.60    8.20
   8  -2 -11   19.30    8.40
  -8  -2  11   27.60   10.90
  -8   2  11   12.50    7.60
   8   2 -11    9.90    7.30
  -7  -2  11    6.70    7.90
   7  -2 -11    0.90    4.80
   7   2 -11    2.40    5.70
  -7   2  11    0.20    7.40
   6  -2 -11   15.80    6.10
   6  -2 -11    5.20    4.50
  -6  -2  11    8.30    7.80
   6   2 -11    4.60    5.20
  -6   2  11   12.40    7.70
   5  -2 -11   17.50    4.70
  -5  -2  11    8.50    7.20
   5  -2 -11    5.60    4.40
   5   2 -11    9.00    5.90
  -5   2  11   17.10    7.60
   4  -2 -11    9.20    4.20
   4  -2 -11    4.90    3.90
  -4  -2  11   -1.80    5.50
  -4   2  11    8.80    6.60
   4   2 -11    3.30    4.90
   3  -2 -11   61.89    6.10
  -3  -2  11   63.49    9.40
   3  -2 -11   67.49    6.90
   3   2 -11   62.59    8.00
  -3   2  11   54.39    9.10
   2  -2 -11   95.19    7.60
  -2  -2  11   93.49    9.90
   2  -2 -11   77.49    6.90
  -2   2  11   86.09    9.60
   2   2 -11   89.99    8.60
   1  -2 -11   20.80    4.90
  -1  -2  11   22.70    6.40
  -1   2  11   32.00    6.80
  -1   2  11   21.80    5.20
   1   2 -11   28.20    6.10
   0  -2  11  526.65   18.20
   0  -2  11  530.75   15.40
   0  -2 -11  538.85   18.80
   0   2 -11  535.15   19.20
   0   2  11  524.65   17.60
   1  -2  11  114.59    7.40
   1   2  11  105.89    8.40
  -2  -2 -11  501.05   19.40
   2  -2  11  501.55   17.60
   2   2  11  487.35   18.50
  -2   2 -11  534.65   20.20
  -3  -2 -11   11.90    5.90
   3  -2  11    5.10    4.50
   3   2  11    0.40    4.90
  -3   2 -11   -1.10    5.00
  -4  -2 -11  232.58   14.70
   4  -2  11  243.48   13.60
  -4   2 -11  223.48   14.00
   4   2  11  228.38   13.70
  -5  -2 -11   64.79   11.10
   5  -2  11   73.09    9.70
  -5   2 -11   66.59   10.10
   5   2  11   50.19    9.00
   6  -2  11   43.20   10.10
  -6  -2 -11   31.80    9.20
   6   2  11   48.40    9.90
  -6   2 -11   50.99   11.30
  -7  -2 -11  -17.10    6.30
   7  -2  11    5.80    7.10
  -7   2 -11  -10.60    6.70
   7   2  11    0.60    6.10
   8  -2  11   -2.10    7.00
  -8  -2 -11    4.10    9.20
  -8   2 -11   -2.80    7.50
   8   2  11   -1.40    7.20
   9  -2  11   11.30    8.60
  -9  -2 -11   10.20   11.60
   9   2  11   14.00    9.00
  -9   2 -11    8.80   10.70
  -9  -3  11   -1.90    9.90
  -9  -3  11    2.50    9.60
   9   3 -11   -0.80    7.00
  -9   3  11   -4.50   11.40
  -8  -3  11  103.99   13.80
  -8   3  11   65.09   12.80
   8   3 -11   84.79   13.40
  -7  -3  11   -3.10    7.60
   7   3 -11   -5.00    5.70
  -7   3  11    1.10    8.70
   6  -3 -11  190.48   11.90
  -6  -3  11  166.88   15.10
  -6   3  11  216.18   16.50
   6   3 -11  180.38   14.10
   5  -3 -11   43.50    6.90
  -5  -3  11   45.90    9.70
   5   3 -11   38.90    8.70
  -5   3  11   34.80    9.50
   4  -3 -11  368.36   14.00
  -4  -3  11  328.07   17.50
   4   3 -11  329.37   16.10
  -4   3  11  340.27   18.00
  -3  -3  11    9.30    6.30
   3  -3 -11    8.00    3.70
  -3   3  11    6.20    6.10
   3   3 -11   12.10    5.90
   2  -3 -11   41.10    6.00
  -2  -3  11   45.80    8.70
   2  -3 -11   41.90    5.70
   2   3 -11   42.60    7.20
   1  -3 -11  193.58   10.40
   1  -3 -11  187.78    9.90
  -1  -3  11  206.58   12.30
  -1   3  11  198.88   11.90
   1   3 -11  196.58   11.50
   0  -3 -11   14.20    5.60
   0  -3  11   21.80    6.20
   0  -3  11    7.70    3.10
   0  -3 -11   14.60    5.00
   0   3 -11   22.10    6.20
   0   3  11   17.20    5.20
   0   3  11   16.70    5.50
  -1  -3 -11   54.19    7.60
   1  -3  11   36.40    5.80
   1  -3  11   42.90    6.80
  -1   3 -11   50.89    8.00
   1   3  11   38.30    5.90
   1   3  11   50.99    7.70
   2  -3  11    0.60    3.80
   2  -3  11   -0.60    3.70
  -2  -3 -11   -2.30    5.10
   2   3  11   -1.40    4.50
  -2   3 -11    4.30    6.20
  -3  -3 -11    0.50    5.30
   3  -3  11    3.30    4.60
  -3   3 -11   -3.30    4.80
   3   3  11    1.90    4.90
  -4  -3 -11   11.80    6.60
  -4   3 -11    3.20    6.50
   4   3  11   10.00    6.00
  -5  -3 -11   45.40    9.60
   5  -3  11   39.10    8.80
   5   3  11   53.69    9.60
  -6  -3 -11   39.40   10.60
   6  -3  11   52.89   10.20
  -6   3 -11   41.30   10.30
   6   3  11   27.20    8.70
   7  -3  11    6.10    6.40
  -7  -3 -11  -13.20    7.50
   7   3  11    4.80    6.90
  -7   3 -11   -1.60    6.60
   8  -3  11   -4.90    7.30
  -8  -3 -11   15.20   10.30
  -8   3 -11   17.20    8.70
   8   3  11    9.70    8.70
  -9  -3 -11   24.80   11.70
   9  -3  11    4.60    7.60
   9   3  11    2.80    7.40
  -9   3 -11   23.50    9.20
  -9  -4  11   -8.40    8.40
  -8  -4  11    0.70    7.50
  -8   4  11   10.80    9.60
   8   4 -11   -8.40    6.20
  -7  -4  11   17.80    9.70
   7  -4 -11    9.90    6.20
  -7   4  11    1.70    8.40
   6  -4 -11   -2.30    4.60
  -6  -4  11   -9.20    6.40
  -6   4  11    4.80    7.80
   6   4 -11    0.50    5.00
   5  -4 -11  100.29    9.80
  -5  -4  11   82.49   11.90
   5   4 -11  114.59   11.10
  -5   4  11   77.49   11.70
  -4  -4  11    5.40    6.70
   4  -4 -11    6.10    5.00
   4  -4 -11    7.50    3.80
   4   4 -11    1.70    4.60
  -4   4  11    8.30    6.60
   3  -4 -11  159.98   10.50
  -3  -4  11  181.98   13.00
  -3   4  11  189.58   13.30
   3   4 -11  180.78   11.90
   2  -4 -11   27.80    4.90
  -2  -4  11   36.00    8.10
   2  -4 -11   42.90    7.80
   2   4 -11   39.40    7.30
  -2   4  11   52.69    9.00
   1  -4 -11   48.10    5.90
   1   4 -11   53.89    7.80
   0  -4 -11  146.49   10.50
   0  -4 -11  130.29    9.60
   0  -4  11  151.68   10.80
   0  -4  11  139.09    7.10
   0   4  11  124.99   10.00
   0   4 -11  135.39   10.40
   0   4  11  158.38   10.20
  -1  -4 -11  218.58   11.80
   1  -4  11  220.48   12.20
   1  -4  11  212.78   10.10
   1   4  11  249.28   13.10
   1   4  11  210.38   10.40
  -2  -4 -11  150.58   11.10
   2  -4  11  144.09    9.80
   2   4  11  160.78   11.40
  -2   4 -11  158.28   11.60
  -2   4 -11  147.29    9.60
   3  -4  11  106.29    9.70
  -3  -4 -11   97.79   10.30
   3  -4  11   97.49    8.40
  -3   4 -11  103.69    8.30
   3   4  11   80.89    9.70
  -3   4 -11   91.29   10.70
  -4  -4 -11   37.20    8.70
   4  -4  11   44.50    7.90
   4   4  11   32.20    7.80
  -4   4 -11   48.40    8.70
   5  -4  11   15.50    6.60
  -5  -4 -11   -6.30    6.20
  -5   4 -11    5.90    6.60
   5   4  11    7.20    6.80
   6  -4  11    6.30    8.00
  -6  -4 -11   10.20    8.90
  -6   4 -11   -5.20    5.80
   6   4  11    4.50    6.80
  -7   4 -11   41.70   10.20
   7   4  11   60.69   12.50
   8  -4  11   20.80    9.80
  -8  -4 -11   15.50   11.00
   8   4  11   23.90    9.90
  -8   4 -11   14.70    8.00
  -9  -4 -11   21.10   12.10
   9  -4  11    6.40    7.50
   9   4  11   27.00   10.90
  -9  -5  11    5.40   12.20
  -9   5  11   21.60   11.20
   9   5 -11   24.60   11.10
   8  -5 -11    7.20    6.10
  -8  -5  11   -6.20    7.60
  -8   5  11    3.00    9.50
   8   5 -11   -4.00    7.20
  -7  -5  11   24.10    9.90
   7  -5 -11    8.20    6.80
   7   5 -11    4.00    6.50
  -7   5  11   21.20   10.10
   6  -5 -11   10.50    6.10
  -6  -5  11    4.10    8.10
   6   5 -11    8.10    6.70
  -6   5  11    2.10    8.50
  -5  -5  11  -12.20    5.50
   5  -5 -11    1.10    4.90
  -5   5  11    4.10    7.40
   5   5 -11   10.90    5.40
  -4  -5  11   55.99   10.60
   4  -5 -11   36.80    7.30
   4   5 -11   50.59    8.80
  -4   5  11   46.00   10.30
  -3  -5  11   43.00    8.70
   3   5 -11   61.59    8.50
  -3   5  11   53.39    9.90
   2  -5 -11   71.39    8.60
  -2  -5  11   56.59    9.80
  -2   5  11   74.59   10.20
   2   5 -11   70.99    8.60
  -1  -5  11   67.39    9.90
   1  -5 -11   73.99    8.80
  -1   5  11   70.69    9.30
   1   5 -11   84.39    8.70
   0  -5 -11    2.70    3.80
   0  -5 -11    6.70    5.20
   0  -5  11    0.50    4.80
   0  -5  11   -3.40    2.30
   0   5  11    4.80    4.80
   0   5  11   -0.50    4.70
   0   5 -11    1.70    4.20
  -1  -5 -11  184.88   10.60
  -1  -5 -11  184.38   12.40
   1  -5  11  174.08   11.90
   1  -5  11  164.98    9.60
   1   5  11  195.48   12.40
  -1   5 -11  198.88   11.70
  -1   5 -11  181.78   11.80
   2  -5  11    8.50    4.50
   2  -5  11    4.00    3.70
  -2  -5 -11    4.80    4.70
  -2   5 -11   -2.60    3.90
  -2   5 -11   -7.80    4.20
   2   5  11    8.60    5.90
  -3  -5 -11   68.99    9.60
   3  -5  11   88.69    9.20
   3   5  11   82.29   10.50
  -3   5 -11   71.69    8.20
  -3   5 -11   88.99   10.80
   4  -5  11   10.50    5.40
  -4  -5 -11    0.20    6.20
  -4   5 -11    5.50    4.40
   4   5  11    0.80    5.60
  -4   5 -11    3.70    6.80
  -5  -5 -11   49.90   11.60
   5  -5  11   41.00    9.60
   5   5  11   22.90    7.70
  -5   5 -11   22.30    9.50
  -6  -5 -11   10.60    8.90
   6  -5  11   22.80    8.50
  -6   5 -11   -8.20    8.10
   6   5  11    5.50    7.10
   7  -5  11   30.30   11.20
  -7  -5 -11   42.30   12.50
   7   5  11   30.40   10.00
  -7   5 -11   29.20    8.00
   8  -5  11   13.70   10.00
  -8  -5 -11   -3.00    9.90
   8   5  11   11.40    8.30
  -8  -6  11   31.80   10.00
   8  -6 -11   17.10    7.70
  -8   6  11   15.40   10.50
   8   6 -11   11.70    9.10
   7  -6 -11   22.20    8.20
   7   6 -11   29.60    9.60
  -7   6  11   20.30   10.40
  -6  -6  11   10.70    8.30
   6  -6 -11    7.90    6.80
   6   6 -11   11.40    7.20
  -6   6  11   10.80    9.70
  -5  -6  11  113.79   13.80
   5   6 -11   78.09   10.90
  -5   6  11   80.29   13.10
   4  -6 -11    3.80    5.90
  -4  -6  11   11.70    7.30
  -4   6  11    7.90    7.80
   4   6 -11   -0.90    5.30
   3  -6 -11  346.67   17.20
  -3  -6  11  350.76   18.80
   3   6 -11  330.97   17.00
  -3   6  11  333.67   18.40
  -2  -6  11   14.40    7.00
   2  -6 -11    9.50    5.90
  -2   6  11    7.60    6.00
   2   6 -11    7.70    5.10
  -1  -6  11   88.99   10.70
   1  -6 -11   81.39    9.70
  -1   6  11   78.59   10.20
   0  -6 -11   -0.40    4.80
   0  -6  11   -0.30    5.30
   0  -6  11    2.20    3.10
   0   6 -11    0.00    3.60
   0   6  11   -3.00    4.50
  -1  -6 -11   17.10    4.90
   1  -6  11    7.90    6.10
   1  -6  11    7.30    3.60
  -1  -6 -11    9.30    5.90
   1   6  11   12.20    5.70
  -1   6 -11   11.40    6.00
  -1   6 -11   10.70    5.40
   2  -6  11   29.70    7.20
  -2  -6 -11   35.80    6.90
  -2  -6 -11   33.90    8.80
  -2   6 -11   30.70    6.70
  -2   6 -11   36.10    7.70
   2   6  11   39.90    8.70
   2   6  11   42.20    7.00
   3  -6  11   42.30    7.60
  -3  -6 -11   26.80    7.80
   3  -6  11   34.10    6.70
   3   6  11   19.00    7.10
  -3   6 -11   30.20    7.00
   4  -6  11    4.40    5.50
  -4  -6 -11    4.10    6.40
  -4   6 -11   -2.00    4.20
   4   6  11    6.40    6.50
   5  -6  11   14.30    7.40
  -5  -6 -11   10.10    8.20
   5   6  11   -3.10    6.90
   6  -6  11    0.60    6.50
  -6  -6 -11   -5.70    8.60
   6   6  11    8.50    7.40
  -7  -6 -11   85.09   16.70
   7  -6  11   80.69   14.60
   7   6  11   89.69   14.60
  -8  -6 -11   11.60   11.30
   8  -6  11    9.00    8.50
   8   6  11    9.30    8.20
  -8  -7  11   22.30   10.40
   8  -7 -11   25.40    8.90
   8   7 -11   19.10   10.50
  -8   7  11    5.70    9.50
   7   7 -11   16.40    9.50
  -7   7  11   16.80    9.30
   6  -7 -11   -3.40    6.10
  -6  -7  11   -0.80    8.70
   6   7 -11    6.10    6.90
  -6   7  11   11.90    7.80
   5  -7 -11   -3.90    6.40
  -5  -7  11    6.10    7.40
   5   7 -11    6.10    6.20
  -5   7  11   -8.50    6.20
  -4  -7  11  156.78   15.20
   4  -7 -11  177.18   14.70
   4   7 -11  138.99   12.50
  -4   7  11  150.68   14.60
  -3  -7  11   60.69   12.00
   3  -7 -11   49.70    9.60
   3   7 -11   59.49    8.90
  -3   7  11   33.30    9.10
   2  -7 -11  119.79   11.70
  -2  -7  11  158.18   13.90
  -2   7  11  125.39   13.00
   2   7 -11  141.79   11.50
   1  -7 -11   69.69   10.10
  -1  -7  11   73.69   12.00
   1   7 -11   69.99    9.00
  -1   7  11   85.19   10.90
   0  -7 -11   -4.20    4.90
   0  -7  11    1.70    5.40
   0  -7  11    1.80    2.90
   0   7 -11    1.20    6.10
   0   7 -11   -3.60    4.60
   0   7  11   -4.60    5.10
  -1  -7 -11   51.29    9.60
   1  -7  11   58.29    9.70
  -1  -7 -11   61.29   10.50
   1  -7  11   58.89    7.10
  -1   7 -11   61.39    9.90
   1   7  11   52.59    8.50
   1   7  11   58.99   10.30
   2  -7  11   39.20    9.00
  -2  -7 -11   17.90    8.10
   2  -7  11   54.29    7.40
  -2  -7 -11   41.90    7.20
   2   7  11   30.00    7.70
  -2   7 -11   35.10    7.90
   2   7  11   26.20    7.80
  -3  -7 -11    6.80    6.50
  -3  -7 -11    2.60    4.80
   3  -7  11    3.30    5.50
   3   7  11   -3.30    5.40
  -3   7 -11    5.90    5.20
   4  -7  11    4.80    5.70
  -4  -7 -11   10.60    8.00
   4   7  11    4.60    7.70
  -4   7 -11    9.60    6.20
  -5  -7 -11   56.19   11.90
   5  -7  11   54.69   11.10
   5   7  11   41.50   10.10
  -6  -7 -11   25.80   10.90
   6  -7  11   12.10    8.90
   6   7  11   18.40   10.10
  -7  -7 -11   -1.90   11.10
   7  -7  11    3.30    7.60
   7   7  11   -6.10    7.80
   8  -7  11   16.30    8.30
  -8  -7 -11    7.10   11.20
   8   7  11   12.70    9.50
   7  -8 -11    3.10    6.90
  -7  -8  11   12.50    9.30
  -7   8  11   -8.90    9.30
   7   8 -11   -0.10    7.60
   6  -8 -11   26.10    9.80
  -6  -8  11   12.30   10.50
   6   8 -11   14.10    8.60
  -6   8  11    8.90   10.30
  -5  -8  11    3.90    8.60
   5  -8 -11    2.30    7.90
  -5   8  11   -0.80    8.00
   5   8 -11    3.90    6.90
   4  -8 -11    2.10    7.20
  -4  -8  11  -11.80    8.00
   4   8 -11   12.50    6.00
  -4   8  11    1.60    7.80
  -3  -8  11   36.20   10.10
   3  -8 -11   25.60    9.10
   3   8 -11   31.80    8.40
  -3   8  11    9.30    7.60
   2  -8 -11  108.39   12.40
  -2  -8  11  110.59   14.00
   2   8 -11  116.79   11.20
  -2   8  11  117.39   12.70
  -1  -8  11   33.40    9.70
   1  -8 -11   21.50    8.10
  -1   8  11   25.60    8.50
   1   8 -11   39.90    8.20
   0  -8 -11   97.69   11.80
   0  -8  11   92.99   12.40
   0   8 -11   93.39   11.80
   0   8  11  116.59   11.50
   0   8 -11  120.69   13.40
  -1  -8 -11    1.50    6.30
   1  -8  11    3.90    4.00
   1  -8  11    2.20    6.20
   1   8  11    9.00    5.70
  -1   8 -11   -4.90    5.90
   2  -8  11   71.89   11.10
   2  -8  11   62.29    8.20
  -2  -8 -11   66.39   12.00
  -2   8 -11   62.79   10.20
  -2   8 -11   47.10    8.20
   2   8  11   52.69   10.00
   3  -8  11    7.60    5.20
  -3  -8 -11   11.10    8.30
  -3  -8 -11    8.90    5.70
   3  -8  11    2.00    6.30
  -3   8 -11   14.30    6.50
   3   8  11   -3.30    6.30
   4  -8  11   88.69   12.30
  -4  -8 -11   89.39   14.00
  -4   8 -11  113.99   12.20
   4   8  11   87.19   14.80
  -5  -8 -11   19.50    9.30
   5  -8  11   -3.80    7.40
   5   8  11   -1.60    7.40
  -6  -8 -11   44.30   13.00
   6  -8  11   41.50   11.70
   6   8  11   47.60   13.70
   7  -8  11    4.80    7.70
  -7  -8 -11   14.00   11.60
   7   8  11   17.50   10.00
   7  -9 -11    3.80    8.50
   7   9 -11    3.10    8.90
  -7   9  11   -0.90    7.90
  -6  -9  11   40.40   13.50
   6  -9 -11   66.09   13.20
   6   9 -11   68.79   13.00
  -6   9  11   60.89   13.80
  -5  -9  11   19.90   11.80
   5  -9 -11   27.90    9.90
   5   9 -11   23.90    8.60
  -5   9  11   25.20   11.10
  -4  -9  11    9.20    8.90
   4  -9 -11    1.10    8.00
  -4   9  11    7.80    8.20
   4   9 -11   14.00    7.20
  -3  -9  11    2.80    8.70
   3  -9 -11   11.20    7.40
   3   9 -11    1.10    5.80
  -3   9  11    4.00    7.40
  -2  -9  11   88.89   14.10
   2  -9 -11   80.19   12.60
  -2   9  11   95.79   13.30
   2   9 -11   89.99   10.10
  -1  -9  11   33.10   10.80
   1  -9 -11   24.60    8.70
   1   9 -11   26.00    9.40
   1   9 -11   33.80    8.20
  -1   9  11   37.90    9.10
   0  -9  11   78.99   13.20
   0  -9 -11   64.59   11.80
   0   9 -11   62.79   11.20
   0   9  11   75.59   12.30
  -1  -9 -11   -1.40    7.50
   1  -9  11   11.70    8.20
   1  -9  11   12.30    5.00
   1   9  11    8.50    6.00
  -1   9 -11    7.80    7.70
   2  -9  11   19.00    6.30
   2  -9  11   -4.00    7.00
  -2  -9 -11    9.20    8.30
  -2   9 -11   -6.70    5.70
   2   9  11  -10.70    7.30
   3  -9  11   18.20    6.90
  -3  -9 -11    8.60    9.10
   3  -9  11   11.60    7.90
  -3   9 -11   20.50    7.50
   3   9  11   21.10    8.90
   4  -9  11   -0.70    7.40
  -4  -9 -11   11.80    8.50
  -4   9 -11    6.80    6.70
   4   9  11    4.90    8.30
   5  -9  11   40.90   10.90
  -5  -9 -11   29.20   11.30
  -5  -9 -11   58.99   14.30
   5   9  11   47.30   12.80
  -6  -9 -11    9.10    9.50
   6   9  11   17.00   11.40
  -6 -10  11   15.70   10.70
   6 -10 -11    0.10    7.50
  -6  10  11    7.60    9.50
   6  10 -11    1.70    8.10
  -5 -10  11   66.49   15.50
   5 -10 -11   43.90   12.30
  -5  10  11   38.50   12.50
   5  10 -11   50.39   12.00
  -4 -10  11   20.70   11.10
   4 -10 -11   33.40   10.00
  -4  10  11   37.50   11.10
   4  10 -11   46.00   10.20
   3 -10 -11   27.00    9.30
  -3 -10  11   33.60   12.20
   3  10 -11   32.90    7.90
  -3  10  11   35.70   10.30
  -2 -10  11    8.90    8.70
   2 -10 -11    1.60    6.90
  -2  10  11    9.30    8.40
   2  10 -11   11.60    6.10
   1 -10 -11   66.59   12.50
  -1 -10  11   75.39   14.40
   1  10 -11   69.29   13.10
  -1  10  11   32.20    9.90
   0 -10 -11   78.79   13.50
   0 -10  11   86.29   14.30
   0  10 -11   56.69   11.30
   0  10  11   73.79   11.80
  -1 -10 -11   -2.10    7.30
   1 -10  11   -7.90    7.70
   1  10  11    2.60    5.90
  -1  10 -11   -0.80    7.50
   2 -10  11   27.10   10.80
  -2 -10 -11    0.50    7.70
  -2  10 -11   29.10    9.50
   2  10  11   20.60    7.40
   3 -10  11    0.70    7.30
   3 -10  11   -2.40    6.00
  -3 -10 -11   13.40    8.10
   3  10  11    4.20    8.90
  -3  10 -11    5.20    7.30
  -4 -10 -11    5.90    8.50
   4 -10  11   14.30    8.00
   4  10  11   10.10    9.50
  -5 -10 -11   -2.20    8.70
   5 -10  11   -1.30    7.50
   5  10  11   18.30   10.60
  -5  10 -11   11.50   10.30
   6 -10  11   -1.50    8.00
  -6 -10 -11    3.80    8.90
   5 -11 -11    6.50    9.90
   5  11 -11    1.20    6.90
  -5  11  11   -3.50    9.10
   4 -11 -11    7.80    8.60
  -4 -11  11    6.90   10.50
  -4  11  11   -6.60    7.90
   4  11 -11    4.30    6.50
   3 -11 -11   -3.90    7.90
  -3 -11  11  -11.50    9.10
  -3  11  11   -4.40    7.60
   3  11 -11   12.30    7.20
   2 -11 -11   -7.10    7.60
  -2 -11  11   -4.40    9.40
  -2  11  11   -6.80    7.80
  -1 -11  11   43.70   14.50
   1 -11 -11   32.30   10.30
  -1  11  11   20.10    9.70
   1  11 -11   43.00   12.80
   0 -11 -11    0.10    8.70
   0 -11  11   10.60    9.20
   0  11  11    2.00    6.90
   0  11 -11   -0.20    7.50
   1 -11  11   82.29   15.10
  -1 -11 -11   46.30   11.80
   1  11  11   66.99   12.00
  -1  11 -11   64.59   13.30
   2 -11  11   35.60   10.90
  -2 -11 -11   32.30   11.40
   2  11  11   29.60    8.50
  -2  11 -11   18.90    9.10
   3 -11  11  176.28   15.70
   3 -11  11  151.48   17.30
  -3 -11 -11  116.69   17.00
  -3  11 -11  172.78   16.30
   4 -11  11   -1.00    7.20
  -4 -11 -11   -2.60    8.20
   4  11  11    6.40   10.70
  -4  11 -11   20.70    8.50
  -5 -11 -11    5.80    9.30
  -5  11 -11   21.20   12.30
   4 -12 -11   -8.00    8.10
  -4  12  11   -6.70    8.20
   3 -12 -11   64.29   14.00
  -3  12  11   46.00   12.90
   2 -12 -11  -11.40    7.50
  -2  12  11   -1.40    8.50
   1 -12 -11   -1.20    7.90
  -1 -12  11   25.20   12.00
   1  12 -11    0.70   10.10
  -1  12  11    9.60    9.10
   0 -12 -11   27.90   10.20
   0 -12  11   29.80   13.20
   0  12 -11   29.00   11.20
   1 -12  11   23.20   10.30
  -1 -12 -11   20.80   10.20
   1  12  11   14.10    6.80
  -1  12 -11   -5.80    9.20
   2 -12  11    4.00   10.30
  -2  12 -11   -7.10    7.90
   3 -12  11    7.10    9.70
  -3 -12 -11   -6.60    6.90
  -3  12 -11    7.60    7.80
  -1 -13  11   -0.70   10.30
   1 -13 -11   -1.30    8.70
  -1  13  11   -5.10    8.50
   1  13 -11   13.20   10.30
   0 -13 -11    5.50    8.00
   0 -13  11   -2.10   10.30
   0  13 -11    6.50    9.20
   9   0 -12   -4.60    5.90
  -9   0  12    2.20    7.90
   8   0 -12   47.90   10.80
  -7   0  12   -1.60    7.00
   7   0 -12    6.60    5.80
  -6   0  12   15.60    7.80
   6   0 -12   12.30    5.40
  -5   0  12    8.10    6.60
   5   0 -12   -0.40    4.70
  -4   0  12   24.40    7.70
   4   0 -12   21.10    5.80
  -3   0  12   -0.60    5.20
   3   0 -12   -3.80    3.80
   2   0 -12  196.48   11.20
  -2   0  12  200.18   12.40
  -1   0  12    2.90    2.70
  -1   0  12    4.70    5.10
   1   0 -12    5.40    4.50
   0   0 -12 2275.77   56.59
   0   0  12 2228.58   52.79
   0   0  12 2192.68   56.29
   1   0  12    1.60    3.60
   2   0  12   20.40    5.50
  -2   0 -12   17.00    6.10
  -3   0 -12    0.20    5.10
   3   0  12    0.00    4.30
  -4   0 -12   38.40    8.40
   4   0  12   43.60    8.20
  -5   0 -12   -1.10    5.90
   5   0  12   -3.80    4.60
  -6   0 -12   22.40    9.80
   6   0  12   16.00    7.20
  -7   0 -12   -8.00    7.10
   7   0  12   -5.80    6.70
   8   0  12   37.20   11.00
  -8   0 -12   52.39   13.30
  -9   0 -12    4.60    9.20
   9   0  12   -2.80    7.30
  -9  -1  12   50.19   11.00
  -9  -1  12   28.20   12.00
   9   1 -12   43.20   11.10
  -9   1  12   42.90   11.50
  -9   1  12   10.80    9.90
   8  -1 -12   -3.00    4.80
   8   1 -12   -1.70    5.90
   7  -1 -12   30.70    8.10
  -7  -1  12   27.80    9.70
  -7   1  12    7.60    8.40
   7   1 -12   20.30    8.30
   6  -1 -12   62.89    8.90
  -6  -1  12   60.39   11.30
  -6   1  12   64.49   11.70
   6   1 -12   61.39   10.00
  -5  -1  12    3.80    6.20
   5  -1 -12   -0.90    3.10
   5  -1 -12   -1.80    4.40
   5   1 -12    8.80    5.40
  -5   1  12   -7.70    6.00
   4  -1 -12    5.80    4.50
  -4  -1  12    6.30    6.20
   4  -1 -12    8.70    3.30
  -4   1  12    7.20    6.20
   4   1 -12    4.40    5.20
   3  -1 -12  115.19    9.00
   3  -1 -12  108.69    6.60
  -3  -1  12  126.99   11.20
   3   1 -12  115.79    9.60
  -3   1  12  116.49   11.00
   2  -1 -12   -0.90    2.50
   2  -1 -12    3.30    4.00
  -2  -1  12   -0.20    5.30
   2   1 -12   -1.80    4.20
  -2   1  12    0.10    5.30
   1  -1 -12  173.08   10.10
   1  -1 -12  158.68    8.00
  -1  -1  12  170.18   10.80
  -1   1  12  159.38   10.80
  -1   1  12  148.29    8.00
   1   1 -12  149.19   10.40
   0  -1  12  146.49    9.90
   0  -1  12  140.89    7.30
   0   1 -12  165.38   10.90
   0   1  12  145.59    8.70
  -1  -1 -12   78.59   11.50
   1  -1  12   30.00    5.40
   1  -1  12   25.60    5.20
  -1   1 -12   37.90    7.30
   1   1  12   32.10    6.00
  -2  -1 -12   -7.10    4.40
   2  -1  12    1.60    4.00
  -2   1 -12    4.90    5.40
   2   1  12    1.90    4.50
   3  -1  12   63.39    8.30
  -3  -1 -12   52.69    9.10
   3   1  12   89.29    9.30
  -3   1 -12   74.19    9.40
  -4  -1 -12   32.60    8.90
   4  -1  12   43.50    7.80
  -4   1 -12   38.20    8.20
   4   1  12   46.20    7.90
  -5  -1 -12    7.20    6.80
   5  -1  12   -3.40    4.90
   5   1  12    4.00    5.50
  -5   1 -12    3.60    6.10
   6  -1  12    6.50    6.80
  -6  -1 -12    5.40    7.70
   6   1  12    8.30    6.60
  -6   1 -12    8.90    8.70
  -7  -1 -12    3.20    8.20
   7  -1  12   14.30    8.10
   7   1  12   18.20    8.30
  -7   1 -12   18.60    9.60
  -8  -1 -12   51.09   12.70
   8  -1  12   56.09   12.00
  -8   1 -12   59.89   12.80
   8   1  12   68.59   13.70
   9  -1  12   -0.20    7.00
  -9  -1 -12   32.10   11.90
   9   1  12   24.90   10.50
  -9   1 -12   14.90   11.40
  -9  -2  12    1.80    8.40
  -9   2  12  -24.40    8.60
   9   2 -12   -0.30    7.40
   8   2 -12   -7.70    5.90
  -8   2  12   -2.70    9.10
  -7  -2  12    5.90    8.40
  -7   2  12   14.00    9.40
   7   2 -12    8.10    6.70
   6  -2 -12    5.10    4.70
  -6  -2  12   -0.60    6.70
   6   2 -12    3.80    5.50
  -6   2  12    0.10    7.20
  -5  -2  12   87.19   12.20
   5  -2 -12   86.39    7.40
   5  -2 -12   69.69    8.30
  -5   2  12   63.29   10.90
   5   2 -12   70.59    9.70
  -4  -2  12  -10.80    5.00
   4  -2 -12    0.50    3.10
   4  -2 -12    0.30    3.50
   4   2 -12    1.20    4.70
  -4   2  12    8.50    6.50
  -3  -2  12   10.30    6.10
   3  -2 -12   19.10    5.10
   3  -2 -12   19.70    4.40
   3   2 -12   25.70    6.70
  -3   2  12   15.00    6.60
  -2  -2  12  193.08   12.90
   2  -2 -12  223.98   11.10
   2  -2 -12  217.48    9.70
   2   2 -12  199.38   12.00
  -1  -2  12    0.20    5.00
   1  -2 -12   -4.10    3.40
   1   2 -12   -1.30    4.10
  -1   2  12   -4.90    4.50
  -1   2  12   -2.60    3.60
   0  -2  12  243.58    9.80
   0  -2 -12  317.07   14.10
   0  -2  12  278.77   13.00
   0   2 -12  266.77   13.50
   0   2  12  260.97   11.90
  -1  -2 -12  189.48   11.80
   1  -2  12  197.88    9.70
   1   2  12  200.58   10.90
  -1   2 -12  192.38   12.20
   2  -2  12   39.70    6.70
  -2  -2 -12   38.20    8.30
   2   2  12   57.69    8.30
   3  -2  12  160.98   10.80
  -3  -2 -12  149.88   12.30
   3   2  12  155.18   11.60
  -3   2 -12  181.48   12.30
  -4  -2 -12   17.70    7.10
  -4   2 -12   17.70    7.40
   4   2  12   25.00    7.00
  -5  -2 -12   -9.90    5.10
   5  -2  12   10.60    6.40
   5   2  12    9.40    5.80
  -5   2 -12   14.30    7.00
   6  -2  12   31.00    8.80
  -6  -2 -12   17.30    8.50
   6   2  12   24.50    7.60
  -6   2 -12   14.40    8.70
  -7  -2 -12    4.60    8.90
   7  -2  12    8.60    7.30
   7   2  12    1.30    6.50
  -7   2 -12   -9.40    6.70
   8  -2  12   -1.90    6.70
  -8  -2 -12   -5.30    9.50
  -8   2 -12   10.30    9.20
   8   2  12    2.30    7.50
   9  -2  12   -0.60    8.10
  -9  -2 -12    3.80   10.60
   9   2  12   17.30    8.90
  -9  -3  12   16.40    9.30
   8   3 -12    9.90    7.00
  -8   3  12   18.70   10.00
  -7  -3  12   -3.50    7.10
   7   3 -12    4.40    6.10
  -7   3  12   -2.30    8.10
  -6  -3  12    3.10    8.30
   6  -3 -12    2.20    5.40
   6   3 -12   -3.50    5.40
  -6   3  12    3.50    7.80
  -5  -3  12   95.39   12.00
   5  -3 -12   98.99    8.60
  -5   3  12  113.59   13.10
   5   3 -12   98.39   10.60
   4  -3 -12   21.10    5.30
  -4  -3  12   22.80    7.90
   4   3 -12   20.90    6.60
  -4   3  12   17.90    7.80
   3  -3 -12   51.19    6.30
  -3  -3  12   44.90    9.20
   3   3 -12   46.00    7.90
  -3   3  12   56.89   10.00
   2  -3 -12   -0.50    4.00
  -2  -3  12    0.80    5.50
   2  -3 -12    3.40    3.90
  -2   3  12   15.70    6.50
   2   3 -12    7.60    5.20
   1  -3 -12  485.75   17.20
   1  -3 -12  470.55   17.10
  -1  -3  12  488.45   18.90
   1   3 -12  450.75   18.40
  -1   3  12  505.95   17.50
   0  -3 -12   35.70    6.80
   0  -3  12   47.10    7.80
   0  -3  12   32.90    4.40
   0  -3 -12   36.10    6.40
   0   3  12   34.80    6.60
   0   3  12   43.40    7.30
   1  -3  12  650.73   19.90
   1  -3  12  663.83   21.30
  -1  -3 -12  616.84   22.00
   1   3  12  665.03   22.20
   1   3  12  645.64   19.90
  -1   3 -12  657.13   23.20
  -2  -3 -12   61.39    8.80
   2  -3  12   59.29    7.80
   2  -3  12   61.19    7.40
  -2   3 -12   62.69    9.40
   2   3  12   64.29    8.40
   3  -3  12   24.10    6.40
  -3  -3 -12   30.90    7.70
  -3   3 -12   23.00    7.10
   3   3  12   22.90    6.50
  -4  -3 -12   -1.00    5.60
   4  -3  12   -1.60    4.70
   4   3  12   -6.80    4.30
  -4   3 -12    0.40    5.40
  -5  -3 -12   17.20    8.10
   5  -3  12   23.50    7.60
  -5   3 -12   -2.40    7.50
   5   3  12   26.30    8.00
  -6  -3 -12   18.60    9.40
   6  -3  12   21.00    8.40
  -6   3 -12   32.40    9.00
   6   3  12   12.60    6.90
  -7  -3 -12    3.00    9.10
   7   3  12    0.90    7.70
  -7   3 -12   -1.40    6.50
  -8  -3 -12    2.80   11.60
   8  -3  12   12.60    8.50
  -8   3 -12   10.40    7.30
   8   3  12    4.60    7.00
   9  -3  12   39.60   11.70
  -9  -3 -12   66.29   16.20
   9   3  12   32.60   11.40
  -9   3 -12   55.79   12.30
  -9  -4  12   43.10   18.60
  -9   4  12   17.30   10.50
   8   4 -12    6.30    6.80
  -8   4  12   -0.80    9.00
  -7  -4  12    6.90    9.70
  -7   4  12   24.90   10.10
  -6  -4  12    7.70    8.10
  -6   4  12   22.80    9.70
   6   4 -12   19.80    7.60
   5  -4 -12    3.90    4.70
  -5  -4  12   14.40    8.20
   5   4 -12    3.70    5.90
  -5   4  12    1.40    7.30
  -4  -4  12   66.59   10.60
   4  -4 -12   92.89    7.40
   4  -4 -12   67.79    8.30
  -4   4  12   94.89   11.90
   4   4 -12   80.29    9.40
   3  -4 -12   19.90    4.70
  -3  -4  12   20.70    7.20
   3  -4 -12   17.00    5.50
   3   4 -12   20.40    6.40
  -3   4  12   15.20    6.70
   2  -4 -12  111.29    9.20
   2  -4 -12   87.99    7.10
  -2  -4  12  120.19   11.00
  -2   4  12  114.39   11.20
   2   4 -12  106.69    9.70
   1  -4 -12    2.30    3.60
  -1  -4  12   13.20    6.30
   1  -4 -12    0.90    4.20
  -1   4  12    0.00    5.20
   1   4 -12    2.80    4.30
   0  -4 -12  251.77   12.50
   0  -4 -12  284.07   13.90
   0  -4  12  254.37    9.90
   0  -4  12  251.67   13.60
   0   4  12  275.37   13.70
   0   4  12  256.27   12.80
   0   4 -12  239.78   13.50
   1  -4  12  242.78   13.10
  -1  -4 -12  247.48   12.70
   1  -4  12  237.08   12.10
   1   4  12  251.67   11.50
   1   4  12  228.08   13.10
  -1   4 -12  250.47   13.80
   2  -4  12    6.10    4.10
  -2  -4 -12    0.90    5.00
  -2   4 -12    1.80    5.40
   2   4  12   -1.20    5.40
   3  -4  12   47.40    7.40
   3  -4  12   51.59    8.20
  -3  -4 -12   43.20    8.60
  -3   4 -12   43.00    6.90
   3   4  12   41.20    7.80
  -4  -4 -12   38.60    8.90
   4  -4  12   54.79    9.00
   4   4  12   34.00    8.10
  -4   4 -12   27.80    7.60
  -5  -4 -12   32.60    9.80
   5  -4  12   25.90    8.00
  -5   4 -12   25.20    7.50
   5   4  12   31.70    8.60
  -6  -4 -12    3.20    8.10
   6  -4  12   -7.10    6.70
   6   4  12    3.80    6.40
  -6   4 -12   -4.40    6.80
   7  -4  12    7.80    6.80
  -7  -4 -12   11.30   10.90
   7   4  12    1.30    7.20
  -7   4 -12    5.90    7.20
   8  -4  12   -4.70    7.00
  -8  -4 -12    5.10   10.60
   8   4  12    3.40    7.80
  -8   4 -12   14.90    8.10
   9  -4  12   -7.60    6.60
  -9  -4 -12    8.70   12.60
   9   4  12   13.40    8.80
   9   5 -12    5.90    7.00
  -9   5  12    4.80   10.60
  -8   5  12   32.90   11.80
   8   5 -12   37.10   11.60
   7  -5 -12   13.10    6.80
   7   5 -12   24.60   10.00
  -7   5  12   11.30    9.30
  -6  -5  12    8.70    9.00
   6  -5 -12   15.00    6.30
  -6   5  12   12.10    9.40
   6   5 -12    6.60    5.70
  -5  -5  12   51.09   11.00
   5  -5 -12   45.90    9.00
  -5   5  12   36.80   10.70
   5   5 -12   42.00    9.20
  -4  -5  12    6.60    6.60
   4  -5 -12   -0.50    5.10
  -4   5  12   -1.80    6.30
   4   5 -12    4.00    5.20
  -3  -5  12   -4.60    4.90
   3  -5 -12    1.40    4.50
   3   5 -12   -1.90    4.30
  -3   5  12   -8.10    5.80
  -2  -5  12   -2.10    5.20
   2  -5 -12   -2.90    4.50
   2   5 -12    9.70    5.20
  -2   5  12    3.40    6.20
   1  -5 -12   10.20    5.90
   1  -5 -12    6.30    3.30
  -1  -5  12   10.10    6.10
  -1   5  12   18.70    6.60
   1   5 -12    5.50    5.00
   0  -5 -12   39.20    7.80
   0  -5  12   49.60    8.90
   0  -5 -12   37.40    6.60
   0  -5  12   38.10    4.90
   0   5  12   44.10    7.40
   0   5  12   41.60    8.00
   0   5 -12   36.20    6.90
   1  -5  12    3.10    5.30
  -1  -5 -12   11.00    4.50
   1  -5  12    1.50    3.30
  -1  -5 -12   -1.80    5.10
   1   5  12    2.70    5.10
  -2  -5 -12  125.59   10.40
   2  -5  12  101.19    8.80
   2  -5  12  107.39   10.20
  -2   5 -12  110.89   10.50
   2   5  12   92.49   10.50
  -2   5 -12  102.09    9.60
   3  -5  12   77.89    9.50
  -3  -5 -12   75.79   10.90
  -3   5 -12   77.79    8.60
   3   5  12   76.59   10.30
  -3   5 -12   68.59   10.80
   4  -5  12   12.10    6.30
  -4  -5 -12    4.30    7.40
   4  -5  12   18.80    6.00
  -4   5 -12   21.20    6.40
   4   5  12   11.00    6.30
  -4   5 -12   45.00   10.30
   5  -5  12    8.80    6.20
  -5  -5 -12    6.00    8.10
   5   5  12    2.10    6.70
  -5   5 -12   15.50    8.20
   6  -5  12   66.09   11.40
  -6  -5 -12   66.49   14.50
  -6   5 -12   38.70    9.10
   6   5  12   67.59   12.30
   7  -5  12   -3.20    8.00
  -7  -5 -12  -12.50    9.70
  -7   5 -12   11.00    6.20
   7   5  12   -3.40    7.10
  -8  -5 -12   23.90   14.10
   8  -5  12   44.30   12.50
   8   5  12   35.20   11.70
  -8  -6  12    6.70   14.10
   8  -6 -12    8.40    6.40
   8   6 -12    7.40    8.00
  -8   6  12    0.90    8.90
  -7  -6  12   38.00   14.20
   7  -6 -12   13.20    7.60
   7   6 -12   24.00    8.90
  -7   6  12   12.20   10.20
  -6  -6  12    8.60    8.70
   6  -6 -12   -2.20    5.20
  -6   6  12    5.50    8.40
   6   6 -12    4.50    6.40
  -5  -6  12  -12.70    7.50
   5  -6 -12    3.50    6.20
   5   6 -12   -0.20    5.60
  -5   6  12    2.80    8.10
  -4  -6  12  234.88   16.60
   4   6 -12  244.78   16.60
  -4   6  12  239.58   17.50
  -3  -6  12   82.49   11.90
   3   6 -12   87.79   10.30
  -3   6  12   94.69   12.20
   2  -6 -12  243.88   14.50
  -2  -6  12  231.98   15.50
   2   6 -12  218.28   13.80
  -2   6  12  222.88   14.90
   1  -6 -12    3.20    5.30
  -1  -6  12   -1.60    5.40
   1   6 -12   -2.10    4.50
  -1   6  12   -6.80    4.80
   0  -6 -12  151.68   12.10
   0  -6 -12  109.39    8.70
   0  -6  12  127.49   11.70
   0  -6  12  134.39    7.80
   0   6  12  132.89   11.20
   0   6  12  114.29   11.50
  -1  -6 -12  185.88   13.60
   1  -6  12  217.48   11.00
   1  -6  12  187.28   13.40
  -1  -6 -12  211.28   11.40
  -1   6 -12  180.48   12.60
  -1   6 -12  199.18   13.30
   1   6  12  186.48   13.40
   2  -6  12  132.99   11.80
  -2  -6 -12  135.79   12.90
  -2  -6 -12  137.99   10.90
  -2   6 -12  144.59   11.20
  -2   6 -12  131.19   11.10
   2   6  12  143.69   12.80
   2   6  12  145.99    9.70
  -3  -6 -12   11.90    6.20
   3  -6  12    9.60    5.80
   3  -6  12    8.60    5.10
  -3   6 -12    7.20    5.70
  -3   6 -12   16.90    7.20
   3   6  12    9.00    6.50
   4  -6  12   -0.30    4.90
  -4  -6 -12    3.90    7.00
   4   6  12    4.10    6.40
  -4   6 -12   12.00    5.30
  -4   6 -12   17.50    8.80
  -5  -6 -12   17.80    9.50
   5  -6  12    2.40    6.00
   5   6  12   12.00    8.00
   6  -6  12   26.40    9.80
  -6  -6 -12   29.30   12.10
   6   6  12   14.80    8.60
  -7  -6 -12   14.70   12.10
   7  -6  12    8.60    8.60
   7   6  12    9.80    8.30
   8  -6  12    4.00    8.00
  -8  -6 -12   19.40   12.80
   8   6  12    0.00    8.60
  -8  -7  12    1.00    7.70
   8  -7 -12    6.10    6.40
   8   7 -12    6.70    9.60
  -7  -7  12    8.40    9.40
   7   7 -12   17.80    8.90
  -7   7  12    4.40    9.60
   6  -7 -12   20.40    7.90
  -6  -7  12   17.30   10.90
   6   7 -12   37.90   10.30
  -6   7  12   20.00   10.30
   5  -7 -12   11.60    7.10
  -5  -7  12    5.90    8.80
  -5   7  12   13.40    8.70
   5   7 -12   20.20    8.10
  -4  -7  12   -5.40    6.70
   4  -7 -12    4.60    6.40
  -4   7  12   -2.50    6.30
   4   7 -12   -2.60    5.60
   3  -7 -12  191.28   14.30
  -3  -7  12  180.58   16.00
  -3   7  12  189.28   15.10
   3   7 -12  160.78   13.20
   2  -7 -12   13.50    6.50
  -2  -7  12   22.40    8.30
   2   7 -12   16.10    6.60
  -2   7  12    7.10    7.00
  -1  -7  12   61.99   11.30
   1  -7 -12   52.79    9.70
   1   7 -12   53.29    9.00
   0  -7  12   74.69   10.90
   0  -7 -12   81.79   10.90
   0   7 -12   78.29   10.00
   0   7  12   85.39   10.30
   1  -7  12   36.60    9.10
  -1  -7 -12   25.30    8.10
   1  -7  12   39.40    6.30
   1   7  12   51.09   10.40
   1   7  12   29.00    6.90
  -1   7 -12   40.20    7.60
  -1   7 -12   44.50    8.60
   2  -7  12   24.20    8.00
  -2  -7 -12   20.90    8.00
  -2  -7 -12   27.70    6.70
   2  -7  12   23.30    6.30
   2   7  12   24.20    7.60
   2   7  12   30.70    6.60
  -2   7 -12   25.90    7.80
  -3  -7 -12    4.80    7.10
   3  -7  12   -2.30    5.90
   3  -7  12    8.00    5.60
  -3  -7 -12   -3.60    4.60
  -3   7 -12   -0.10    5.50
   3   7  12    2.10    6.00
   4  -7  12   35.00   10.20
  -4  -7 -12   44.60   10.00
   4  -7  12   43.00    9.10
   4   7  12   46.20   10.60
  -4   7 -12   43.00    7.80
  -5  -7 -12    2.50    8.20
   5  -7  12   17.20    8.00
   5   7  12   17.20    9.50
   6  -7  12   10.90    8.30
  -6  -7 -12   16.70   10.30
   6   7  12   27.70   10.90
   7  -7  12    6.50    9.30
  -7  -7 -12    3.10    9.90
   7   7  12   -1.70    8.50
  -7  -8  12   22.70   12.40
   7  -8 -12    1.80    7.20
   7   8 -12   14.50    9.50
  -7   8  12    3.20    9.40
  -6  -8  12    9.70   10.30
   6  -8 -12    5.20    8.00
  -6   8  12  -10.10    8.50
   6   8 -12   17.50    8.50
  -5  -8  12  139.69   15.80
   5  -8 -12  102.99   14.10
  -5   8  12   93.69   15.40
   5   8 -12  113.79   13.30
   4  -8 -12   24.20    8.70
  -4  -8  12   25.70   10.30
  -4   8  12    3.90    7.90
   4   8 -12   29.90    8.50
  -3  -8  12   -1.80    6.90
   3  -8 -12    1.20    6.60
  -3   8  12    3.40    7.70
   3   8 -12   -0.40    5.80
   2  -8 -12   28.20    8.10
  -2  -8  12   23.00    9.40
  -2   8  12   18.20    7.60
  -1  -8  12   54.69   11.80
   1  -8 -12   35.70    9.60
   1   8 -12   43.70    8.40
  -1   8  12   30.30    8.90
   0  -8  12    7.80    7.20
   0  -8 -12   -0.80    6.30
   0   8 -12   -1.10    6.50
   0   8  12    0.80    6.10
   0   8 -12    3.00    4.90
  -1  -8 -12   15.60    7.50
   1  -8  12   13.80    5.10
   1  -8  12    9.30    8.00
   1   8  12   13.00    6.50
  -1   8 -12   16.90    7.30
   2  -8  12    1.50    3.90
  -2  -8 -12   11.30    7.80
   2  -8  12  -10.80    5.70
   2   8  12    9.00    7.30
  -2   8 -12   -8.30    6.10
   3  -8  12  126.89   12.10
   3  -8  12  123.39   12.80
  -3  -8 -12  131.89   14.90
  -3  -8 -12  113.69   14.40
   3   8  12  108.19   14.40
  -3   8 -12  109.99   11.90
   4  -8  12    3.40    5.90
   4  -8  12   14.70    7.10
  -4  -8 -12    7.80    6.40
  -4  -8 -12    4.70    9.10
   4   8  12    4.80    8.20
  -4   8 -12   -0.10    5.10
   5  -8  12   22.40    8.60
  -5  -8 -12   21.50   10.30
   5   8  12   40.00   11.40
   6  -8  12   -0.90    7.60
  -6  -8 -12   34.20   14.20
   6   8  12   19.70    9.80
   7  -8  12   25.00   10.60
  -7  -8 -12    3.00   14.90
   7   8  12    7.90    9.60
  -7  -9  12   -3.80    8.40
   7  -9 -12    5.60    8.10
   7   9 -12    8.20    8.40
   6  -9 -12    2.50    8.70
  -6  -9  12   -1.20    9.50
  -6   9  12    9.20   10.10
   6   9 -12   -8.00    6.80
  -5  -9  12   97.79   16.10
   5  -9 -12   76.49   13.90
   5   9 -12   82.89   12.70
  -5   9  12   36.70   12.00
   4  -9 -12   60.99   12.90
  -4  -9  12   36.10   12.10
   4   9 -12   47.40   10.00
  -4   9  12   51.29   12.40
   3  -9 -12   14.60    8.00
  -3   9  12   -5.70    6.50
   3   9 -12    3.70    5.90
   2  -9 -12   50.09   11.10
  -2  -9  12   33.50   11.60
  -2   9  12   41.50   11.20
   2   9 -12   36.10    8.60
   1  -9 -12   65.49   12.20
  -1  -9  12   77.19   13.60
  -1   9  12   70.89   11.80
   1   9 -12   83.69   10.00
   0  -9 -12   15.80    8.00
   0  -9  12    2.70    7.40
   0   9 -12    3.90    7.60
   0   9  12   -2.00    6.40
   1  -9  12  133.79   14.70
  -1  -9 -12  122.59   14.30
  -1   9 -12  133.79   14.00
   1   9  12  113.59   11.80
  -2  -9 -12   59.89   12.10
   2  -9  12   74.89   12.50
  -2   9 -12   67.49   11.90
   2   9  12   79.99   13.70
   3  -9  12    4.30    5.80
   3  -9  12    1.60    7.60
  -3   9 -12    9.60    7.50
   3   9  12    1.20    7.70
   4  -9  12    4.80    6.00
  -4  -9 -12   -4.80    7.00
   4  -9  12    4.30    6.90
  -4   9 -12    4.90    6.30
   4   9  12   -1.90    7.70
  -5  -9 -12   -3.00    8.20
  -5  -9 -12    5.10    9.90
   5  -9  12   -7.20    6.80
   5   9  12    8.70    9.30
  -6  -9 -12    2.20    8.60
   6  -9  12    8.40    9.00
   6   9  12   25.70   11.30
   6 -10 -12   -2.30    7.80
  -6 -10  12   15.40   11.00
   6  10 -12    4.00    7.80
  -6  10  12    6.80    9.00
   5 -10 -12    1.40    8.60
  -5  10  12   10.20    9.20
   5  10 -12    7.90    7.40
   4 -10 -12   24.80   10.30
  -4 -10  12  -12.90    9.00
  -4  10  12   10.40    9.90
   3 -10 -12    3.30    7.50
  -3 -10  12   33.50   11.40
  -3  10  12   18.80    9.70
   3  10 -12    7.10    5.90
  -2 -10  12  100.99   18.40
   2 -10 -12   80.69   14.60
  -2  10  12   58.09   12.10
   2  10 -12   77.29   10.40
   1 -10 -12   12.10    8.40
  -1 -10  12   15.40    9.80
  -1  10  12    5.40    7.40
   0 -10 -12   25.00   10.20
   0 -10  12   23.10    9.60
   0  10 -12   13.90    9.20
   0  10  12   19.00    8.30
   1 -10  12    2.10    8.20
  -1 -10 -12    9.10    8.30
   1  10  12    0.80    5.50
  -1  10 -12   -7.00    6.70
   2 -10  12   20.20    9.70
  -2 -10 -12   -1.00    8.10
  -2  10 -12    8.40    7.50
   3 -10  12   12.50    6.80
   3 -10  12   -5.50    7.00
  -3 -10 -12    2.50    7.60
  -3  10 -12   18.50    9.40
   3  10  12   -5.50    9.00
  -4 -10 -12   -3.50    8.90
   4 -10  12    8.30    8.10
   4 -10  12   -3.40    6.80
  -4  10 -12    1.30    6.60
   4  10  12   14.20   10.30
  -5 -10 -12    8.70    9.60
   5 -10  12    9.60    8.20
   5  10  12   13.60   10.40
   5 -11 -12    3.10    8.10
  -5 -11  12   -7.70    9.70
   5  11 -12   -3.40    6.90
  -5  11  12    5.50    9.40
  -4 -11  12    5.00   10.80
   4 -11 -12   -5.70    7.80
  -4  11  12   10.70    9.00
   4  11 -12   -7.80    4.30
   3 -11 -12   15.80    8.30
  -3 -11  12    8.20   10.20
  -3  11  12   -9.10    7.30
   3  11 -12    8.20    6.60
  -2 -11  12    9.30    9.90
   2 -11 -12   13.90    9.40
  -2  11  12   -2.90    8.20
  -1 -11  12   24.40   11.10
   1 -11 -12   -0.20    7.50
  -1  11  12   -8.80    6.70
   0 -11  12   33.70   12.50
   0 -11 -12   16.90    9.70
   0  11 -12   24.40   11.20
   0  11  12   17.20    8.70
  -1 -11 -12  -11.00    6.50
   1 -11  12    0.30    8.60
   1  11  12    5.40    6.20
  -1  11 -12   -1.50    7.60
  -2 -11 -12   43.40   11.90
   2 -11  12   52.19   13.10
  -2  11 -12   44.00   12.20
   3 -11  12    8.60    9.90
  -3 -11 -12   -7.30    8.40
  -3  11 -12   10.10    8.90
   4 -11  12   44.90   10.90
  -4 -11 -12   28.70   11.20
   4 -11  12   59.59   11.80
   4  11  12   34.30   12.80
   3 -12 -12   12.20   10.00
  -3 -12  12   15.00   12.20
  -3  12  12    7.40   11.10
   2 -12 -12    6.80    8.70
  -2  12  12   18.10    9.60
   1 -12 -12    9.70   10.20
  -1 -12  12    5.50    9.80
  -1  12  12   -3.00    7.40
   0 -12  12   23.50   11.40
   0 -12 -12    3.40    9.20
   0  12 -12    6.40    9.90
   0  12  12    9.40    8.80
  -1 -12 -12    6.60    7.90
   1 -12  12   12.40   11.10
   1  12  12    9.60    6.10
  -1  12 -12    4.40    8.10
   2 -12  12    2.90   10.70
   3 -12  12    6.40    9.90
  -3  12 -12    5.10    8.50
  -9   0  13    5.30   11.80
   9   0 -13   22.10   10.00
   8   0 -13   -5.40    5.20
  -8   0  13   11.80    9.50
   7   0 -13   62.49   11.20
  -7   0  13   91.89   15.30
   6   0 -13   -5.40    4.60
  -6   0  13   15.00    8.10
   5   0 -13  220.78   13.80
  -5   0  13  217.48   15.90
  -4   0  13   -3.70    5.60
   4   0 -13    7.80    4.80
  -3   0  13  444.36   19.10
   3   0 -13  416.16   17.40
   2   0 -13    1.90    4.20
  -1   0  13  419.56   13.40
   1   0 -13  423.56   17.20
  -1   0  13  455.15   17.40
   0   0  13    7.00    4.90
   0   0 -13    5.20    4.90
   0   0  13   -1.70    3.10
   1   0  13  464.05   16.10
   1   0  13  457.55   15.70
  -1   0 -13  451.75   18.90
  -2   0 -13   -5.90    4.90
   2   0  13    4.50    4.30
   3   0  13  185.38   11.90
  -3   0 -13  173.58   12.70
   4   0  13   -6.60    4.50
  -4   0 -13   -9.70    4.70
   5   0  13    6.90    5.90
  -5   0 -13    5.70    7.40
  -6   0 -13    0.60    7.10
   6   0  13   -8.80    6.20
  -7   0 -13   -6.50    8.20
   7   0  13    0.20    6.40
  -8   0 -13    2.30    9.40
   8   0  13    8.30    7.30
   9   0  13   43.10   11.90
  -9   0 -13   28.00   11.60
  -9  -1  13   32.60   15.70
  -9   1  13    6.30    9.70
   9   1 -13   -0.90    6.90
  -9   1  13    0.40    7.50
   8  -1 -13   -6.20    4.80
  -8  -1  13   24.60   10.20
  -8   1  13    5.70    8.60
   8   1 -13    7.20    6.80
  -7  -1  13  103.29   15.00
   7  -1 -13   96.69   11.50
   7   1 -13  119.39   12.90
  -7   1  13  118.89   14.60
  -6  -1  13    3.20    7.90
   6  -1 -13    2.80    4.60
   6   1 -13    1.60    5.80
  -6   1  13   10.70    7.60
   5  -1 -13  140.39   11.10
  -5  -1  13  115.29   12.70
   5   1 -13  139.09   11.80
  -5   1  13  125.29   13.20
   4  -1 -13   62.19    5.60
   4  -1 -13   81.29    8.40
  -4  -1  13   80.39   10.80
  -4   1  13   59.99   10.30
   4   1 -13   54.89    8.30
   3  -1 -13   51.39    7.50
   3  -1 -13   59.39    5.10
  -3  -1  13   57.39    9.60
   3   1 -13   49.30    7.70
  -3   1  13   42.40    8.80
   2  -1 -13   86.69    5.90
   2  -1 -13   93.29    8.30
   2   1 -13   91.29    8.80
   1  -1 -13    3.60    3.10
   1  -1 -13    2.90    4.10
  -1  -1  13   -6.40    4.60
  -1   1  13    0.30    3.10
  -1   1  13   -1.50    4.70
   1   1 -13    2.10    4.50
   0  -1  13  359.46   14.70
   0  -1  13  339.37   12.10
   0  -1 -13  367.46   16.00
   0   1 -13  366.56   16.00
   0   1  13  357.26   13.60
   1  -1  13   38.40    6.00
   1  -1  13   39.50    6.20
  -1  -1 -13   39.50    7.90
   1   1  13   40.00    6.80
   1   1  13   45.00    6.20
  -1   1 -13   54.19    9.00
  -2  -1 -13    6.70    5.30
   2  -1  13    1.70    4.00
  -2   1 -13    5.80    5.00
   2   1  13    2.90    4.40
  -3  -1 -13   46.90    8.50
   3  -1  13   41.40    7.60
   3   1  13   42.90    7.80
  -3   1 -13   40.00    7.90
  -4  -1 -13  202.38   14.60
   4  -1  13  206.18   13.20
   4   1  13  199.18   13.10
  -4   1 -13  204.28   14.30
  -5  -1 -13   83.49   12.50
   5  -1  13   92.39   11.00
  -5   1 -13  107.99   13.20
   5   1  13   92.39   10.90
  -6  -1 -13    3.00    7.20
   6  -1  13   -0.20    6.40
  -6   1 -13   -9.40    6.80
   6   1  13   -1.40    5.70
   7  -1  13  149.88   14.70
  -7  -1 -13  119.99   16.50
   7   1  13  156.38   15.20
  -7   1 -13  155.28   16.40
  -8  -1 -13    4.10    9.60
   8  -1  13   14.30    9.00
   8   1  13   11.20    9.40
  -8   1 -13    9.60    9.60
  -9  -1 -13   15.70   11.20
   9  -1  13   22.90   10.30
   9   1  13   26.50   10.70
  -9   1 -13   26.30   12.80
  -9  -2  13   -0.30    8.70
   9   2 -13   -9.40    6.30
  -8  -2  13   15.50   10.70
   8   2 -13   20.50    9.00
  -8   2  13    6.00    9.40
  -7  -2  13   28.30   10.10
   7   2 -13   40.80   11.40
  -7   2  13   23.70   10.20
  -6  -2  13  197.28   15.90
   6  -2 -13  172.88   12.30
   6   2 -13  181.28   13.90
  -6   2  13  181.38   16.10
  -5  -2  13   11.00    7.20
   5  -2 -13    1.60    4.20
   5  -2 -13    2.40    3.90
   5   2 -13    7.00    5.50
  -5   2  13    7.40    7.40
  -4  -2  13   58.99   10.20
   4  -2 -13   51.09    6.20
   4  -2 -13   57.69    7.20
   4   2 -13   60.99    9.80
  -4   2  13   58.49   10.00
   3  -2 -13   21.40    5.60
   3  -2 -13   22.00    5.00
  -3  -2  13   15.80    6.60
  -3   2  13   17.40    6.90
   3   2 -13   23.60    6.30
   2  -2 -13   93.79    8.20
   2  -2 -13   89.79    6.80
  -2  -2  13   94.39   10.20
  -2   2  13   88.79    9.80
   2   2 -13   96.19    9.40
   1  -2 -13   89.49    8.30
  -1  -2  13  103.59   10.00
   1   2 -13   91.39    8.90
  -1   2  13  118.19    8.10
   0  -2 -13   14.20    6.20
   0  -2  13   22.70    4.00
   0  -2  13   34.70    7.30
   0   2 -13   26.10    6.40
   0   2  13   24.90    5.70
  -1  -2 -13   81.49   10.40
   1  -2  13   55.29    6.30
   1   2  13   60.49    7.10
   1   2  13   65.89    7.80
  -1   2 -13   80.69   10.00
   2  -2  13  404.16   15.90
  -2  -2 -13  369.26   17.40
  -2   2 -13  385.36   18.10
   2   2  13  396.16   16.70
  -3  -2 -13   31.70    8.30
   3  -2  13   34.60    7.20
   3   2  13   37.20    7.50
  -3   2 -13   25.30    7.50
   4  -2  13  104.49   10.30
  -4  -2 -13   83.89   11.30
   4   2  13   84.29   10.20
  -4   2 -13   70.89   10.60
   5  -2  13    7.30    6.10
  -5  -2 -13   11.90    7.30
  -5   2 -13   -0.80    6.90
   5   2  13   11.40    6.70
   6  -2  13   91.89   12.10
  -6  -2 -13   93.69   13.70
  -6   2 -13  113.69   13.30
   6   2  13   74.49   11.50
  -7  -2 -13    9.20   10.30
   7   2  13   11.40    7.80
  -7   2 -13   27.50    9.70
   8  -2  13   47.90   12.90
  -8  -2 -13   40.30   13.20
  -8   2 -13   35.80   12.60
   8   2  13   27.00   10.60
   9  -2  13    7.40    8.30
  -9  -2 -13   12.80   11.10
  -9   2 -13    3.40    9.80
   9   2  13   19.10    9.80
  -9  -3  13   14.00    9.40
   9   3 -13   22.20   10.20
  -9   3  13   15.10   10.30
  -8  -3  13   20.60    9.90
   8   3 -13   -4.10    6.40
  -8   3  13   -6.80    8.60
  -7  -3  13  -10.60    7.40
   7   3 -13    7.40    6.70
  -7   3  13    1.40    8.30
   6  -3 -13   24.70    6.50
  -6  -3  13   31.10   10.10
  -6   3  13   14.80    9.50
   6   3 -13   34.10    8.70
   5  -3 -13   30.00    7.30
   5  -3 -13   35.60    7.20
  -5  -3  13   22.80    8.90
  -5   3  13   20.70    9.30
   5   3 -13   24.80    7.60
   4  -3 -13  173.18   10.20
   4  -3 -13  170.98   15.30
  -4  -3  13  161.78   13.60
   4   3 -13  142.59   11.70
  -4   3  13  148.49   13.70
   3  -3 -13    8.10    4.50
  -3  -3  13    8.60    6.10
  -3   3  13    2.00    5.90
   3   3 -13    4.90    5.00
  -2  -3  13  215.88   13.70
   2  -3 -13  219.78   11.00
   2   3 -13  200.78   12.50
  -2   3  13  191.78   13.50
   1  -3 -13   -4.20    3.60
  -1  -3  13    3.10    5.30
   1  -3 -13    4.10    4.00
   1   3 -13    5.50    4.50
  -1   3  13    4.00    4.80
  -1   3  13    9.40    5.90
   0  -3 -13  229.48   12.60
   0  -3 -13  229.18   12.20
   0  -3  13  218.78    9.20
   0   3 -13  253.47   13.40
   0   3  13  229.48   12.10
   0   3  13  226.28   13.70
   1  -3  13   15.50    4.90
  -1  -3 -13    8.10    5.00
   1  -3  13    8.30    3.50
  -1   3 -13    8.00    5.40
   1   3  13    8.80    4.50
   1   3  13    1.10    4.60
   2  -3  13  318.27   13.70
  -2  -3 -13  361.56   16.70
   2  -3  13  336.67   14.40
  -2   3 -13  309.57   16.20
   2   3  13  349.96   15.90
   3  -3  13   25.60    6.50
  -3   3 -13   23.50    8.30
   3   3  13   24.70    6.90
  -4  -3 -13    8.30    6.30
   4  -3  13   13.70    6.00
   4   3  13   13.60    6.30
  -4   3 -13   15.60    7.00
   5  -3  13    4.80    6.00
  -5  -3 -13   -0.90    6.60
  -5   3 -13   -2.40    5.90
   5   3  13  -10.90    5.20
  -6  -3 -13   10.40   10.00
   6  -3  13   23.40    8.30
  -6   3 -13   12.00    8.10
   6   3  13   18.90    8.70
  -7  -3 -13    5.50   10.60
   7  -3  13    3.80    7.20
   7   3  13   -2.10    5.70
  -7   3 -13   -6.00    6.60
   8  -3  13    8.00    8.50
  -8  -3 -13   20.90   11.20
   8   3  13    3.50    8.70
  -8   3 -13    3.70    8.50
   9  -3  13   18.50   10.00
  -9  -3 -13   52.39   15.80
  -9   3 -13   22.20    9.70
   9   3  13   13.10    9.20
  -9  -4  13   10.00    9.00
  -9   4  13    2.00    8.50
  -8  -4  13   48.90   12.40
  -8   4  13   83.19   15.00
   8   4 -13   44.10   10.30
  -7  -4  13   20.90    9.90
  -7   4  13   -5.00    8.60
  -6  -4  13    6.50    8.50
   6   4 -13   -2.10    5.40
  -6   4  13    2.00    7.70
  -5  -4  13   -3.90    6.70
  -5   4  13   -1.90    7.30
   5   4 -13   -2.60    5.50
   4  -4 -13   13.60    6.60
  -4  -4  13   18.70    7.80
  -4   4  13    8.60    7.60
   4   4 -13   11.50    6.40
   3  -4 -13   41.10    5.90
  -3  -4  13   48.50    9.20
   3  -4 -13   33.90    6.90
   3   4 -13   31.30    7.10
  -3   4  13   45.20    9.50
   2  -4 -13   28.50    5.20
   2  -4 -13   25.60    6.10
  -2  -4  13   33.40    7.90
  -2   4  13   35.90    8.00
   2   4 -13   31.90    7.30
   1  -4 -13   95.89    8.10
  -1  -4  13  105.09   10.60
   1  -4 -13  104.29    9.30
   1   4 -13  102.29    9.40
  -1   4  13   94.19   10.30
   0  -4  13  119.19   10.70
   0  -4 -13  113.59    9.60
   0  -4  13  126.69    7.20
   0  -4 -13  117.99   10.00
   0   4  13  130.79    9.70
   0   4  13  120.29   10.10
   0   4 -13  110.39   10.30
  -1  -4 -13  486.45   18.30
   1  -4  13  469.65   18.40
   1  -4  13  445.86   16.20
   1   4  13  426.26   18.40
  -1   4 -13  416.86   18.70
   1   4  13  454.25   16.60
   2  -4  13    5.30    3.80
  -2  -4 -13    9.50    5.90
  -2   4 -13    0.40    5.20
   2   4  13   -1.60    4.90
  -3  -4 -13   11.40    6.00
   3  -4  13    6.20    4.80
   3  -4  13   -1.80    4.20
  -3   4 -13    2.70    6.90
   3   4  13   -5.40    4.80
   4  -4  13   19.40    7.00
  -4  -4 -13   21.20    8.30
  -4   4 -13   27.20    9.20
   4   4  13   25.30    8.10
  -5  -4 -13    7.50    7.60
   5  -4  13    6.90    6.80
   5   4  13    1.40    6.40
   6  -4  13   13.30    7.50
  -6  -4 -13   17.40    9.90
  -6   4 -13   -3.80    8.40
   6   4  13   22.60    8.70
  -7  -4 -13   -0.40    9.00
   7  -4  13    4.80    7.00
  -7   4 -13   11.50    7.20
   7   4  13   11.80    8.00
   8  -4  13   33.70   11.00
  -8  -4 -13   51.49   15.10
   8   4  13   27.60    9.80
  -8   4 -13   38.80    9.50
  -8  -5  13   15.10    9.20
   8   5 -13   -1.10    7.30
  -8   5  13    3.60    9.90
  -7  -5  13    2.70    8.70
   7  -5 -13   10.10    6.70
   7   5 -13    8.70    8.20
  -7   5  13    6.60   11.60
   6  -5 -13    4.70    5.40
  -6  -5  13   -7.00    7.40
  -6   5  13    3.20    8.80
   6   5 -13   11.20    7.00
   5  -5 -13   16.20    6.50
  -5  -5  13    2.30    8.10
  -5   5  13   10.60    8.80
   5   5 -13   14.80    7.20
  -4  -5  13    5.20    7.70
   4  -5 -13   18.70    7.00
   4   5 -13    8.10    5.60
  -4   5  13    3.20    6.90
  -3  -5  13   63.89   10.90
   3  -5 -13   57.59    8.90
   3   5 -13   64.29    9.30
  -3   5  13   70.39   11.30
   2  -5 -13   35.20    6.60
   2  -5 -13   42.80    8.00
  -2  -5  13   40.60    9.00
  -2   5  13   33.80    8.50
   2   5 -13   42.00    8.80
   1  -5 -13   37.80    6.20
   1  -5 -13   28.70    6.90
  -1  -5  13   45.70    8.90
   1   5 -13   49.00    8.40
  -1   5  13   42.00    8.70
   0  -5 -13  111.29    9.20
   0  -5  13  119.79   11.20
   0  -5  13  124.29    7.30
   0  -5 -13  140.19   11.40
   0   5  13  112.59   10.80
   0   5 -13  116.39   10.20
   0   5  13  109.99   10.00
  -1  -5 -13   62.59    9.40
   1  -5  13   70.79    7.00
  -1  -5 -13   87.29    8.20
  -1   5 -13   60.09    8.90
   1   5  13   76.49    9.90
   2  -5  13  102.69   10.10
   2  -5  13   88.39    8.60
  -2   5 -13   59.49    9.50
   2   5  13   82.99   10.40
  -3  -5 -13   17.70    6.70
   3  -5  13   18.60    6.40
  -3   5 -13    3.30    6.90
  -3   5 -13   20.40    6.00
   3   5  13   11.80    7.20
  -4  -5 -13    3.70    6.30
   4  -5  13   -3.10    4.20
   4  -5  13    3.60    5.50
   4   5  13   -0.20    5.80
  -4   5 -13   -5.30    7.10
  -5  -5 -13   87.79   13.70
   5  -5  13  139.49   13.40
  -5   5 -13   97.69   13.60
   5   5  13  103.89   12.70
  -6  -5 -13    2.70    8.30
   6  -5  13   -9.20    5.70
  -6   5 -13   11.20    8.10
   6   5  13   -3.20    6.50
   7  -5  13   41.50   11.50
  -7  -5 -13   42.00   16.00
   7   5  13   35.50   11.40
  -7   5 -13   64.59   11.20
  -8  -5 -13    2.60   11.60
   8  -5  13    5.50    8.80
   8   5  13   21.70    9.10
  -8   5 -13   16.90    8.80
   8   6 -13   11.00    8.50
  -7  -6  13    0.30    7.70
   7  -6 -13   11.10    6.80
   7   6 -13    0.60    7.30
  -7   6  13   11.10   10.30
   6  -6 -13   21.00    6.90
  -6  -6  13   10.70    9.30
  -6   6  13   14.60    9.70
   6   6 -13   13.40    7.00
   5  -6 -13   35.90    8.80
  -5  -6  13   78.19   15.10
  -5   6  13   52.89   11.70
   5   6 -13   44.50    9.60
  -4  -6  13   14.20    8.60
   4   6 -13   27.80    8.00
  -4   6  13   18.80    8.70
   3  -6 -13  174.88   13.20
  -3  -6  13  174.28   14.80
  -3   6  13  197.28   15.60
   3   6 -13  181.98   13.20
  -2  -6  13   -2.70    6.30
  -2   6  13   -0.40    5.90
   2   6 -13    3.80    4.80
  -1  -6  13  173.48   13.40
   1  -6 -13  166.48   12.70
   1   6 -13  162.78   12.20
  -1   6  13  191.18   13.10
   0  -6  13   20.50    7.70
   0  -6 -13   20.70    5.60
   0  -6 -13   32.20    9.00
   0   6  13   20.00    7.20
   0   6  13   40.20    8.90
   0   6 -13   29.00    7.20
  -1  -6 -13   92.69   11.50
   1  -6  13  113.99    8.80
   1  -6  13  104.39   11.30
  -1  -6 -13  147.39    9.60
  -1   6 -13   95.19   10.50
   1   6  13  106.19   11.30
  -2  -6 -13   28.90    6.80
   2  -6  13   19.80    7.60
   2  -6  13   25.70    6.00
  -2  -6 -13   18.60    7.50
  -2   6 -13   14.30    6.20
   2   6  13   24.10    7.70
  -2   6 -13   23.30    6.80
  -3  -6 -13   11.30    5.80
   3  -6  13    4.70    6.10
   3  -6  13   11.70    5.70
  -3   6 -13    9.80    5.60
  -3   6 -13   14.70    7.00
   3   6  13    1.40    6.00
   4  -6  13    5.90    5.70
  -4  -6 -13    6.30    7.60
   4   6  13    0.20    6.80
  -4   6 -13    1.20    7.10
  -5  -6 -13   25.40   10.60
   5  -6  13   19.00    8.30
   5   6  13   12.70    7.30
  -5   6 -13   38.20   10.90
   6  -6  13   12.40    7.90
  -6  -6 -13   10.40    9.80
   6   6  13    0.20    7.30
  -6   6 -13    8.10    8.30
  -7  -6 -13   -4.10   12.10
   7  -6  13   -1.80    8.40
   7   6  13    5.00    8.60
   8  -6  13   -7.50    6.60
  -8  -6 -13    7.50    9.80
   8   6  13    4.70    9.20
   8  -7 -13   11.80    8.10
   8   7 -13    6.90    8.90
  -7  -7  13   11.40   10.30
   7  -7 -13    3.70    6.40
  -7   7  13   12.10    9.80
   7   7 -13   23.20   10.10
  -6  -7  13   -3.80    8.60
   6  -7 -13    4.30    7.20
  -6   7  13    5.40    8.30
   6   7 -13   10.60    7.10
   5  -7 -13   16.00    8.30
  -5  -7  13   21.90    9.90
   5   7 -13   16.50    7.80
  -5   7  13   25.80   10.40
   4  -7 -13   13.00    6.80
  -4  -7  13    0.20    8.10
   4   7 -13    9.70    7.10
  -4   7  13    7.10    7.30
  -3  -7  13    1.20    7.30
   3  -7 -13   -1.40    5.80
  -3   7  13    0.30    6.30
   3   7 -13    5.90    6.30
   2  -7 -13   23.30    7.70
  -2  -7  13   56.79   11.40
   2   7 -13   41.70    8.50
  -2   7  13   42.10    9.90
  -1  -7  13   74.89   11.80
   1  -7 -13   65.89   10.80
   1   7 -13   65.99    9.60
  -1   7  13   63.49   10.90
   0  -7  13   39.40    9.00
   0  -7 -13   33.50    8.70
   0   7  13   21.80    7.50
   0   7 -13   45.80    8.40
   1  -7  13    4.40    5.70
   1  -7  13   -2.70    3.40
  -1  -7 -13  -10.60    5.50
  -1   7 -13   11.90    7.40
   1   7  13   -2.40    5.70
  -1   7 -13    1.50    4.90
   2  -7  13   49.60   10.40
   2  -7  13   35.90    7.00
  -2  -7 -13   45.70   10.30
  -2  -7 -13   55.79    8.10
  -2   7 -13   50.59    9.50
   2   7  13   46.80   10.00
   2   7  13   41.40    7.90
  -2   7 -13   35.80    7.90
   3  -7  13  111.09   11.20
  -3  -7 -13   92.29   14.40
   3  -7  13  105.89   11.60
  -3  -7 -13  108.89   11.40
   3   7  13   98.39   13.20
  -3   7 -13   91.39   10.70
   4  -7  13   17.70    7.60
  -4  -7 -13   23.20    8.40
  -4   7 -13   29.30    7.50
   4   7  13   32.30   10.90
   5  -7  13   -1.90    6.90
  -5  -7 -13   -3.90    7.50
   5   7  13   -1.30    8.60
   6  -7  13    4.00    7.90
  -6  -7 -13   -1.60    9.40
   6   7  13   -9.50    8.00
  -7  -7 -13   22.20   12.60
   7  -7  13   19.50    9.20
   7   7  13   15.20    9.90
  -7  -8  13   16.30   10.80
   7  -8 -13   -5.10    6.30
   7   8 -13    6.80    7.50
  -6  -8  13   25.10   12.00
   6  -8 -13   13.20    9.30
  -6   8  13   28.70   11.30
   6   8 -13   27.50    9.50
  -5  -8  13   -0.10    8.50
   5  -8 -13   10.90    8.40
  -5   8  13   -2.90    8.00
   5   8 -13   12.50    7.60
   4  -8 -13   84.49   12.60
  -4  -8  13   78.59   14.50
  -4   8  13   66.49   12.90
   4   8 -13   59.19   10.80
  -3  -8  13   15.40    9.00
   3  -8 -13    5.50    7.10
  -3   8  13   -8.10    7.00
   3   8 -13   11.60    6.40
  -2  -8  13   -0.10    7.40
   2  -8 -13    5.50    6.50
   2   8 -13   -2.90    5.40
  -2   8  13   -1.60    6.60
   1  -8 -13    3.80    6.60
  -1  -8  13    9.30    8.00
   1   8 -13   19.10    6.90
  -1   8  13   18.20    7.50
   0  -8 -13    1.50    6.30
   0  -8  13   11.20    8.10
   0   8  13    8.20    6.90
   0   8 -13    5.40    5.40
   1  -8  13   68.39   11.80
  -1  -8 -13   81.79   12.50
   1   8  13   64.19    9.30
   1   8  13   83.19   12.50
  -1   8 -13   51.39   12.10
  -1   8 -13   68.39   11.90
   2  -8  13   32.30    7.00
   2  -8  13   39.80    9.30
  -2  -8 -13   68.29   12.30
  -2   8 -13   37.40    9.40
   2   8  13   28.10    9.30
   3  -8  13   11.90    5.90
  -3  -8 -13   -1.40    7.20
   3  -8  13    5.50    6.70
   3   8  13    7.00    7.20
  -3   8 -13   10.30    6.50
  -4  -8 -13   20.90    7.70
   4  -8  13   14.70    8.00
   4  -8  13   22.10    8.00
   4   8  13   27.60   10.10
  -4   8 -13   10.70    6.00
   5  -8  13    8.60    7.50
  -5  -8 -13    5.30    8.20
   5   8  13    4.00    8.40
  -6  -8 -13   43.80   14.30
   6  -8  13   33.00   10.90
   6   8  13   33.60   10.80
  -7  -8 -13    4.90   10.00
   7   8  13   -1.80    8.90
  -6  -9  13   -4.20    9.70
   6  -9 -13   -3.80    7.30
   6   9 -13    8.30    7.80
  -5  -9  13   20.70   11.30
   5  -9 -13   -3.40    7.40
  -5   9  13    6.70    9.90
   5   9 -13    7.80    7.00
  -4  -9  13   76.19   15.40
   4  -9 -13   46.60   10.80
  -4   9  13   66.09   13.00
   4   9 -13   63.19   11.40
   3  -9 -13    7.10    7.60
   3   9 -13    2.10    6.10
  -3   9  13   -0.40    7.70
  -2  -9  13    4.00    7.90
   2  -9 -13   12.40    8.00
  -2   9  13   -4.60    6.50
   2   9 -13    1.30    6.30
  -1  -9  13   -3.30    7.20
   1  -9 -13   -9.60    6.00
   1   9 -13   -4.00    4.70
  -1   9  13   10.00    7.20
   0  -9 -13  184.18   16.40
   0  -9  13  176.58   16.80
   0   9 -13  178.28   16.30
   0   9  13  180.78   14.90
  -1  -9 -13   -2.20    7.00
   1  -9  13   -6.40    7.60
  -1   9 -13    9.80    8.40
   1   9  13   -2.90    5.50
   2  -9  13  139.69   14.70
  -2  -9 -13  140.79   15.90
  -2   9 -13  115.29   14.10
   2   9  13  123.39   15.20
   3  -9  13    5.40    7.40
  -3   9 -13   25.70    8.30
   3   9  13    0.20    8.60
  -4  -9 -13   -4.70    8.00
   4  -9  13   -2.80    7.00
   4  -9  13    8.30    7.10
   4   9  13   30.60   10.90
  -4   9 -13   11.30    7.40
  -5  -9 -13   -6.00    8.10
   5  -9  13   -4.00    6.50
   5   9  13   16.70   10.30
   6  -9  13   11.00    9.60
  -6  -9 -13    3.10    9.30
   6   9  13   16.70   10.80
  -6 -10  13   36.60   14.20
  -6  10  13   27.60   11.30
   6  10 -13   23.70   10.60
  -5 -10  13    0.20    9.40
   5 -10 -13    8.70    9.30
  -5  10  13   11.80    9.70
   5  10 -13   -7.40    6.10
  -4 -10  13    3.40   10.00
   4 -10 -13   19.90   10.60
  -4  10  13   17.40    9.60
   4  10 -13   20.80    8.00
  -3 -10  13    2.20    9.80
   3 -10 -13   -4.50    7.10
  -3  10  13   20.30    9.80
   3  10 -13    9.30    6.60
  -2 -10  13    9.70   10.10
   2 -10 -13    7.60    8.10
  -2  10  13  -14.50    7.00
   2  10 -13   -2.10    5.30
   1 -10 -13   87.69   14.20
  -1 -10  13  103.19   15.30
  -1  10  13   94.39   13.60
   0 -10 -13   -0.90    7.20
   0 -10  13   24.50   10.90
   0  10  13   -3.50    6.80
   0  10 -13   -6.10    8.20
   1 -10  13   31.20   11.70
  -1 -10 -13   20.60    9.60
  -1  10 -13   24.60    9.90
   1  10  13   21.30    7.50
  -2 -10 -13   18.70   10.30
   2 -10  13   15.60    8.90
  -2  10 -13    2.00    7.90
  -3 -10 -13   13.40    9.80
   3 -10  13   16.10    7.10
   3 -10  13   18.10    9.10
   3  10  13   17.50   11.10
   4 -10  13    7.00    7.20
   4 -10  13   -2.50    7.40
  -4 -10 -13    0.60    8.90
   4  10  13   10.00    9.80
  -4  10 -13    5.50    7.50
  -5 -10 -13    2.20    8.70
   5  10  13   -8.10    8.10
   4 -11 -13   17.50    9.90
  -4  11  13   -2.80    8.70
   4  11 -13    5.90    6.30
   3 -11 -13    0.60    7.30
  -3 -11  13   -3.90    9.20
  -3  11  13   -6.10    7.40
   3  11 -13    3.50    6.00
  -2 -11  13    0.60   11.00
   2 -11 -13    4.10    8.50
  -2  11  13    3.50    8.30
   1 -11 -13    0.90    8.70
  -1 -11  13    4.50   11.20
  -1  11  13   11.10    8.90
   0 -11  13    2.90    9.70
   0 -11 -13   -8.20    7.70
   0  11  13    3.20    6.90
   0  11 -13   -2.10    8.30
   1 -11  13   16.60   12.50
  -1 -11 -13    3.40    8.10
  -1  11 -13   19.50    9.90
   1  11  13   17.10    7.90
  -2 -11 -13   -2.40    9.40
   2 -11  13   11.50    8.40
  -2  11 -13   14.10    9.30
  -3 -11 -13   23.00   10.40
   3 -11  13   49.80   12.90
  -3  11 -13   18.20    9.80
   4 -11  13    1.40    7.20
  -4 -11 -13   11.60    8.30
   4 -11  13   -3.30    8.90
   4  11  13   13.20   14.60
  -4  11 -13   -1.10    7.60
   3 -12 -13   45.90   12.50
  -3 -12  13   41.60   13.10
  -3  12  13    9.00    9.80
   2 -12 -13   23.40   10.30
  -2 -12  13   46.30   14.00
  -2  12  13   38.40   12.30
   1 -12 -13   19.00   10.40
  -1 -12  13    0.80   10.70
  -1  12  13    2.40    8.30
   0 -12  13    1.50    9.20
   0 -12 -13    4.00    9.40
   0  12  13    7.40    8.80
   0  12 -13   -3.20    9.00
   1 -12  13    4.10   10.60
  -1 -12 -13   16.40    9.00
  -1  12 -13  -10.10    8.80
   1  12  13   11.30    8.00
   2 -12  13   27.10   11.50
  -2 -12 -13   14.10    9.00
  -2  12 -13   33.30   11.60
   9   0 -14   -4.70    5.90
  -8   0  14    4.50    8.90
  -7   0  14    3.20    8.30
   7   0 -14   -1.40    4.70
   6   0 -14    1.40    5.10
  -6   0  14    3.60    7.60
   5   0 -14    4.60    5.40
  -5   0  14    5.60    7.30
  -4   0  14    4.60    6.40
   4   0 -14   -3.20    4.40
  -3   0  14    0.80    5.40
   3   0 -14    0.30    4.40
  -2   0  14  130.09   11.00
   2   0 -14  142.99   10.30
  -1   0  14    1.00    2.50
   1   0 -14   -5.20    3.80
   0   0  14  218.18   11.50
   0   0  14  191.78    9.40
   0   0 -14  198.98   12.60
  -1   0 -14   -2.20    5.10
   1   0  14    0.70    3.70
   1   0  14   -3.70    3.50
   2   0  14  348.57   15.00
  -2   0 -14  354.86   17.20
  -3   0 -14    5.60    5.80
   3   0  14    0.60    4.90
   4   0  14  285.47   15.80
  -4   0 -14  267.67   16.60
   5   0  14   -0.10    5.30
  -5   0 -14    9.20    7.10
  -6   0 -14    0.40    7.90
   6   0  14    1.80    6.50
   7   0  14   -8.40    6.30
  -7   0 -14    7.80    8.50
   8   0  14    1.10    7.10
  -8   0 -14   13.10   10.80
   9   0  14    8.40    9.10
  -9   0 -14   15.60   10.00
  -9   1  14   26.10   13.40
  -8  -1  14   49.40   12.60
   8  -1 -14   47.30   10.50
  -8   1  14   24.10   11.40
   8   1 -14   56.59   11.70
  -7  -1  14   40.70   11.80
   7  -1 -14   61.59   11.10
   7   1 -14   40.80   10.10
  -7   1  14   54.19   12.00
   6  -1 -14   17.70    6.50
  -6  -1  14   18.90   10.10
   6   1 -14   13.50    6.60
  -6   1  14    2.30    7.30
   5  -1 -14   37.30    7.50
  -5  -1  14   22.20    8.60
  -5   1  14   34.00    9.80
   5   1 -14   30.70    7.80
   4  -1 -14   16.00    5.80
   4  -1 -14   24.70    5.90
  -4  -1  14   21.00    8.20
  -4   1  14   12.20    7.50
   4   1 -14   19.10    6.00
   3  -1 -14   25.90    4.30
  -3  -1  14   24.30    7.30
   3  -1 -14   28.90    6.70
  -3   1  14   23.40    7.30
   3   1 -14   36.10    7.70
   2  -1 -14   41.30    7.50
   2  -1 -14   26.10    4.40
  -2  -1  14   21.40    7.10
   2   1 -14   42.30    7.90
  -2   1  14   33.10    8.10
   1  -1 -14   65.29    6.00
   1  -1 -14   68.69    8.20
  -1  -1  14   76.29    9.20
  -1   1  14   65.79    6.30
   1   1 -14   56.79    8.10
   0  -1  14   48.70    5.40
   0  -1 -14   74.09    9.20
   0  -1  14   44.80    7.70
   0   1 -14   50.19    8.20
   0   1  14   44.50    6.40
  -1  -1 -14  109.09   10.50
   1  -1  14   92.49    7.50
   1  -1  14  105.39    8.50
  -1   1 -14   83.89   10.20
   1   1  14  103.79    8.60
   2  -1  14   10.60    5.10
  -2  -1 -14    9.10    5.30
   2   1  14    9.90    5.40
  -2   1 -14    3.70    5.90
  -3  -1 -14   60.29    9.50
   3  -1  14   67.79    9.00
   3   1  14   50.49    8.70
  -3   1 -14   61.59   10.00
  -4  -1 -14   39.70    9.00
   4  -1  14   42.70    8.70
   4   1  14   43.50    8.90
  -4   1 -14   35.20    9.00
   5  -1  14   14.90    6.50
  -5  -1 -14   13.90    8.60
   5   1  14   12.60    6.20
  -5   1 -14   30.00    8.60
  -6  -1 -14   11.20    8.50
   6  -1  14   -1.10    5.60
   6   1  14    3.60    5.90
  -6   1 -14    8.90    7.70
  -7  -1 -14   17.60    9.30
   7  -1  14    1.50    7.20
   7   1  14    6.00    6.80
  -7   1 -14    8.10    9.50
   8  -1  14    5.30    8.30
  -8  -1 -14   33.20   13.60
   8   1  14    0.90    7.90
  -8   1 -14    2.90    9.80
  -9  -1 -14   16.50   11.00
   9  -1  14   -1.40    7.50
   9   1  14   12.60    9.90
  -9   1 -14   14.20   12.00
  -9   2  14   24.80   11.90
   9   2 -14    3.90    7.10
  -8  -2  14   47.00   12.50
  -8   2  14   15.20   11.00
   8   2 -14   25.50    8.90
  -7  -2  14   48.40   12.50
   7   2 -14   24.40    8.70
  -7   2  14   35.60   11.70
  -6  -2  14  119.69   14.20
   6  -2 -14   92.29    9.70
   6   2 -14  114.29   12.50
  -6   2  14   83.29   13.70
  -5  -2  14    2.30    7.50
   5  -2 -14    4.30    4.60
  -5   2  14    6.20    7.40
   5   2 -14    3.90    5.60
  -4  -2  14   68.19   10.90
   4  -2 -14   67.09    7.80
   4  -2 -14   71.69    6.80
   4   2 -14   63.89    9.00
  -4   2  14   72.19   11.30
  -3  -2  14   64.19    9.70
   3  -2 -14   72.29    8.00
   3  -2 -14   54.99    6.10
   3   2 -14   62.69    8.50
  -3   2  14   75.59    9.70
  -2  -2  14    5.80    5.70
   2  -2 -14   -4.60    3.70
   2  -2 -14    2.40    3.30
   2   2 -14    4.20    4.80
  -2   2  14    3.50    5.80
   1  -2 -14   38.80    7.10
  -1  -2  14   55.19    8.70
  -1   2  14   34.30    6.10
   1   2 -14   48.90    8.50
  -1   2  14   46.70    7.90
   0  -2  14   56.39    8.40
   0  -2  14   56.49    5.20
   0  -2 -14   51.59    8.60
   0   2 -14   65.49    8.60
   0   2  14   57.69    7.50
   1  -2  14   66.29    6.70
  -1  -2 -14   85.29    9.70
  -1   2 -14   52.59    9.10
   1   2  14   69.09    7.50
   1   2  14   78.99    8.20
  -2  -2 -14  143.49   11.40
   2  -2  14  144.69    9.90
   2   2  14  148.19   11.00
  -2   2 -14  150.08   12.50
  -3  -2 -14   55.99    9.50
   3  -2  14   72.79    9.00
  -3   2 -14   64.29   10.90
   3   2  14   57.79    8.80
  -4  -2 -14   13.20    6.90
   4  -2  14   16.00    6.10
   4   2  14   12.50    6.60
  -4   2 -14   10.50    6.60
  -5  -2 -14    4.30    7.20
   5  -2  14    4.20    5.90
  -5   2 -14   -3.00    6.20
   5   2  14    2.70    6.00
   6  -2  14    4.60    7.30
  -6  -2 -14   -4.00    8.20
  -6   2 -14   -2.80    7.60
   6   2  14   11.10    7.30
   7  -2  14    7.60    7.80
  -7  -2 -14   13.00   10.10
   7   2  14   18.70    8.30
  -7   2 -14    5.20    8.40
  -8  -2 -14   -4.80    8.80
   8  -2  14    3.70    7.70
  -8   2 -14    6.30    9.60
   8   2  14    8.50    8.10
  -9  -2 -14   26.50   12.70
   9  -2  14   24.90   11.10
   9   2  14   28.50   11.40
  -9   2 -14   19.80   10.00
  -9   3  14   68.49   13.90
   9   3 -14   90.99   17.00
  -8  -3  14   13.00    9.70
  -8   3  14    8.80   10.30
   8   3 -14    5.80    6.40
  -7  -3  14    8.00    8.90
  -7   3  14  -11.00    8.40
   7   3 -14   12.90    7.50
  -6  -3  14   31.50   10.50
   6   3 -14   25.90    8.40
  -6   3  14   37.40   11.20
  -5  -3  14    8.50    7.40
   5  -3 -14   13.00    5.50
   5  -3 -14   13.00    5.20
   5   3 -14    9.00    6.10
  -5   3  14    6.20    7.90
   4  -3 -14    1.90    3.70
   4  -3 -14   -0.40    3.50
  -4  -3  14    1.70    6.00
  -4   3  14   -9.40    5.80
   4   3 -14   -1.70    4.50
  -3  -3  14   24.20    8.00
   3  -3 -14   24.10    5.30
  -3   3  14    7.50    7.10
   3   3 -14   24.60    7.30
  -2  -3  14   27.20    7.60
   2  -3 -14   29.60    5.70
  -2   3  14   40.50    8.70
   2   3 -14   32.60    7.20
   1  -3 -14  263.27   12.50
   1  -3 -14  258.77   13.10
  -1  -3  14  266.07   14.40
  -1   3  14  246.88   14.10
   1   3 -14  237.48   13.60
  -1   3  14  257.87   12.90
   0  -3 -14  153.78   11.30
   0  -3 -14  148.29   10.40
   0  -3  14  148.79    7.50
   0  -3  14  146.39   10.80
   0   3  14  155.08   10.50
   0   3 -14  144.79   11.10
  -1  -3 -14  383.46   17.00
   1  -3  14  377.46   14.10
   1  -3  14  378.16   17.60
   1   3  14  367.96   14.30
  -1   3 -14  341.77   16.90
   1   3  14  344.17   16.10
   2  -3  14    4.30    4.70
   2  -3  14    5.80    4.20
  -2  -3 -14   12.50    5.60
  -2   3 -14    8.50    6.90
   2   3  14   11.10    6.10
  -3  -3 -14  351.26   17.90
   3  -3  14  361.46   16.50
   3   3  14  358.16   17.40
  -3   3 -14  368.16   19.40
   4  -3  14   12.20    5.70
  -4  -3 -14   -0.80    6.50
   4   3  14   -0.40    5.60
  -4   3 -14  -12.30    6.50
  -5  -3 -14   42.90   10.70
   5  -3  14   46.70    9.50
  -5   3 -14   30.10   10.70
   5   3  14   47.50    9.80
   6  -3  14    9.00    7.30
  -6  -3 -14   -5.50    8.00
  -6   3 -14   -4.40    8.40
   6   3  14    9.20    8.10
  -7  -3 -14   11.50    9.90
   7  -3  14    9.00    7.90
   7   3  14    1.10    6.70
  -7   3 -14   16.60    8.50
  -8  -3 -14    3.60    9.80
   8  -3  14   -0.20    6.90
   8   3  14    6.50    8.00
  -9   4  14   19.20   11.10
  -8  -4  14   22.50   10.60
  -8   4  14   22.80   12.20
   8   4 -14   18.00    9.00
  -7  -4  14   -0.50    9.80
  -7   4  14   10.40    9.10
   7   4 -14   10.90    7.90
  -6  -4  14  -10.50    7.40
  -6   4  14   -6.50    7.60
   6   4 -14   -1.60    5.40
  -5  -4  14   -2.20    7.40
   5   4 -14   -4.60    5.60
  -5   4  14    2.80    7.30
  -4  -4  14   19.70    8.50
   4   4 -14   11.90    6.30
  -4   4  14   10.90    7.60
   3  -4 -14   53.79    7.90
   3  -4 -14   44.60    6.50
  -3  -4  14   61.09   11.10
  -3   4  14   63.79   10.70
   3   4 -14   52.09    8.50
  -2  -4  14   18.30    7.30
   2  -4 -14   28.20    5.50
   2  -4 -14   16.30    5.40
  -2   4  14   37.60    8.40
   2   4 -14   33.20    7.30
   1  -4 -14   41.30    7.30
  -1  -4  14   40.80    8.10
   1  -4 -14   47.90    6.90
   1   4 -14   47.00    8.50
   0  -4  14  235.68   12.30
   0  -4 -14  254.67   13.70
   0  -4  14  235.88   13.90
   0  -4 -14  228.08   13.00
   0   4 -14  242.98   14.00
   0   4  14  237.68   13.50
   0   4  14  240.08   12.80
   1  -4  14   28.00    5.10
  -1  -4 -14   23.30    6.50
   1  -4  14   12.50    5.70
   1   4  14   27.40    5.90
  -1   4 -14   22.90    6.70
   1   4  14   26.40    6.90
   2  -4  14  106.29    9.50
  -2  -4 -14  127.59   11.00
   2   4  14  105.79   10.90
  -2   4 -14  104.19   11.90
   3  -4  14   25.70    6.30
  -3  -4 -14   16.60    6.60
   3  -4  14    9.70    5.60
   3   4  14   19.80    6.70
  -4  -4 -14   -7.50    5.70
   4  -4  14   -4.00    5.90
   4   4  14   -0.10    5.90
  -4   4 -14   -4.60    7.00
  -5  -4 -14   -8.90    7.20
   5  -4  14   10.60    7.20
   5   4  14    3.10    6.20
  -5   4 -14   -5.70    6.80
  -6  -4 -14    5.60    8.40
   6  -4  14    0.10    6.40
  -6   4 -14   15.80    7.80
   6   4  14    8.10    7.50
  -7  -4 -14   45.30   12.00
   7  -4  14   38.20   11.00
  -7   4 -14   45.80    9.60
   7   4  14   23.90    9.30
   8  -4  14    8.20    8.70
  -8  -4 -14   19.40   10.70
  -8   4 -14   28.20    9.00
   8   4  14    6.10    8.20
  -8  -5  14   44.10   12.50
   8   5 -14   51.59   13.70
  -7  -5  14   16.60   10.60
  -7   5  14   14.40    9.90
   7   5 -14   14.40    9.20
  -6  -5  14   29.60   10.10
   6  -5 -14   17.60    7.50
   6   5 -14   17.50    8.30
  -6   5  14   23.70   10.30
   5  -5 -14   -2.80    4.70
  -5  -5  14   -5.70    7.00
   5   5 -14   -6.00    4.90
  -5   5  14    3.50    8.60
   4  -5 -14   87.79   10.20
  -4  -5  14   92.89   12.50
   4   5 -14   91.09   10.80
  -4   5  14   80.29   12.70
   3  -5 -14   30.60    7.30
  -3  -5  14   21.20    8.50
   3   5 -14   32.60    7.80
  -3   5  14   30.90    8.50
  -2  -5  14  199.98   14.20
   2  -5 -14  185.58   12.70
  -2   5  14  200.28   14.30
   2   5 -14  175.88   12.90
   1  -5 -14  123.89    9.00
  -1  -5  14   97.29   11.50
   1  -5 -14  126.89   11.10
  -1   5  14  121.39   11.80
   1   5 -14  114.99   10.90
   0  -5  14   73.99    9.80
   0  -5 -14   51.49    8.30
   0  -5 -14   77.19   10.00
   0   5  14   52.79    9.10
   0   5  14   70.29    9.20
   0   5 -14   59.89    8.90
   1  -5  14    2.30    3.30
   1  -5  14   10.10    5.90
  -1  -5 -14   12.40    6.20
  -1  -5 -14   16.70    5.00
   1   5  14    1.90    5.50
   1   5  14    6.20    6.40
  -1   5 -14    5.30    5.40
   2  -5  14   10.20    4.70
  -2  -5 -14   14.00    6.00
   2  -5  14    3.40    5.80
  -2   5 -14    5.80    5.70
   2   5  14   23.70    7.20
  -3  -5 -14    6.20    6.10
   3  -5  14   -4.30    3.80
  -3   5 -14   21.90    8.30
   3   5  14   -9.60    4.70
   4  -5  14    3.70    5.30
  -4  -5 -14    4.60    6.60
  -4   5 -14   27.60    9.70
   4   5  14   -6.60    5.40
  -5  -5 -14    8.30    8.80
   5  -5  14   23.60    7.70
  -5   5 -14   12.10   10.40
   5   5  14   15.10    7.60
   6  -5  14   61.99   12.50
  -6  -5 -14   56.79   14.10
   6   5  14   40.90   11.10
  -6   5 -14   37.00   11.20
   7  -5  14    1.80    7.00
  -7  -5 -14   -1.50    9.70
  -7   5 -14   16.40    7.40
   7   5  14    6.90    9.20
   8  -5  14   12.70    8.20
  -8   5 -14    7.60    8.30
   8   5  14    6.90    9.30
  -8  -6  14   -0.10    8.70
   8   6 -14   -4.80    6.50
  -8   6  14    5.70    9.90
  -7  -6  14    4.90    9.10
   7  -6 -14    8.40    5.70
  -7   6  14   -6.60    9.30
   7   6 -14   -4.10    6.60
  -6  -6  14   24.70   10.20
   6  -6 -14    7.30    6.50
  -6   6  14    5.40    9.60
   6   6 -14   19.40    8.20
   5  -6 -14   96.39   11.40
  -5  -6  14   97.99   15.90
  -5   6  14   89.39   14.30
   5   6 -14   67.19   11.50
   4  -6 -14    3.60    6.00
  -4  -6  14   15.70    9.60
  -4   6  14   16.80    8.80
   4   6 -14   17.60    6.60
   3  -6 -14   21.20    7.50
  -3  -6  14   22.00    9.00
  -3   6  14   10.70    8.20
   3   6 -14   24.10    7.40
  -2  -6  14  247.08   16.40
   2  -6 -14  236.98   15.00
   2   6 -14  227.68   14.80
  -2   6  14  252.07   16.60
  -1  -6  14  162.78   13.60
   1  -6 -14  174.18   13.10
   1   6 -14  164.68   12.70
   0  -6 -14   47.10    8.00
   0  -6 -14   63.09   10.00
   0  -6  14   77.39   11.20
   0   6  14   68.99    9.90
   0   6  14   59.49   10.60
  -1  -6 -14   -0.40    5.30
  -1  -6 -14   14.60    4.70
   1  -6  14    0.90    3.80
   1  -6  14   -6.80    5.30
   1   6  14    8.30    5.70
  -1   6 -14    1.90    5.30
   2  -6  14   73.79    8.70
   2  -6  14   86.09   10.80
  -2  -6 -14   86.29    9.70
  -2  -6 -14  102.19   12.50
   2   6  14  100.49   12.40
  -2   6 -14   82.59   10.20
   3  -6  14    4.90    5.00
  -3  -6 -14    1.00    6.10
   3   6  14   -6.60    5.90
  -3   6 -14   -4.10    5.30
  -3   6 -14   13.90    6.50
  -4  -6 -14  150.18   14.20
   4  -6  14  147.19   13.20
   4   6  14  137.39   14.90
  -4   6 -14  120.39   14.70
  -5  -6 -14   30.30   10.50
   5  -6  14   52.69   11.00
   5   6  14   31.20   10.30
  -5   6 -14   23.40    9.90
  -6  -6 -14   36.70   12.40
   6  -6  14   19.10    9.10
   6   6  14   23.40    9.10
  -6   6 -14   49.00   12.10
  -7  -6 -14    1.10   10.50
   7  -6  14   -9.30    7.40
   7   6  14   -5.70    7.40
   7  -7 -14   -2.70    6.50
  -7  -7  14    3.60   11.10
  -7   7  14   -4.80    9.20
   7   7 -14  -15.00    5.90
  -6  -7  14    9.60   10.20
   6  -7 -14   -4.70    6.00
   6   7 -14    7.90    8.00
  -6   7  14   15.30   10.90
   5  -7 -14   28.70    8.70
  -5  -7  14   34.90   12.40
   5   7 -14   36.00    9.80
  -5   7  14    5.70    8.50
  -4  -7  14   71.69   13.10
   4  -7 -14   44.10    9.40
  -4   7  14   36.00   10.50
   4   7 -14   59.99   11.10
   3  -7 -14   19.10    7.80
  -3  -7  14   17.40    9.80
   3   7 -14   18.50    7.20
  -3   7  14   25.40    8.70
   2  -7 -14   10.10    6.70
  -2  -7  14    2.30    7.50
  -2   7  14    7.90    7.20
   2   7 -14    4.40    6.00
   1  -7 -14   67.69   10.70
  -1  -7  14   95.79   12.30
  -1   7  14   67.09   11.10
   1   7 -14   68.09    9.90
   0  -7 -14    4.40    6.80
   0  -7  14    2.80    6.60
   0   7 -14    7.20    5.40
   0   7  14   10.90    7.10
   1  -7  14   60.19   11.10
  -1  -7 -14   73.59   11.60
   1   7  14   56.59   10.70
  -1   7 -14   84.49    9.90
  -2  -7 -14   -1.10    3.80
  -2  -7 -14    5.50    7.00
   2  -7  14   -5.00    5.60
   2  -7  14    4.00    4.20
   2   7  14   -1.60    5.30
  -2   7 -14  -13.70    5.50
   2   7  14   -2.20    6.00
  -2   7 -14    2.80    5.20
  -3  -7 -14   53.89   11.40
   3  -7  14   63.59    9.70
  -3  -7 -14   65.09    9.80
   3  -7  14   66.29   10.80
   3   7  14   52.09   11.20
  -3   7 -14   69.09    9.90
  -3   7 -14   60.29   10.00
   4  -7  14    8.60    6.80
  -4  -7 -14    7.60    6.50
  -4   7 -14   -7.40    8.00
   4   7  14    5.20    8.10
   5  -7  14    9.90    8.10
  -5  -7 -14   21.10    9.70
   5   7  14   13.80    9.20
  -6  -7 -14   11.10   10.20
   6  -7  14   -2.90    6.90
   6   7  14    3.90    8.80
  -7  -7 -14   14.60   11.90
   7  -7  14   12.40    8.90
   7   7  14   -6.70    8.00
   7  -8 -14   46.70   11.20
  -7  -8  14   63.79   15.50
   7   8 -14   53.29   14.60
  -6  -8  14   -0.90   10.20
  -6   8  14   17.30    9.90
   6   8 -14   29.70    9.90
  -5  -8  14   10.70   10.60
   5  -8 -14   26.00    9.90
   5   8 -14   26.90    9.10
  -5   8  14   24.10   10.70
  -4  -8  14    7.30    9.30
   4  -8 -14    1.70    6.60
   4   8 -14    3.60    7.00
  -4   8  14   -1.70    7.60
   3  -8 -14  198.38   16.10
  -3  -8  14  200.08   18.40
   3   8 -14  192.18   14.50
  -3   8  14  167.28   16.60
   2  -8 -14   18.10    8.30
  -2  -8  14   31.10   10.30
   2   8 -14   34.40    8.90
  -2   8  14   21.40    8.70
  -1  -8  14   14.80    9.00
   1  -8 -14   30.70    9.10
   1   8 -14   20.60    7.00
  -1   8  14   29.80    8.50
   0  -8 -14   16.50    7.70
   0  -8  14   21.20    8.90
   0   8  14   11.20    7.00
   0   8 -14   22.50    7.20
  -1  -8 -14   12.50    8.60
   1  -8  14    2.00    7.00
  -1   8 -14   11.30    5.90
   1   8  14   29.90   10.80
   1   8  14    1.90    7.10
  -1   8 -14   23.30    8.80
   2  -8  14   13.90    6.10
   2  -8  14   15.50    8.10
  -2  -8 -14    7.20    8.20
  -2   8 -14    6.40    7.10
   2   8  14    6.40    7.70
   3  -8  14   -3.70    5.70
   3  -8  14    3.10    5.10
  -3  -8 -14   -2.60    7.90
   3   8  14    5.70    7.60
  -3   8 -14    4.60    6.70
  -4  -8 -14  -16.20    7.40
   4  -8  14   14.00    7.50
  -4  -8 -14    3.50    7.50
   4  -8  14   -5.30    5.70
   4   8  14   -5.50    8.10
  -5  -8 -14    6.60    7.10
   5  -8  14   22.10    9.10
   5   8  14   12.30    9.50
   6  -8  14    9.00    9.00
  -6  -8 -14   21.70   12.20
   6   8  14    7.70    9.70
   6  -9 -14   18.50    8.60
   6   9 -14   21.30    9.00
   5  -9 -14   26.80   10.50
  -5  -9  14   16.40   11.00
  -5   9  14    7.40    9.90
   5   9 -14   12.00    8.00
  -4  -9  14    7.40    9.70
   4  -9 -14    2.40    7.80
   4   9 -14    4.20    6.70
  -4   9  14   -9.50    7.30
  -3  -9  14   25.90   11.20
   3  -9 -14   23.00    9.80
   3   9 -14   24.20    8.40
  -3   9  14    4.40    8.40
  -2  -9  14   59.89   13.00
   2  -9 -14   36.80   10.50
  -2   9  14   72.39   12.70
   2   9 -14   55.69   10.00
   1  -9 -14   18.20    8.50
  -1  -9  14   16.90    9.80
  -1   9  14   17.40    8.40
   1   9 -14   25.00    7.10
   0  -9  14   -2.10    7.60
   0  -9 -14   12.50    8.20
   0   9  14    3.10    6.70
   0   9 -14    3.40    5.90
   1  -9  14   34.00   11.00
  -1  -9 -14   25.20   10.10
  -1   9 -14   42.30   10.70
   1   9  14   36.00    8.80
[truncated: 171,078 more chars]
