# Supplementary material for: Poly[di­aqua­[μ2-1,4-bis­(pyridin-3-ylmeth­yl)piperazine][μ2-4-(2-carboxyl­atoeth­yl)benzoato]cobalt(II)]
Source: IUCrdata. 2024 Dec 24;9(Pt 12):x241225. doi: 10.1107/S2414314624012252 (PMC11701761; doi:10.1107/S2414314624012252)
Supplement: Supplementary file 2 [file x-09-x241225-Isup3.hkl]

data_I                                                                          
_shelx_title ' p21n_a.res in P2(1)/n'                                           
_shelx_refln_list_code          4                                               
_shelx_F_calc_maximum      373.76                                               
_exptl_crystal_F_000      1164.00                                               
_reflns_d_resolution_high  0.8310                                               
                                                                                
loop_                                                                           
 _space_group_symop_operation_xyz                                               
 'x, y, z'                                                                      
 '-x+1/2, y+1/2, -z+1/2'                                                        
 '-x, -y, -z'                                                                   
 'x-1/2, -y-1/2, z-1/2'                                                         
                                                                                
_cell_length_a     8.7925                                                       
_cell_length_b    11.6743                                                       
_cell_length_c    24.9761                                                       
_cell_angle_alpha  90.000                                                       
_cell_angle_beta   92.065                                                       
_cell_angle_gamma  90.000                                                       
                                                                                
_shelx_F_squared_multiplier     1.000                                           
                                                                                
loop_                                                                           
 _refln_index_h                                                                 
 _refln_index_k                                                                 
 _refln_index_l                                                                 
 _refln_F_squared_calc                                                          
 _refln_F_squared_meas                                                          
 _refln_F_squared_sigma                                                         
 _refln_observed_status                                                         
   2   0   0       2026.73       2285.10        69.57 o                         
   4   0   0       1983.73       2245.05        88.22 o                         
   6   0   0         62.80        138.67        97.23 o                         
   8   0   0        574.83        559.46       109.06 o                         
  10   0   0        614.96        506.43       116.74 o                         
   1   1   0       8414.57       9127.86       115.51 o                         
   2   1   0        363.93        384.33        35.44 o                         
   3   1   0        480.56        652.46        40.02 o                         
   4   1   0         37.19         82.15        28.52 o                         
   5   1   0       2931.47       2918.35        95.98 o                         
   6   1   0        478.49        624.46        57.86 o                         
   7   1   0        462.77        570.36        74.21 o                         
   8   1   0       1300.10       1273.90        95.10 o                         
   9   1   0        113.61         80.86        55.83 o                         
  10   1   0       1134.00        946.04        98.95 o                         
   0   2   0       2057.95       1986.68        65.75 o                         
   1   2   0      46480.07      50216.15       649.89 o                         
   2   2   0      10459.01      11753.28       142.54 o                         
   3   2   0       4783.93       5437.60        82.15 o                         
   4   2   0       2773.14       3146.31        84.68 o                         
   5   2   0       2240.49       2207.89        66.07 o                         
   6   2   0        831.08        879.38        56.24 o                         
   7   2   0        313.97        388.68        65.11 o                         
   8   2   0          9.51        -46.60        46.60 o                         
   9   2   0        468.46        451.71        79.37 o                         
  10   2   0          9.13        104.11        92.43 o                         
   1   3   0      17063.82      18606.85       259.26 o                         
   2   3   0        851.16       1335.68       110.89 o                         
   3   3   0       9265.12       9438.43       123.32 o                         
   4   3   0        332.70        529.42        77.20 o                         
   5   3   0       1858.05       1922.06        69.61 o                         
   6   3   0        289.82        346.38        45.75 o                         
   7   3   0         86.87         94.30        42.57 o                         
   8   3   0         44.25         79.97        51.51 o                         
   9   3   0        233.34        214.52        63.73 o                         
  10   3   0          4.06        -68.26       164.97 o                         
   0   4   0        218.08        264.85        50.57 o                         
   1   4   0       1094.38       1203.50        48.73 o                         
   2   4   0       6511.58       7113.39       100.59 o                         
   3   4   0        881.05       1111.14       110.49 o                         
   4   4   0        450.21        647.59        64.16 o                         
   5   4   0       1318.97       1345.76        52.98 o                         
   6   4   0         80.43         98.36        34.31 o                         
   7   4   0        133.18        163.00        43.45 o                         
   8   4   0          3.52        -52.29        52.29 o                         
   9   4   0        251.71        173.51       104.44 o                         
  10   4   0         30.16        -13.80        90.97 o                         
   1   5   0       1664.97       1895.39        58.16 o                         
   2   5   0        902.41        929.18        43.88 o                         
   3   5   0        108.71        235.81        29.27 o                         
   4   5   0        840.26        820.52        51.17 o                         
   5   5   0       2487.47       2691.92        86.59 o                         
   6   5   0        708.72        785.45        72.78 o                         
   7   5   0         58.29         16.17        52.45 o                         
   8   5   0        545.79        540.84       131.36 o                         
   9   5   0         24.28        -62.74        90.27 o                         
   0   6   0       7468.75       8163.49       444.69 o                         
   1   6   0        604.91        856.60        75.44 o                         
   2   6   0       7184.42       7081.84       136.03 o                         
   3   6   0        528.03        575.87        37.81 o                         
   4   6   0        333.24        422.77        48.00 o                         
   5   6   0        109.80         34.42        39.43 o                         
   6   6   0        638.23        651.71        72.36 o                         
   7   6   0         24.79          5.95       108.10 o                         
   8   6   0        109.78        178.34       184.09 o                         
   9   6   0         56.90        115.45       113.60 o                         
   1   7   0       4048.04       4036.40        89.23 o                         
   2   7   0       1195.40       1170.54        59.51 o                         
   3   7   0         98.90        134.42        28.02 o                         
   4   7   0         52.44        126.57        42.53 o                         
   5   7   0         57.79         64.98        43.72 o                         
   6   7   0       1585.46       1412.16       100.73 o                         
   7   7   0          0.36         39.00        67.29 o                         
   8   7   0        241.08        392.46       160.98 o                         
   9   7   0          8.96        127.13       170.54 o                         
   0   8   0          3.51         25.29        51.70 o                         
   1   8   0        105.14         44.52        29.41 o                         
   2   8   0         15.32         69.12        36.34 o                         
   3   8   0       1400.38       1449.90        66.59 o                         
   4   8   0       2146.32       2193.48        78.27 o                         
   5   8   0         77.50         85.82        38.15 o                         
   6   8   0         26.92         67.77        60.68 o                         
   7   8   0       1617.05       1733.31       202.33 o                         
   8   8   0        487.11        483.36       129.39 o                         
   1   9   0       5507.39       5232.72       203.03 o                         
   2   9   0       2261.61       2118.07       113.30 o                         
   3   9   0        112.57        119.73        41.70 o                         
   4   9   0         45.05        139.73        34.43 o                         
   5   9   0       1648.38       1702.51       135.36 o                         
   6   9   0         20.10          7.68        58.69 o                         
   7   9   0         64.67        153.81        85.92 o                         
   8   9   0         89.33        308.05       124.45 o                         
   0  10   0        702.98        648.84       103.67 o                         
   1  10   0          0.74         17.97        43.06 o                         
   2  10   0       1034.14        940.99        81.02 o                         
   3  10   0        124.01         34.36        41.84 o                         
   4  10   0        321.68        334.71        56.25 o                         
   5  10   0       1875.46       1999.44       120.41 o                         
   6  10   0        126.03        163.64        81.03 o                         
   7  10   0        142.09         95.63       133.89 o                         
   1  11   0        319.59        437.96        73.16 o                         
   2  11   0        739.10        730.46        80.83 o                         
   3  11   0        121.94        211.29        74.47 o                         
   4  11   0        252.80        530.92        91.79 o                         
   5  11   0         35.80        226.01        99.38 o                         
   6  11   0       1064.72       1273.37       266.97 o                         
   0  12   0        841.64        961.09       135.02 o                         
   1  12   0          2.81         36.85        52.96 o                         
   2  12   0          8.95         45.26        55.88 o                         
   3  12   0        260.89        464.13        70.86 o                         
   4  12   0        313.59        408.01        80.58 o                         
   5  12   0        378.31        518.89       239.88 o                         
   1  13   0        276.24        303.20        74.34 o                         
   2  13   0         57.66        111.69        58.98 o                         
   3  13   0        777.79       1095.82       157.72 o                         
   4  13   0         32.45         44.63       146.64 o                         
   0  14   0          6.13         -3.84       114.76 o                         
  -9   0   1        834.59        955.79       216.69 o                         
  -7   0   1         62.86         66.22        63.50 o                         
  -5   0   1       1152.13       1219.59        64.80 o                         
  -3   0   1        137.40        157.77        34.32 o                         
  -1   0   1       8737.88       9648.36       235.89 o                         
   1   0   1      21628.51      26709.67       657.39 o                         
   3   0   1       2450.38       2939.55       112.10 o                         
   5   0   1         21.67         43.03        86.07 o                         
   7   0   1        507.99        704.62       182.42 o                         
   9   0   1          9.00         17.68        73.34 o                         
 -10   1   1        410.94        420.60        98.23 o                         
  -9   1   1        700.71        759.33        87.38 o                         
  -8   1   1        301.75        414.80        69.06 o                         
  -7   1   1        140.35        189.07        47.97 o                         
  -6   1   1        647.92        732.52        61.86 o                         
  -5   1   1       1825.70       2024.91        57.80 o                         
  -4   1   1         47.87         61.57        26.21 o                         
  -3   1   1        661.71        637.77        37.80 o                         
  -2   1   1        118.24        161.26        31.52 o                         
  -1   1   1         15.39         57.34        15.22 o                         
   0   1   1       6927.29       6718.70        83.64 o                         
   1   1   1        323.24        311.69        22.15 o                         
   2   1   1       2164.79       2479.76       120.62 o                         
   3   1   1       5488.99       6230.94       102.68 o                         
   4   1   1       2721.87       3096.64        79.34 o                         
   5   1   1        901.80        954.68        95.34 o                         
   6   1   1       2409.59       2243.11       132.95 o                         
   7   1   1       2283.64       2195.26       102.01 o                         
   8   1   1       1048.64       1000.15        91.20 o                         
   9   1   1        216.86        285.84        67.33 o                         
  10   1   1          7.80         96.18        61.52 o                         
 -10   2   1         14.10         10.95        65.96 o                         
  -9   2   1        140.83        155.65        60.67 o                         
  -8   2   1        485.26        392.61        78.45 o                         
  -7   2   1       1127.64       1010.79        64.41 o                         
  -6   2   1       1570.93       1696.31        73.09 o                         
  -5   2   1       1878.78       2183.10        62.67 o                         
  -4   2   1       2084.33       2211.02       108.89 o                         
  -3   2   1       6020.78       6980.83       106.46 o                         
  -2   2   1       9398.38       9992.87       305.01 o                         
  -1   2   1       5170.25       5193.99        75.52 o                         
   0   2   1        138.15        121.32        18.32 o                         
   1   2   1        676.10        633.12        39.70 o                         
   2   2   1       7832.54       8145.36       101.72 o                         
   3   2   1       9049.50      10172.56       141.10 o                         
   4   2   1       1455.18       1504.26        64.97 o                         
   5   2   1        213.81        220.05        40.54 o                         
   6   2   1        424.25        509.95        59.18 o                         
   7   2   1        208.16        222.48        55.49 o                         
   8   2   1        269.89        310.39        66.02 o                         
   9   2   1         11.41        -20.91        55.67 o                         
  10   2   1         53.60         22.00       103.53 o                         
 -10   3   1        211.63         35.46       117.15 o                         
  -9   3   1         41.10         12.07       179.31 o                         
  -8   3   1        101.57         94.07        58.40 o                         
  -7   3   1         98.53        151.42        44.71 o                         
  -6   3   1        105.55        212.65        45.79 o                         
  -5   3   1         72.57        106.73        35.03 o                         
  -4   3   1       2644.19       2751.71        67.02 o                         
  -3   3   1       1792.23       2266.55       173.88 o                         
  -2   3   1        106.10        156.31        29.32 o                         
  -1   3   1       2050.16       2387.89        82.54 o                         
   0   3   1       4121.13       4086.69        66.99 o                         
   1   3   1       7135.96       7181.26        91.60 o                         
   2   3   1      13507.57      14341.72       159.60 o                         
   3   3   1       2687.87       3675.27       247.19 o                         
   4   3   1       5272.40       5571.04        96.33 o                         
   5   3   1        247.35        266.42        40.03 o                         
   6   3   1       1155.78       1046.77        71.85 o                         
   7   3   1          9.08        -24.17        43.49 o                         
   8   3   1        296.49        290.12        64.47 o                         
   9   3   1         79.74         -8.80        50.15 o                         
  10   3   1          9.22        -62.85       140.26 o                         
 -10   4   1         25.21        263.07       274.15 o                         
  -9   4   1        243.07        237.16       106.36 o                         
  -8   4   1        293.64        260.72       104.37 o                         
  -7   4   1        539.70        571.87        62.83 o                         
  -6   4   1        206.14        214.86        42.10 o                         
  -5   4   1        244.36        280.53        36.00 o                         
  -4   4   1       4354.18       4512.71       109.27 o                         
  -3   4   1          6.36         57.11        31.44 o                         
  -2   4   1       5126.20       5814.24       103.77 o                         
  -1   4   1       3233.49       3674.10        81.82 o                         
   0   4   1        535.51        549.47        43.59 o                         
   1   4   1        676.49        771.07        37.18 o                         
   2   4   1        871.01       1039.70        57.78 o                         
   3   4   1       7128.73       7750.87       112.90 o                         
   4   4   1       1244.26       1270.97        47.55 o                         
   5   4   1        268.68        222.25        47.88 o                         
   6   4   1        986.13       1036.07        61.73 o                         
   7   4   1         31.63         13.71        50.15 o                         
   8   4   1         15.83          5.98        56.48 o                         
   9   4   1          1.00          2.64        58.22 o                         
  10   4   1          7.92         15.43        97.21 o                         
  -9   5   1        396.23        401.98       117.95 o                         
  -8   5   1          0.66         14.42        83.68 o                         
  -7   5   1       1002.16       1109.83       102.81 o                         
  -6   5   1        372.68        428.98        58.04 o                         
  -5   5   1        851.70        831.27        60.20 o                         
  -4   5   1         20.40         87.52        32.98 o                         
  -3   5   1       3348.25       3374.08        92.97 o                         
  -2   5   1        108.86        328.06        42.10 o                         
  -1   5   1       2955.71       2828.28        67.89 o                         
   0   5   1       1044.35       1138.08        82.65 o                         
   1   5   1       2043.82       2274.06        56.86 o                         
   2   5   1        117.38        225.74        27.91 o                         
   3   5   1          0.28         -3.84        24.69 o                         
   4   5   1        213.73        228.30        34.48 o                         
   5   5   1       1011.84        964.68        53.10 o                         
   6   5   1        261.78        268.16        47.52 o                         
   7   5   1       1177.06        902.58        82.19 o                         
   8   5   1        168.02         70.33        61.89 o                         
   9   5   1        111.27        129.84        98.97 o                         
  -9   6   1        472.63        582.96       143.85 o                         
  -8   6   1         78.08         55.51        95.63 o                         
  -7   6   1        119.78        197.43        61.53 o                         
  -6   6   1        292.66        324.78        75.45 o                         
  -5   6   1         18.83         27.58        35.54 o                         
  -4   6   1        395.34        438.28        49.70 o                         
  -3   6   1        264.10        301.17        35.95 o                         
  -2   6   1        421.17        677.49        56.83 o                         
  -1   6   1       2008.20       2137.40        68.84 o                         
   0   6   1        806.94        973.65        72.47 o                         
   1   6   1      11501.47      12047.51       150.76 o                         
   2   6   1         13.89        119.39        33.96 o                         
   3   6   1       2608.98       2485.16        59.56 o                         
   4   6   1          0.20         19.84        29.94 o                         
   5   6   1        563.58        668.78        54.09 o                         
   6   6   1        359.32        317.59        61.09 o                         
   7   6   1        119.10        229.91        71.02 o                         
   8   6   1        261.03        240.66        82.47 o                         
   9   6   1         20.86         91.95        98.48 o                         
  -9   7   1          3.18        -43.41        93.63 o                         
  -8   7   1        463.12        683.22       305.15 o                         
  -7   7   1        694.71        665.18        86.90 o                         
  -6   7   1        123.80        101.08        56.98 o                         
  -5   7   1        821.65        711.45        63.72 o                         
  -4   7   1        973.82        982.19        63.90 o                         
  -3   7   1        777.94        764.07        48.68 o                         
  -2   7   1       1850.11       2013.30        80.81 o                         
  -1   7   1        378.57        426.38        40.93 o                         
   0   7   1       1414.44       1419.21        69.16 o                         
   1   7   1        665.84        705.94        48.73 o                         
   2   7   1       2168.54       2166.65        69.38 o                         
   3   7   1        379.07        324.99        34.41 o                         
   4   7   1       2855.66       2554.30        96.96 o                         
   5   7   1        139.45         94.30        37.60 o                         
   6   7   1         59.38        253.13        58.47 o                         
   7   7   1         17.34        -60.28        60.28 o                         
   8   7   1        169.20        259.62       114.38 o                         
   9   7   1        139.99        237.40       126.71 o                         
  -8   8   1        629.65        781.29       151.54 o                         
  -7   8   1         37.24         61.25        63.63 o                         
  -6   8   1        162.03         87.51        61.73 o                         
  -5   8   1         36.95        177.40        40.54 o                         
  -4   8   1       1599.45       1701.84        72.97 o                         
  -3   8   1       1552.28       1479.67        61.59 o                         
  -2   8   1       2690.50       2688.00       111.32 o                         
  -1   8   1        292.13        276.12        37.06 o                         
   0   8   1         56.01         39.78        42.45 o                         
   1   8   1         29.73         97.31        42.79 o                         
   2   8   1        308.15        376.99        47.09 o                         
   3   8   1         18.83         98.99        35.15 o                         
   4   8   1        146.46        232.18        36.30 o                         
   5   8   1         37.97         60.62        38.70 o                         
   6   8   1        833.68        883.61        89.10 o                         
   7   8   1        176.32        301.66        90.82 o                         
   8   8   1        359.37        651.32       186.40 o                         
  -8   9   1        118.24        132.24       109.38 o                         
  -7   9   1        935.46       1271.32       142.38 o                         
  -6   9   1          9.91        -56.97        56.97 o                         
  -5   9   1        279.51        507.23       183.67 o                         
  -4   9   1         43.94         64.86        35.16 o                         
  -3   9   1        919.48       1067.24        72.55 o                         
  -2   9   1        313.04        378.00        73.54 o                         
  -1   9   1        181.81        200.73        51.53 o                         
   0   9   1       3091.34       2747.94       101.31 o                         
   1   9   1        201.27        267.48        50.04 o                         
   2   9   1       3672.89       3638.87       112.25 o                         
   3   9   1          0.85         94.17        43.36 o                         
   4   9   1        113.89        151.81        44.96 o                         
   5   9   1        245.90        443.07        66.59 o                         
   6   9   1        164.14        121.60        77.66 o                         
   7   9   1         89.28        125.05        78.18 o                         
   8   9   1         12.57         53.90       112.18 o                         
  -7  10   1          9.08        187.54        93.22 o                         
  -6  10   1        331.99        364.51        90.45 o                         
  -5  10   1        719.76        914.15        88.31 o                         
  -4  10   1         10.72        -55.83        72.93 o                         
  -3  10   1         95.14        173.62        60.01 o                         
  -2  10   1        864.40       1001.84        81.88 o                         
  -1  10   1        457.59        595.66        82.36 o                         
   0  10   1        534.78        603.98        98.92 o                         
   1  10   1        199.86        252.36        55.36 o                         
   2  10   1         42.85         27.34        55.60 o                         
   3  10   1        257.14        186.82        54.00 o                         
   4  10   1       1365.91       1434.20       120.85 o                         
   5  10   1       2251.34       2437.00       125.28 o                         
   6  10   1         99.49        128.36       146.34 o                         
   7  10   1         28.51        116.19        93.46 o                         
  -6  11   1        336.25        457.65        92.81 o                         
  -5  11   1       1015.89       1172.59       151.58 o                         
  -4  11   1         32.41        270.94        70.05 o                         
  -3  11   1        737.34        762.79        87.53 o                         
  -2  11   1        304.11        397.58        71.92 o                         
  -1  11   1       1514.90       1399.39        95.44 o                         
   0  11   1         72.49         95.92        64.50 o                         
   1  11   1         34.73         59.48        49.67 o                         
   2  11   1        561.40        633.40        80.36 o                         
   3  11   1        246.58        183.59        52.18 o                         
   4  11   1          1.90          7.31        48.07 o                         
   5  11   1        362.32        466.54       149.82 o                         
   6  11   1          1.55        298.96        99.74 o                         
  -5  12   1        104.52         68.20        92.85 o                         
  -4  12   1        546.91        608.23        86.78 o                         
  -3  12   1        434.03        466.27       136.17 o                         
  -2  12   1         19.61         67.53        50.42 o                         
  -1  12   1          7.88        -35.22        51.16 o                         
   0  12   1        558.97        781.59        86.97 o                         
   1  12   1        982.55        959.77        97.93 o                         
   2  12   1         43.92         42.20        53.51 o                         
   3  12   1        383.51        458.96        77.27 o                         
   4  12   1        192.38        229.04        68.42 o                         
   5  12   1        292.65        270.96       151.42 o                         
  -4  13   1         10.98         91.92        90.68 o                         
  -3  13   1        219.09        154.61        99.18 o                         
  -2  13   1          3.41        152.03        85.46 o                         
  -1  13   1        142.80        176.74        65.06 o                         
   0  13   1        784.22        928.60       104.19 o                         
   1  13   1          2.96          0.74        74.54 o                         
   2  13   1        308.17        371.76        76.17 o                         
   3  13   1         99.34        397.14       119.54 o                         
   0  14   1        204.80        181.58        82.08 o                         
 -10   0   2       2112.60       1771.13       294.87 o                         
  -8   0   2        900.36        995.62       228.64 o                         
  -6   0   2       2094.38       2021.05        84.84 o                         
  -4   0   2        429.86        403.52        44.28 o                         
  -2   0   2       2780.87       2817.33        90.68 o                         
   0   0   2       2495.93       2926.03        86.07 o                         
   2   0   2     139694.70     158822.88      2446.57 o                         
   4   0   2       2945.83       3083.39       127.76 o                         
   6   0   2       1282.97       1211.57       110.05 o                         
   8   0   2         43.63         36.58        69.53 o                         
  10   0   2        353.93        219.66       106.36 o                         
 -10   1   2          9.66         51.31        70.32 o                         
  -9   1   2       1181.16       1088.54       142.17 o                         
  -8   1   2         26.58         38.02        49.41 o                         
  -7   1   2        276.99        332.88        46.33 o                         
  -6   1   2        553.11        733.10        51.80 o                         
  -5   1   2        485.62        676.48        50.21 o                         
  -4   1   2        753.16        698.08        41.10 o                         
  -3   1   2        123.18        236.54        32.25 o                         
  -2   1   2        500.78        552.81        31.60 o                         
  -1   1   2       4825.28       4308.37        82.19 o                         
   0   1   2      16397.18      16024.63       156.58 o                         
   1   1   2        531.96        589.18        43.45 o                         
   2   1   2      51964.04      55978.18      1407.83 o                         
   3   1   2        807.37        733.58        55.97 o                         
   4   1   2        254.45        376.29        45.51 o                         
   5   1   2       3717.02       3865.68       123.14 o                         
   6   1   2         86.24         91.92        42.96 o                         
   7   1   2        858.82        977.50        83.05 o                         
   8   1   2        596.10        546.03        73.76 o                         
   9   1   2         20.76         -6.10        54.02 o                         
  10   1   2        569.20        339.55        82.08 o                         
 -10   2   2        154.09        134.48        79.98 o                         
  -9   2   2         55.61         39.65        59.35 o                         
  -8   2   2       1131.13       1258.77        87.36 o                         
  -7   2   2        299.04        324.37        54.29 o                         
  -6   2   2          2.05          2.09        32.75 o                         
  -5   2   2       1793.70       2002.40        77.66 o                         
  -4   2   2         49.91        122.43        31.43 o                         
  -3   2   2       8465.14       9244.83       114.99 o                         
  -2   2   2       2569.28       3016.20        61.48 o                         
  -1   2   2       5332.85       5728.40        66.16 o                         
   0   2   2      11597.40      11302.31       129.38 o                         
   1   2   2      68744.69      74312.72       817.95 o                         
   2   2   2        792.87        725.17        47.55 o                         
   3   2   2       5361.59       5844.96       109.87 o                         
   4   2   2       4422.39       4860.91        96.03 o                         
   5   2   2         57.37         71.11        37.78 o                         
   6   2   2        311.71        305.58        55.67 o                         
   7   2   2         74.05         76.17        48.30 o                         
   8   2   2         96.68         89.35        59.06 o                         
   9   2   2        399.39        263.70        68.62 o                         
  10   2   2        114.34        198.18        69.24 o                         
 -10   3   2         13.25        114.99        96.52 o                         
  -9   3   2        660.52        636.13       129.81 o                         
  -8   3   2          2.82         -3.80        56.62 o                         
  -7   3   2       1597.94       1567.63        94.96 o                         
  -6   3   2       1048.76       1043.52        72.14 o                         
  -5   3   2         20.89         54.16        29.21 o                         
  -4   3   2         38.84        108.62        29.34 o                         
  -3   3   2         80.05        209.74        31.00 o                         
  -2   3   2       3909.88       3889.15        73.31 o                         
  -1   3   2       2725.76       2976.81        55.87 o                         
   0   3   2       1355.12       1278.70        43.04 o                         
   1   3   2          8.75         -5.18        26.52 o                         
   2   3   2        232.14        319.63        26.00 o                         
   3   3   2      59168.40      66040.78       619.80 o                         
   4   3   2        204.75        242.38        34.31 o                         
   5   3   2       2668.64       2589.65       134.77 o                         
   6   3   2         81.57         87.45        43.78 o                         
   7   3   2        517.24        535.03        68.73 o                         
   8   3   2         29.46        107.42        54.35 o                         
   9   3   2        305.09        295.99        68.31 o                         
  10   3   2          0.38         17.43       114.98 o                         
 -10   4   2        240.76        235.31       104.26 o                         
  -9   4   2          5.30       -156.20       157.79 o                         
  -8   4   2        123.31        129.77       122.69 o                         
  -7   4   2        180.06        274.74        78.16 o                         
  -6   4   2          6.20         -0.13        30.35 o                         
  -5   4   2        568.67        620.01        48.64 o                         
  -4   4   2          0.47        120.66        34.52 o                         
  -3   4   2       2663.48       2723.52        70.38 o                         
  -2   4   2       1295.79       1553.21        54.96 o                         
  -1   4   2       1291.17       1398.04        55.43 o                         
   0   4   2        292.52        349.43        31.08 o                         
   1   4   2        214.84        186.41        24.97 o                         
   2   4   2       7465.76       7655.96       117.58 o                         
   3   4   2       1163.36       1321.03        46.06 o                         
   4   4   2        177.88        174.81        34.37 o                         
   5   4   2          0.15        -29.16        29.16 o                         
   6   4   2        366.57        324.87        47.06 o                         
   7   4   2         20.43        105.06        57.14 o                         
   8   4   2        538.68        403.25        85.93 o                         
   9   4   2          6.04        -30.19        61.16 o                         
  10   4   2         28.16        -44.78       101.86 o                         
  -9   5   2         57.46         55.18        92.15 o                         
  -8   5   2        633.23        710.23       108.31 o                         
  -7   5   2         12.81        -24.67        48.18 o                         
  -6   5   2        348.47        290.26        46.24 o                         
  -5   5   2        473.50        452.65        44.57 o                         
  -4   5   2        786.14        770.70        52.84 o                         
  -3   5   2        106.15        138.42        27.16 o                         
  -2   5   2       7921.64       7593.22       120.60 o                         
  -1   5   2        251.33        432.76        54.99 o                         
   0   5   2       7392.26       7642.99       132.89 o                         
   1   5   2       2450.01       2492.17        55.38 o                         
   2   5   2       4279.81       4626.68        92.77 o                         
   3   5   2         10.64         41.02        29.00 o                         
   4   5   2        305.89        399.98        39.55 o                         
   5   5   2        289.50        298.21        40.65 o                         
   6   5   2        704.04        644.36        58.39 o                         
   7   5   2       1404.88       1242.85       131.16 o                         
   8   5   2        128.37        131.54        94.85 o                         
   9   5   2         61.38         62.89        75.72 o                         
  -9   6   2        113.81        309.14       215.17 o                         
  -8   6   2        605.86        784.85       102.54 o                         
  -7   6   2        232.74        409.29        71.50 o                         
  -6   6   2         38.84         22.16        35.32 o                         
  -5   6   2        332.27        304.06        43.02 o                         
  -4   6   2        211.25        222.97        62.58 o                         
  -3   6   2        156.31        144.61        30.47 o                         
  -2   6   2       4387.73       4585.95       108.94 o                         
  -1   6   2       2421.45       2459.90        67.74 o                         
   0   6   2        989.35        934.95        60.13 o                         
   1   6   2        667.92        817.06        53.30 o                         
   2   6   2       3985.63       4023.40        90.32 o                         
   3   6   2         15.61         62.41        25.75 o                         
   4   6   2       2640.80       2659.89        76.72 o                         
   5   6   2       1099.19       1089.22        78.91 o                         
   6   6   2         91.66        138.28        50.36 o                         
   7   6   2         53.40         90.50       101.73 o                         
   8   6   2       1089.47       1005.03       117.80 o                         
   9   6   2         38.01        140.71        93.31 o                         
  -9   7   2        260.41        135.48       207.20 o                         
  -8   7   2        165.01        319.96        83.28 o                         
  -7   7   2          5.63         87.61        60.81 o                         
  -6   7   2          4.68         52.95        46.83 o                         
  -5   7   2        241.59        277.18        42.13 o                         
  -4   7   2       1372.23       1507.73        65.35 o                         
  -3   7   2         36.77         74.11        32.91 o                         
  -2   7   2       2451.79       2325.41        86.22 o                         
  -1   7   2         70.17        105.16        29.94 o                         
   0   7   2       2959.79       2981.74        91.59 o                         
   1   7   2       5174.03       5321.21       122.29 o                         
   2   7   2       1669.16       1518.51        53.81 o                         
   3   7   2       1273.48       1084.57        54.81 o                         
   4   7   2        817.31        870.41        54.09 o                         
   5   7   2        479.87        463.06        66.83 o                         
   6   7   2       1195.31       1121.81        91.13 o                         
   7   7   2         58.90         50.70        57.56 o                         
   8   7   2       1170.55       1537.95       384.12 o                         
   9   7   2         23.44        -89.28       107.59 o                         
  -8   8   2          7.02          8.67        67.09 o                         
  -7   8   2        467.49        451.81       139.20 o                         
  -6   8   2         85.59         66.93        64.04 o                         
  -5   8   2       2377.01       2390.34       102.10 o                         
  -4   8   2       1387.22       1485.54        70.32 o                         
  -3   8   2       2022.23       2029.04        84.97 o                         
  -2   8   2       3503.39       3251.25        94.35 o                         
  -1   8   2       1198.75       1139.55        76.38 o                         
   0   8   2        242.93        188.88        43.81 o                         
   1   8   2        696.29        712.83        66.15 o                         
   2   8   2        134.43        125.22        44.86 o                         
   3   8   2       1081.36        979.63        55.11 o                         
   4   8   2         30.86         23.75        35.22 o                         
   5   8   2        338.10        287.81        67.83 o                         
   6   8   2       1485.27       1469.04       103.41 o                         
   7   8   2         45.79        100.50        60.40 o                         
   8   8   2          9.97        -70.19       221.55 o                         
  -8   9   2        275.19        188.33       105.10 o                         
  -7   9   2        198.97        216.06        75.64 o                         
  -6   9   2        121.15        195.64        70.68 o                         
  -5   9   2       2247.46       2330.08       102.65 o                         
  -4   9   2        423.46        485.77        68.73 o                         
  -3   9   2        518.99        609.77        55.23 o                         
  -2   9   2        112.85         97.24        35.11 o                         
  -1   9   2        156.57        250.62        49.09 o                         
   0   9   2        943.01        865.76        72.19 o                         
   1   9   2       1481.28       1569.37        96.50 o                         
   2   9   2        517.70        375.73        57.32 o                         
   3   9   2       3954.33       3822.63       110.56 o                         
   4   9   2        496.59        523.95        51.82 o                         
   5   9   2        437.50        546.13       121.96 o                         
   6   9   2        363.54        286.75        61.74 o                         
   7   9   2        334.22        534.86       158.71 o                         
   8   9   2         22.38        -36.54        96.79 o                         
  -7  10   2         27.21        -34.76       130.70 o                         
  -6  10   2        368.91        336.82       143.99 o                         
  -5  10   2        346.35        540.48        82.55 o                         
  -4  10   2          3.00         73.61        52.30 o                         
  -3  10   2       1124.71       1224.72        81.67 o                         
  -2  10   2         95.04         80.53        44.06 o                         
  -1  10   2        599.23        506.12        64.37 o                         
   0  10   2        612.92        621.56        69.09 o                         
   1  10   2       1417.65       1325.74        97.03 o                         
   2  10   2         84.68         41.62        45.99 o                         
   3  10   2          0.34         43.61        43.77 o                         
   4  10   2       2863.10       2908.89       115.12 o                         
   5  10   2         39.27        251.17        65.73 o                         
   6  10   2        540.29        519.23        88.47 o                         
   7  10   2         40.40         50.99        89.47 o                         
  -6  11   2        389.84        580.24       130.97 o                         
  -5  11   2          3.36         93.87        86.07 o                         
  -4  11   2       3003.18       3066.96       144.31 o                         
  -3  11   2        828.60        830.99        97.65 o                         
  -2  11   2         80.21        232.78        66.39 o                         
  -1  11   2       1057.69        994.15       119.99 o                         
   0  11   2       2358.58       2408.03       114.17 o                         
   1  11   2         31.31        124.71        51.24 o                         
   2  11   2          3.38        -14.90        50.77 o                         
   3  11   2         67.56         51.05        50.22 o                         
   4  11   2          7.19         53.03        50.16 o                         
   5  11   2          0.05         23.64        88.95 o                         
   6  11   2        140.85        350.65       148.23 o                         
  -5  12   2        105.12        223.14        98.05 o                         
  -4  12   2         46.89        178.09       109.38 o                         
  -3  12   2        627.62        732.57        91.09 o                         
  -2  12   2          6.85         -3.65        59.28 o                         
  -1  12   2       1093.34       1113.13       121.79 o                         
   0  12   2          1.91         44.98        55.65 o                         
   1  12   2        443.45        521.83        79.93 o                         
   2  12   2        537.26        390.88        72.62 o                         
   3  12   2        126.59        238.51        66.71 o                         
   4  12   2        763.16        984.38       104.43 o                         
  -3  13   2         48.78        182.66        70.16 o                         
  -2  13   2        330.95        380.66        83.38 o                         
  -1  13   2        123.29        167.46        63.18 o                         
   0  13   2        129.74         91.26        57.52 o                         
   1  13   2        501.66        746.09        90.27 o                         
   2  13   2          0.51         23.03        99.38 o                         
   3  13   2        128.29        194.30        65.61 o                         
   0  14   2         34.24        270.66        88.11 o                         
  -9   0   3       1211.31       1079.95       127.10 o                         
  -7   0   3       1945.42       1792.94        89.76 o                         
  -5   0   3       3955.12       3710.72       104.42 o                         
  -3   0   3       1358.35       1304.66        83.69 o                         
  -1   0   3         15.99          4.78        78.90 o                         
   1   0   3       7377.78       7503.69       149.82 o                         
   3   0   3       7462.02       7919.33       192.87 o                         
   5   0   3        219.85        144.81        62.99 o                         
   7   0   3        459.61        476.00       113.96 o                         
   9   0   3       1491.94       1266.72       154.49 o                         
 -10   1   3         36.88        133.67        78.16 o                         
  -9   1   3         29.55         91.14        55.92 o                         
  -8   1   3        389.42        414.71        61.40 o                         
  -7   1   3        371.03        476.05        46.53 o                         
  -6   1   3         33.96         54.43        30.07 o                         
  -5   1   3          3.44         15.14        26.23 o                         
  -4   1   3       2403.78       2600.79        58.74 o                         
  -3   1   3       1545.54       1638.53        48.25 o                         
  -2   1   3       1892.50       1967.67        48.62 o                         
  -1   1   3       6697.43       6829.42       116.64 o                         
   0   1   3          8.83         29.26        22.48 o                         
   1   1   3       2892.70       2972.05        51.57 o                         
   2   1   3       6866.63       7609.55       122.41 o                         
   3   1   3      10680.31      11665.00       176.72 o                         
   4   1   3        296.26        288.81        53.47 o                         
   5   1   3          1.06        -19.81        35.34 o                         
   6   1   3       3823.25       3868.59       117.54 o                         
   7   1   3        125.05        156.41        56.07 o                         
   8   1   3         75.14         81.48        57.74 o                         
   9   1   3        428.04        397.96        76.22 o                         
  10   1   3         41.31        123.02        63.29 o                         
 -10   2   3          0.68         29.81        92.68 o                         
  -9   2   3         74.48        143.28        68.96 o                         
  -8   2   3        222.76        283.51        62.62 o                         
  -7   2   3        330.83        301.71        46.02 o                         
  -6   2   3       1245.70       1264.77        73.31 o                         
  -5   2   3        136.92        199.99        32.83 o                         
  -4   2   3        944.86        947.08        52.58 o                         
  -3   2   3       2113.64       2329.87        85.54 o                         
  -2   2   3       1039.86       1011.13        47.25 o                         
  -1   2   3       5630.91       5840.23        96.09 o                         
   0   2   3       4576.36       4697.21        63.34 o                         
   1   2   3      13142.39      13609.47       175.89 o                         
   2   2   3        781.99        734.10        48.52 o                         
   3   2   3        890.52        875.21        66.10 o                         
   4   2   3         65.76         47.01        36.18 o                         
   5   2   3        452.12        593.32        57.21 o                         
   6   2   3        824.00        796.85        69.90 o                         
   7   2   3        324.70        415.11        62.53 o                         
   8   2   3          3.44        -50.68        53.06 o                         
   9   2   3        255.15        252.15       118.94 o                         
  10   2   3        139.45        152.66        68.51 o                         
 -10   3   3        504.96        313.38       105.54 o                         
  -9   3   3          0.19         25.52        85.41 o                         
  -8   3   3       2198.03       2336.51       140.81 o                         
  -7   3   3        105.32        186.93        61.02 o                         
  -6   3   3       3279.99       3342.16       100.11 o                         
  -5   3   3        735.93        865.74        57.90 o                         
  -4   3   3        614.96        681.03        38.33 o                         
  -3   3   3          0.65          8.72        26.00 o                         
  -2   3   3        969.58       1034.30        63.44 o                         
  -1   3   3       3175.57       2949.78        55.98 o                         
   0   3   3         37.25        -12.78        25.31 o                         
   1   3   3         13.15          3.30        22.89 o                         
   2   3   3        151.80        170.61        29.62 o                         
   3   3   3        207.30        235.26        33.54 o                         
   4   3   3      10201.07      10388.06       174.18 o                         
   5   3   3          0.03         17.98        34.62 o                         
   6   3   3       2913.47       2786.92        88.31 o                         
   7   3   3          0.28         53.63        54.52 o                         
   8   3   3        952.99       1034.27        94.19 o                         
   9   3   3        113.08         79.10       108.82 o                         
  10   3   3         56.02        105.26        71.14 o                         
 -10   4   3        196.88        170.91        99.95 o                         
  -9   4   3         69.40         63.61        76.51 o                         
  -8   4   3        234.36        179.99        63.00 o                         
  -7   4   3       2361.48       2263.07        86.51 o                         
  -6   4   3        120.54         92.65        32.52 o                         
  -5   4   3        524.43        576.50        52.17 o                         
  -4   4   3        810.32        835.47        50.74 o                         
  -3   4   3       2250.46       2349.20        65.84 o                         
  -2   4   3       5056.76       5003.53        74.31 o                         
  -1   4   3        288.86        333.57        34.38 o                         
   0   4   3        194.78        209.37        30.70 o                         
   1   4   3         62.79         74.47        24.73 o                         
   2   4   3       7694.21       7894.59       117.67 o                         
   3   4   3       1981.64       1879.11       110.43 o                         
   4   4   3       1697.66       1625.67        69.35 o                         
   5   4   3        350.46        416.40        51.90 o                         
   6   4   3         25.16         11.61        39.81 o                         
   7   4   3       1750.20       1496.93       110.68 o                         
   8   4   3        107.36         89.13       120.25 o                         
   9   4   3        136.99        163.39        74.95 o                         
  10   4   3        145.16        170.61       113.94 o                         
  -9   5   3        162.84        108.98        86.31 o                         
  -8   5   3        467.43        524.54        83.51 o                         
  -7   5   3         49.47         23.70        50.37 o                         
  -6   5   3        266.16        234.71        41.20 o                         
  -5   5   3        108.15         98.75        36.01 o                         
  -4   5   3         39.64         40.19        34.97 o                         
  -3   5   3       2755.02       2674.25        64.71 o                         
  -2   5   3        938.68       1074.37        55.48 o                         
  -1   5   3       1700.98       1761.69        65.01 o                         
   0   5   3       2492.17       2462.87        64.89 o                         
   1   5   3      12439.99      12767.19       154.43 o                         
   2   5   3       3904.85       3928.97        86.35 o                         
   3   5   3       2364.95       2234.79        66.92 o                         
   4   5   3         45.67         13.14        36.58 o                         
   5   5   3        817.64        791.53        57.97 o                         
   6   5   3        298.35        302.06        46.62 o                         
   7   5   3         97.69         74.34        61.16 o                         
   8   5   3        215.91        172.12        83.02 o                         
   9   5   3         12.44         24.11        67.13 o                         
  -9   6   3        814.79        874.65       129.13 o                         
  -8   6   3          4.03        -48.34        57.77 o                         
  -7   6   3       2258.16       2253.87       120.49 o                         
  -6   6   3        123.43         64.40        43.89 o                         
  -5   6   3         56.62         79.21        33.27 o                         
  -4   6   3        101.71         64.32        28.43 o                         
  -3   6   3        725.99        899.90        48.20 o                         
  -2   6   3          4.11         17.38        24.94 o                         
  -1   6   3         16.11         97.24        28.08 o                         
   0   6   3        229.65        173.25        31.15 o                         
   1   6   3        230.44        264.99        34.83 o                         
   2   6   3          1.17         15.80        26.66 o                         
   3   6   3        312.24        333.29        49.46 o                         
   4   6   3        145.20        212.76        42.95 o                         
   5   6   3       2906.60       2716.26       144.48 o                         
   6   6   3         76.78        115.39        50.42 o                         
   7   6   3       1490.26       1388.18       125.72 o                         
   8   6   3          0.71        270.81        81.77 o                         
   9   6   3         98.72        110.81        81.06 o                         
  -9   7   3        142.57         19.47       109.77 o                         
  -8   7   3        851.32        872.79       101.16 o                         
  -7   7   3         72.41        174.95        62.45 o                         
  -6   7   3        753.60        873.99        77.45 o                         
  -5   7   3        752.93        726.34        58.38 o                         
  -4   7   3        727.91        768.89        52.51 o                         
  -3   7   3        274.17        338.62        39.77 o                         
  -2   7   3       4840.35       4980.48       108.19 o                         
  -1   7   3       1901.01       1753.58        63.38 o                         
   0   7   3         17.82         23.00        32.28 o                         
   1   7   3       1716.51       1637.82        73.80 o                         
   2   7   3       1846.19       1711.68        61.75 o                         
   3   7   3        951.00       1015.20       103.27 o                         
   4   7   3        174.50        173.95        47.52 o                         
   5   7   3         43.48         46.36        62.35 o                         
   6   7   3        691.56        741.07        82.08 o                         
   7   7   3        194.39        254.20        78.61 o                         
   8   7   3        718.16       1030.06       224.48 o                         
   9   7   3         45.56         32.79       137.07 o                         
  -8   8   3         38.80        177.07        73.81 o                         
  -7   8   3         36.29        -52.56        64.33 o                         
  -6   8   3        288.03        202.55        68.11 o                         
  -5   8   3        168.83        188.64        50.03 o                         
  -4   8   3         32.26        135.26        61.34 o                         
  -3   8   3        569.47        532.67        47.87 o                         
  -2   8   3       1048.46       1117.27        65.08 o                         
  -1   8   3       1321.57       1383.13       102.15 o                         
   0   8   3       1496.57       1365.59        72.46 o                         
   1   8   3        481.83        467.43        63.18 o                         
   2   8   3       2276.86       2202.77        79.16 o                         
   3   8   3        203.53        184.62        37.75 o                         
   4   8   3       1951.87       1980.76        88.74 o                         
   5   8   3          1.69         -7.98        41.19 o                         
   6   8   3         42.46         35.37        52.94 o                         
   7   8   3         40.37          9.82        64.55 o                         
   8   8   3         31.55        138.67       122.73 o                         
  -8   9   3        107.57         64.01        93.48 o                         
  -7   9   3          4.50         81.35        71.64 o                         
  -6   9   3       1683.22       1753.97       120.02 o                         
  -5   9   3        881.80       1203.32       126.88 o                         
  -4   9   3        103.41        120.65        49.55 o                         
  -3   9   3       1008.44       1003.91        87.97 o                         
  -2   9   3         60.77         80.60        32.14 o                         
  -1   9   3        559.66        546.12        53.14 o                         
   0   9   3          6.61        -31.45        36.81 o                         
   1   9   3         11.48         24.20        37.68 o                         
   2   9   3       1252.39       1368.60       112.96 o                         
   3   9   3         77.97        237.73        83.58 o                         
   4   9   3       2401.37       2164.97        85.97 o                         
   5   9   3         52.74        121.01        46.32 o                         
   6   9   3         17.69        114.11        51.02 o                         
   7   9   3         13.10         82.61        65.26 o                         
  -7  10   3         52.21        132.80        88.84 o                         
  -6  10   3         36.18        161.05        82.26 o                         
  -5  10   3       1311.34       1589.29       104.03 o                         
  -4  10   3         79.14        174.81        53.87 o                         
  -3  10   3        288.47        346.25        69.86 o                         
  -2  10   3          4.14         17.24        41.78 o                         
  -1  10   3        364.95        392.48        60.63 o                         
   0  10   3          2.84         46.95        44.06 o                         
   1  10   3          6.82          3.70        42.90 o                         
   2  10   3        821.09        861.54        81.39 o                         
   3  10   3        410.61        529.75        68.90 o                         
   4  10   3        323.16        448.54        57.80 o                         
   5  10   3        608.14        682.93        98.40 o                         
   6  10   3        406.50        558.70       108.79 o                         
   7  10   3        131.40        101.45        86.17 o                         
  -6  11   3         61.39         92.18        87.93 o                         
  -5  11   3        124.58        127.88        63.82 o                         
  -4  11   3         16.44        326.77       100.65 o                         
  -3  11   3         96.66         88.68        73.45 o                         
  -2  11   3        147.52        214.08        66.04 o                         
  -1  11   3        913.80        954.86        87.57 o                         
   0  11   3       1329.45       1452.34        96.64 o                         
   1  11   3       1986.00       2100.38       137.63 o                         
   2  11   3        682.82        648.67        91.90 o                         
   3  11   3        144.19        248.30        55.84 o                         
   4  11   3         94.68         52.73        59.98 o                         
   5  11   3          4.14         59.97        65.73 o                         
   6  11   3         54.20        311.22       139.46 o                         
  -5  12   3         12.22         20.30       122.57 o                         
  -4  12   3        468.52        372.43        92.16 o                         
  -3  12   3         22.98        130.46        70.34 o                         
  -2  12   3         96.41        157.59        71.59 o                         
  -1  12   3         55.14        149.01        59.05 o                         
   0  12   3        321.98        232.26        65.30 o                         
   1  12   3          0.70        -49.26        49.26 o                         
   2  12   3         14.84         -0.14        53.15 o                         
   3  12   3        231.85        332.36        63.19 o                         
   4  12   3        122.78        149.75        69.44 o                         
   5  12   3         24.10         97.49        97.48 o                         
  -3  13   3        127.86        184.29        93.97 o                         
  -2  13   3        557.31        657.82       133.77 o                         
  -1  13   3        866.67       1096.42       111.38 o                         
   0  13   3         22.04        173.46        60.11 o                         
   1  13   3          9.86        113.92        68.06 o                         
   2  13   3         31.28        161.49        91.51 o                         
   3  13   3        398.48        478.22       172.52 o                         
 -10   0   4          5.23        259.80       160.98 o                         
  -8   0   4       1063.33       1116.08       104.72 o                         
  -6   0   4       1818.47       1661.19       109.82 o                         
  -4   0   4       3403.44       3567.04       131.73 o                         
  -2   0   4        911.67        803.12        60.40 o                         
   0   0   4       1940.07       1847.00        56.65 o                         
   2   0   4       1329.85       1443.67        82.37 o                         
   4   0   4       5372.85       6111.02       181.70 o                         
   6   0   4       1963.46       2134.77       204.02 o                         
   8   0   4        452.21        492.94       108.91 o                         
  10   0   4        384.13        269.51       114.76 o                         
 -10   1   4        565.74        505.38       134.27 o                         
  -9   1   4        517.09        487.50        88.89 o                         
  -8   1   4        424.14        505.13        73.65 o                         
  -7   1   4       1362.19       1403.50        63.98 o                         
  -6   1   4         28.65         13.05        29.12 o                         
  -5   1   4        295.30        357.56        33.59 o                         
  -4   1   4       1026.13       1207.73       116.36 o                         
  -3   1   4        222.58        221.94        29.71 o                         
  -2   1   4        257.23        336.87        36.65 o                         
  -1   1   4         93.36         73.66        26.08 o                         
   0   1   4      17029.11      17028.38       181.49 o                         
   1   1   4       4049.45       3760.30        72.39 o                         
   2   1   4        231.61        295.96        37.86 o                         
   3   1   4       4669.12       4971.66       105.71 o                         
   4   1   4      20018.81      22241.96       318.63 o                         
   5   1   4         12.24        -48.74        52.49 o                         
   6   1   4        362.20        290.20        64.15 o                         
   7   1   4         29.46        -23.37        46.73 o                         
   8   1   4          2.94         72.19        54.02 o                         
   9   1   4        657.76        569.38        84.99 o                         
  10   1   4         86.46         67.65        63.50 o                         
 -10   2   4        193.76        229.11       105.01 o                         
  -9   2   4        956.73       1026.33        99.93 o                         
  -8   2   4        123.52        143.80        51.03 o                         
  -7   2   4          0.72         37.67        32.01 o                         
  -6   2   4        837.04        868.89        50.27 o                         
  -5   2   4        233.87        232.46        32.64 o                         
  -4   2   4        144.67        174.36        28.51 o                         
  -3   2   4         49.54         96.55        26.39 o                         
  -2   2   4        228.62        156.07        27.98 o                         
  -1   2   4       5576.70       5609.41       143.87 o                         
   0   2   4      16878.94      16830.48       146.61 o                         
   1   2   4       3419.75       3552.73        71.42 o                         
   2   2   4        459.90        556.03        44.20 o                         
   3   2   4      23274.34      24564.94       319.21 o                         
   4   2   4          0.74          1.02        34.45 o                         
   5   2   4       1900.82       1862.16        92.71 o                         
   6   2   4        214.61        268.76        81.44 o                         
   7   2   4        363.64        373.04        80.29 o                         
   8   2   4         41.84        -50.41        50.41 o                         
   9   2   4          0.05          5.19        55.15 o                         
  10   2   4         44.44         57.50        64.79 o                         
 -10   3   4        174.77        278.99       108.36 o                         
  -9   3   4        374.18        520.81        95.99 o                         
  -8   3   4        165.81        206.60        89.27 o                         
  -7   3   4       1576.63       1604.36       100.04 o                         
  -6   3   4       1393.63       1544.12        70.57 o                         
  -5   3   4       3072.06       3059.33        67.78 o                         
  -4   3   4        455.45        539.01        38.55 o                         
  -3   3   4         11.97          1.77        25.30 o                         
  -2   3   4       3969.53       3993.26        91.76 o                         
  -1   3   4        346.51        322.14        28.41 o                         
   0   3   4        510.46        517.10        35.74 o                         
   1   3   4       2746.18       2781.42        68.43 o                         
   2   3   4       5953.98       5935.03       110.43 o                         
   3   3   4       1504.42       1618.46        66.30 o                         
   4   3   4         17.06         -3.35        33.41 o                         
   5   3   4      14316.95      14982.24       243.77 o                         
   6   3   4          0.45          5.45        47.93 o                         
   7   3   4        642.36        695.61        77.65 o                         
   8   3   4        122.41        171.97        58.18 o                         
   9   3   4          8.42         45.08        61.56 o                         
  10   3   4         84.68         50.38        92.65 o                         
 -10   4   4         97.78        120.27        95.53 o                         
  -9   4   4        319.48        430.85       131.61 o                         
  -8   4   4        389.93        473.96        75.26 o                         
  -7   4   4         42.45         76.58        50.37 o                         
  -6   4   4       2224.13       2217.42        73.72 o                         
  -5   4   4          6.83         20.45        26.43 o                         
  -4   4   4        109.26        136.83        31.72 o                         
  -3   4   4         75.79        109.56        29.09 o                         
  -2   4   4          3.11         38.12        24.79 o                         
  -1   4   4       3189.48       3019.82        61.39 o                         
   0   4   4       2852.03       2903.04        74.50 o                         
   1   4   4       2301.10       2246.02        58.84 o                         
   2   4   4        480.99        488.66        34.91 o                         
   3   4   4        567.03        562.02        43.00 o                         
   4   4   4        960.18        880.20        54.82 o                         
   5   4   4       5876.92       6092.10       138.10 o                         
   6   4   4        416.92        358.69        71.99 o                         
   7   4   4        235.71         92.60        74.42 o                         
   8   4   4        436.13        288.54        78.41 o                         
   9   4   4        243.86        222.74        76.83 o                         
  -9   5   4        402.32        295.75       125.31 o                         
  -8   5   4        432.21        360.68        75.84 o                         
  -7   5   4         47.72        147.76        57.28 o                         
  -6   5   4       1146.93       1170.03        76.45 o                         
  -5   5   4        295.63        356.35        47.02 o                         
  -4   5   4        549.83        497.71        76.50 o                         
  -3   5   4        709.03        730.04        41.87 o                         
  -2   5   4       3174.24       3140.81        81.97 o                         
  -1   5   4        288.36        361.17        39.14 o                         
   0   5   4       6179.96       6112.25       112.36 o                         
   1   5   4       6087.82       6113.65        85.97 o                         
   2   5   4       9075.95       8847.84       132.42 o                         
   3   5   4        661.88        783.53        50.47 o                         
   4   5   4       4823.01       4942.05       104.60 o                         
   5   5   4        351.28        366.11        45.49 o                         
   6   5   4         47.90         48.98        36.58 o                         
   7   5   4         10.89         75.52        64.63 o                         
   8   5   4        263.09        283.43        82.65 o                         
   9   5   4        279.74        302.42        87.67 o                         
  -9   6   4         63.47        156.66        94.31 o                         
  -8   6   4       1634.13       1841.55       232.59 o                         
  -7   6   4          0.14         17.21        78.22 o                         
  -6   6   4        135.65        122.14        49.04 o                         
  -5   6   4       1308.43       1104.42        66.47 o                         
  -4   6   4       1313.06       1158.33        71.40 o                         
  -3   6   4       6067.50       6201.43       117.91 o                         
  -2   6   4       1055.48       1086.10        49.84 o                         
  -1   6   4          2.61         16.41        26.96 o                         
   0   6   4          1.21        -19.15        23.89 o                         
   1   6   4       1918.68       1919.48        65.59 o                         
   2   6   4        108.45        148.70        31.20 o                         
   3   6   4         57.47         36.49        36.12 o                         
   4   6   4        143.04         82.22        42.01 o                         
   5   6   4         72.32         80.33        46.47 o                         
   6   6   4       3307.52       3252.49       191.93 o                         
   7   6   4        412.01        414.48        85.93 o                         
   8   6   4        238.10         93.42        78.42 o                         
   9   6   4         32.26       -103.26       123.68 o                         
  -9   7   4        161.99        176.81       175.84 o                         
  -8   7   4        136.47        265.53        80.12 o                         
  -7   7   4       1140.78       1194.13       126.45 o                         
  -6   7   4         58.14        101.23        49.18 o                         
  -5   7   4         71.04         34.09        61.65 o                         
  -4   7   4        435.87        569.47        78.84 o                         
  -3   7   4        807.87        901.35       103.65 o                         
  -2   7   4       1424.64       1234.11        57.47 o                         
  -1   7   4       3804.02       3720.10        88.14 o                         
   0   7   4       3879.15       4005.21        89.57 o                         
   1   7   4          0.12          1.44        32.43 o                         
   2   7   4        583.08        595.01        46.97 o                         
   3   7   4        113.88        140.91        38.82 o                         
   4   7   4        599.29        679.21        58.68 o                         
   5   7   4        816.95        795.91       137.60 o                         
   6   7   4          0.89         14.26       111.22 o                         
   7   7   4       1225.60       1382.79       133.38 o                         
   8   7   4        324.08        392.99        95.20 o                         
  -8   8   4         68.75         95.22        70.18 o                         
  -7   8   4          6.91        -33.46        60.57 o                         
  -6   8   4          3.21         57.61        49.96 o                         
  -5   8   4        817.26        736.55        78.87 o                         
  -4   8   4         22.89        -44.43        44.43 o                         
  -3   8   4        501.79        535.96        48.06 o                         
  -2   8   4          9.56         11.75        31.46 o                         
  -1   8   4       3884.64       3751.51        94.07 o                         
   0   8   4        490.62        386.76        43.49 o                         
   1   8   4       1563.65       1408.17        75.27 o                         
   2   8   4         12.78         87.10        34.53 o                         
   3   8   4       1708.94       1714.85        70.97 o                         
   4   8   4        631.13        815.33        68.59 o                         
   5   8   4       1743.65       1498.79        86.21 o                         
   6   8   4        293.49        476.31       113.52 o                         
   7   8   4         51.33         86.80        70.69 o                         
   8   8   4        166.32        266.54        99.55 o                         
  -8   9   4         29.23          8.69        69.83 o                         
  -7   9   4        552.64        648.77        97.06 o                         
  -6   9   4         60.24        275.07        77.08 o                         
  -5   9   4       1907.99       1931.95       101.09 o                         
  -4   9   4        290.51        229.90        59.43 o                         
  -3   9   4       2477.25       2547.61       100.45 o                         
  -2   9   4         29.86         21.38        38.51 o                         
  -1   9   4         16.07         48.12        38.13 o                         
   0   9   4        402.45        422.74        57.53 o                         
   1   9   4        206.95        217.40        51.06 o                         
   2   9   4       2467.24       2115.22        96.70 o                         
   3   9   4        746.29        824.17        93.22 o                         
   4   9   4        767.38        796.38        62.22 o                         
   5   9   4       1081.24       1032.84       114.28 o                         
   6   9   4         53.07         92.99        56.43 o                         
   7   9   4         33.83         41.60        81.55 o                         
  -7  10   4          4.56          8.38       123.53 o                         
  -6  10   4        890.63        906.01       102.22 o                         
  -5  10   4        318.28        442.39        89.67 o                         
  -4  10   4        896.38       1013.56       101.83 o                         
  -3  10   4        237.11        260.26        68.88 o                         
  -2  10   4        441.99        334.14        76.13 o                         
  -1  10   4        609.62        639.02        64.19 o                         
   0  10   4        125.74         82.58        46.05 o                         
   1  10   4         88.67        109.87        47.62 o                         
   2  10   4         97.32         70.56        52.02 o                         
   3  10   4        984.74        990.23        87.68 o                         
   4  10   4        241.80        364.43        70.08 o                         
   5  10   4       1007.76       1286.63        97.15 o                         
   6  10   4        365.21        400.08        82.13 o                         
   7  10   4         25.74        419.19       153.01 o                         
  -6  11   4          0.64         50.53        69.36 o                         
  -5  11   4          0.18         33.42        58.51 o                         
  -4  11   4        228.55        251.69        92.06 o                         
  -3  11   4        299.09        381.39        82.34 o                         
  -2  11   4       1560.86       1548.34       117.28 o                         
  -1  11   4         44.68         85.91        61.61 o                         
   0  11   4       1023.18       1003.92       121.68 o                         
   1  11   4       2628.40       2546.67       117.72 o                         
   2  11   4        881.62       1027.55        90.81 o                         
   3  11   4         31.60        128.54        58.31 o                         
   4  11   4        277.25        364.32        75.15 o                         
   5  11   4         83.13         27.61        56.03 o                         
   6  11   4        571.89        879.66       223.14 o                         
  -5  12   4          6.47         84.37        88.26 o                         
  -4  12   4        123.53        240.32       121.16 o                         
  -3  12   4        444.89        382.55        85.56 o                         
  -2  12   4       2028.91       2203.35       154.11 o                         
  -1  12   4        915.53        951.05        90.32 o                         
   0  12   4        292.21        260.04        62.57 o                         
   1  12   4        240.75        305.81        69.49 o                         
   2  12   4         41.53        104.23        59.57 o                         
   3  12   4        520.13        687.81        84.59 o                         
   4  12   4         10.82        112.85        93.86 o                         
   5  12   4         53.26        146.90       104.44 o                         
  -3  13   4        638.22        828.04       129.78 o                         
  -2  13   4        236.50        320.77        80.39 o                         
  -1  13   4        221.29        302.86       120.77 o                         
   0  13   4        736.77        923.25       100.90 o                         
   1  13   4          1.77         95.61        68.69 o                         
   2  13   4        347.63        385.64       100.07 o                         
   3  13   4         36.15        221.75        76.66 o                         
  -9   0   5        425.12        324.19       112.97 o                         
  -7   0   5       2459.97       2352.24       128.07 o                         
  -5   0   5       5017.63       4979.10       189.42 o                         
  -3   0   5       4558.31       4462.35       102.03 o                         
  -1   0   5      11529.24      10597.16       355.35 o                         
   1   0   5         65.75         64.96        41.29 o                         
   3   0   5        112.47         84.10        50.12 o                         
   5   0   5        143.50        160.39        93.24 o                         
   7   0   5         77.72         51.22        69.30 o                         
   9   0   5       1085.95       1215.79       165.59 o                         
 -10   1   5         39.34        157.79       231.91 o                         
  -9   1   5       1011.06       1130.85       100.78 o                         
  -8   1   5        550.95        486.79        58.20 o                         
  -7   1   5        719.28        722.42        52.02 o                         
  -6   1   5        532.95        591.09        48.28 o                         
  -5   1   5        307.01        407.76        41.36 o                         
  -4   1   5         15.03         49.28        28.39 o                         
  -3   1   5         40.13         24.06        25.25 o                         
  -2   1   5       3875.90       3845.97        86.48 o                         
  -1   1   5        103.78         85.23        28.83 o                         
   0   1   5      12934.87      12555.89       143.43 o                         
   1   1   5        107.96        116.26        26.02 o                         
   2   1   5       1323.19       1166.60        58.52 o                         
   3   1   5       7655.95       7905.37       140.15 o                         
   4   1   5        289.81        314.90        47.03 o                         
   5   1   5       5815.78       6083.78       138.09 o                         
   6   1   5          8.65         41.67        42.13 o                         
   7   1   5       1013.25        916.01        84.75 o                         
   8   1   5       1038.19        985.93        95.26 o                         
   9   1   5        181.94        203.41        67.17 o                         
  10   1   5        117.55        203.10        80.86 o                         
 -10   2   5       1146.95        871.69       253.43 o                         
  -9   2   5         15.22         80.06        54.51 o                         
  -8   2   5        909.23        791.25        82.56 o                         
  -7   2   5        262.26        220.52        36.08 o                         
  -6   2   5       3593.02       3687.63        80.91 o                         
  -5   2   5       2834.78       2857.23        70.13 o                         
  -4   2   5         33.88          6.50        23.06 o                         
  -3   2   5          8.01          6.65        26.69 o                         
  -2   2   5         70.63         87.22        26.31 o                         
  -1   2   5      13631.00      13492.82       160.13 o                         
   0   2   5       5615.35       5858.73        68.39 o                         
   1   2   5       6229.76       5946.97        88.91 o                         
   2   2   5       4084.81       3629.25        72.61 o                         
   3   2   5       3260.82       3462.91        91.17 o                         
   4   2   5       7292.59       7460.36       146.21 o                         
   5   2   5       2533.86       2524.74        97.52 o                         
   6   2   5       1230.89       1333.55        82.97 o                         
   7   2   5         84.97         66.77        58.82 o                         
   8   2   5       1248.77       1239.53       109.05 o                         
   9   2   5          5.96        -53.92        53.92 o                         
  10   2   5         21.78        108.87        65.61 o                         
 -10   3   5         98.12        209.45        86.07 o                         
  -9   3   5          4.20        -52.51        60.89 o                         
  -8   3   5        694.87        724.07       116.91 o                         
  -7   3   5        231.87        242.60        51.55 o                         
  -6   3   5       2256.45       2443.38       122.33 o                         
  -5   3   5        129.22        144.33        28.16 o                         
  -4   3   5       5399.95       5261.73       113.34 o                         
  -3   3   5       2604.42       2588.48        81.69 o                         
  -2   3   5       4600.08       4570.34        99.20 o                         
  -1   3   5        600.21        604.72        47.89 o                         
   0   3   5        527.46        627.91        35.91 o                         
   1   3   5        506.72        463.57        36.37 o                         
   2   3   5       6094.67       6244.80       130.00 o                         
   3   3   5        108.10         80.34        33.73 o                         
   4   3   5        639.17        601.04        47.60 o                         
   5   3   5         28.32         60.01        41.15 o                         
   6   3   5       2038.01       1705.57        90.15 o                         
   7   3   5         26.98         75.90        53.37 o                         
   8   3   5         63.07         86.74        57.39 o                         
   9   3   5         30.74         62.79        65.11 o                         
  10   3   5        214.56        188.15        73.77 o                         
 -10   4   5        166.50        193.47        82.53 o                         
  -9   4   5        119.97         75.88        74.59 o                         
  -8   4   5       1221.40       1381.36       122.92 o                         
  -7   4   5        288.82        338.61        54.63 o                         
  -6   4   5       1711.60       1954.96        92.39 o                         
  -5   4   5       1575.45       1576.62        53.05 o                         
  -4   4   5        992.87       1006.94        51.63 o                         
  -3   4   5       4049.27       4135.95        74.21 o                         
  -2   4   5        491.52        546.50        38.87 o                         
  -1   4   5       1009.67       1057.20        56.67 o                         
   0   4   5         14.51        -11.20        23.18 o                         
   1   4   5       2163.75       2065.17        54.52 o                         
   2   4   5       9818.29      10104.65       142.99 o                         
   3   4   5        559.61        624.63        46.72 o                         
   4   4   5       2614.99       2522.27        86.99 o                         
   5   4   5       1878.31       1638.48        78.91 o                         
   6   4   5       3161.66       2673.27       126.75 o                         
   7   4   5         45.96         98.11        60.68 o                         
   8   4   5        206.53        182.89        63.52 o                         
   9   4   5        474.08        418.12       129.43 o                         
  -9   5   5        699.42        864.41       124.91 o                         
  -8   5   5        272.74        267.93        66.58 o                         
  -7   5   5       1832.11       1579.48        98.51 o                         
  -6   5   5         30.82        117.87        50.15 o                         
  -5   5   5       2241.45       1935.55        73.23 o                         
  -4   5   5        395.53        429.25        41.62 o                         
  -3   5   5          1.07         18.28        23.65 o                         
  -2   5   5        337.30        283.47        34.35 o                         
  -1   5   5        781.62        762.01        47.90 o                         
   0   5   5          8.80         15.04        28.73 o                         
   1   5   5       4909.55       4764.18        81.22 o                         
   2   5   5        397.92        495.49        48.16 o                         
   3   5   5       3933.31       3977.40        89.89 o                         
   4   5   5          0.68         29.10        30.67 o                         
   5   5   5       1279.66       1248.13        73.11 o                         
   6   5   5        120.30         78.62        41.27 o                         
   7   5   5       1394.53       1506.63       122.08 o                         
   8   5   5         10.32         15.08        66.90 o                         
   9   5   5        295.98        249.87        90.88 o                         
  -9   6   5         34.12         40.80        88.06 o                         
  -8   6   5        326.62        244.36        71.98 o                         
  -7   6   5        959.23       1061.57        99.64 o                         
  -6   6   5         97.39         62.77        48.58 o                         
  -5   6   5        156.15        148.67        48.64 o                         
  -4   6   5          8.68         34.31        31.04 o                         
  -3   6   5       5640.74       5284.63       133.43 o                         
  -2   6   5        479.12        479.48        39.98 o                         
  -1   6   5       1585.87       1478.28        65.55 o                         
   0   6   5       2940.31       3085.14        76.01 o                         
   1   6   5        386.22        424.42        33.58 o                         
   2   6   5        138.78        178.47        34.74 o                         
   3   6   5        660.45        674.91        45.08 o                         
   4   6   5        145.39        153.07        38.58 o                         
   5   6   5        708.78        782.78        75.80 o                         
   6   6   5         91.63        163.34        51.54 o                         
   7   6   5       3403.37       3070.00       154.57 o                         
   8   6   5        196.70        180.58       113.57 o                         
   9   6   5          4.45        -26.89        67.08 o                         
  -9   7   5        262.54        333.92       103.97 o                         
  -8   7   5        469.36        565.11       110.13 o                         
  -7   7   5        530.91        482.18        96.23 o                         
  -6   7   5        143.37        132.21        52.75 o                         
  -5   7   5         23.54        -12.63        44.35 o                         
  -4   7   5       1655.53       1754.66       108.63 o                         
  -3   7   5        195.20        181.29        38.51 o                         
  -2   7   5       1785.27       1698.93        61.39 o                         
  -1   7   5        348.28        332.20        39.99 o                         
   0   7   5       3248.68       3209.94        98.52 o                         
   1   7   5       1393.04       1234.58        92.02 o                         
   2   7   5          3.42         -1.75        32.43 o                         
   3   7   5         59.74         50.30        35.26 o                         
   4   7   5        250.48        257.11        41.86 o                         
   5   7   5        436.92        380.44        71.55 o                         
   6   7   5         46.39          3.59        62.97 o                         
   7   7   5        672.22        659.77       105.26 o                         
   8   7   5         21.80         94.18        79.43 o                         
  -8   8   5        366.89        364.96        98.19 o                         
  -7   8   5         40.61         58.84        65.52 o                         
  -6   8   5        447.79        363.99        75.22 o                         
  -5   8   5         15.56        136.37        56.62 o                         
  -4   8   5        183.25        140.59        65.91 o                         
  -3   8   5        493.34        450.39        55.06 o                         
  -2   8   5         15.17        -20.98        28.82 o                         
  -1   8   5          0.31         57.35        34.10 o                         
   0   8   5        360.65        393.12        53.34 o                         
   1   8   5        602.08        621.89        81.44 o                         
   2   8   5        869.77        877.86        58.20 o                         
   3   8   5        268.93        156.96        41.96 o                         
   4   8   5       2881.65       2871.62        91.31 o                         
   5   8   5        449.06        585.20       107.71 o                         
   6   8   5       2099.30       2304.14       376.07 o                         
   7   8   5         36.02         86.53        77.33 o                         
   8   8   5         90.29         15.79       114.76 o                         
  -7   9   5         17.57         20.96        70.98 o                         
  -6   9   5       1271.58       1572.34       102.84 o                         
  -5   9   5          1.33         43.95        57.05 o                         
  -4   9   5       1379.21       1409.08       100.67 o                         
  -3   9   5        305.12        397.60        72.61 o                         
  -2   9   5         53.72        129.80        42.61 o                         
  -1   9   5          9.20        -11.48        32.67 o                         
   0   9   5        143.52        120.64        44.13 o                         
   1   9   5        380.38        394.19        69.71 o                         
   2   9   5         36.99        -20.71        40.97 o                         
   3   9   5         67.49         60.63        65.36 o                         
   4   9   5         96.42         90.94        45.85 o                         
   5   9   5        260.43        134.24        56.10 o                         
   6   9   5         73.57         99.17        52.54 o                         
   7   9   5          1.10        -37.78        85.17 o                         
  -7  10   5        306.76        344.14        89.03 o                         
  -6  10   5        108.55        127.30        62.06 o                         
  -5  10   5       1646.52       1491.89       112.39 o                         
  -4  10   5         83.12        106.44        70.17 o                         
  -3  10   5         69.44         40.81        58.22 o                         
  -2  10   5        257.89        278.23        65.74 o                         
  -1  10   5        306.32        322.80        52.66 o                         
   0  10   5          1.25          8.01        40.00 o                         
   1  10   5       1081.33       1058.98        83.40 o                         
   2  10   5        728.67        755.36        78.17 o                         
   3  10   5         11.58        135.43        56.23 o                         
   4  10   5       1065.22       1104.99        99.60 o                         
   5  10   5         86.20        200.37        63.77 o                         
   6  10   5         75.74         63.52        58.06 o                         
   7  10   5         70.16         -8.13        84.19 o                         
  -6  11   5          8.43        144.51        72.53 o                         
  -5  11   5        142.95         75.75        59.41 o                         
  -4  11   5         21.14         17.56        71.69 o                         
  -3  11   5        242.64        315.17        76.28 o                         
  -2  11   5          2.97         99.41        76.88 o                         
  -1  11   5        164.35        155.23        68.10 o                         
   0  11   5        146.75        143.60        68.01 o                         
   1  11   5          4.37         83.82        53.64 o                         
   2  11   5        320.99        365.29        68.08 o                         
   3  11   5       2555.84       2744.59       194.37 o                         
   4  11   5        145.74         94.60        70.44 o                         
   5  11   5        541.37        607.44        91.77 o                         
   6  11   5          4.54         43.49        76.60 o                         
  -5  12   5        239.57        376.93       114.15 o                         
  -4  12   5          2.34          2.21       102.02 o                         
  -3  12   5        465.67        440.63        89.41 o                         
  -2  12   5        601.79        767.90        94.88 o                         
  -1  12   5        222.09        257.43        73.77 o                         
   0  12   5         16.14        163.49        55.25 o                         
   1  12   5         30.75         66.37        53.03 o                         
   2  12   5         14.62         27.31        64.30 o                         
   3  12   5        586.44        727.24        88.43 o                         
   4  12   5         40.55         -3.78        81.70 o                         
   5  12   5        269.33        115.56       171.34 o                         
  -3  13   5          0.48         87.63        78.29 o                         
  -2  13   5        511.64        638.49       112.74 o                         
  -1  13   5          7.08        201.95        74.01 o                         
   0  13   5        372.10        494.55       130.49 o                         
   1  13   5        389.29        485.59        76.63 o                         
   2  13   5        686.53        642.58       101.16 o                         
   3  13   5        115.31        124.75       159.39 o                         
 -10   0   6        107.44         -3.19       148.23 o                         
  -8   0   6         25.27        -53.73        53.73 o                         
  -6   0   6       2093.49       2229.67        99.07 o                         
  -4   0   6        763.36        742.76        58.13 o                         
  -2   0   6      11170.43      10751.24       306.02 o                         
   0   0   6       5787.13       4962.59       118.45 o                         
   2   0   6         77.84         86.00        48.78 o                         
   4   0   6        282.62        295.69        64.68 o                         
   6   0   6        562.44        658.17        99.83 o                         
   8   0   6       2085.88       1968.90       163.13 o                         
  10   0   6        153.47        457.54       124.39 o                         
 -10   1   6        224.56        260.65       117.55 o                         
  -9   1   6        161.46        240.83        66.59 o                         
  -8   1   6        196.35        288.77        81.26 o                         
  -7   1   6        963.43       1020.46        64.58 o                         
  -6   1   6       2791.90       2868.47        78.67 o                         
  -5   1   6         16.81         51.60        28.36 o                         
  -4   1   6          6.46          4.20        24.70 o                         
  -3   1   6       2099.87       1964.13        60.06 o                         
  -2   1   6        518.04        526.64        39.41 o                         
  -1   1   6       3082.41       3062.87        73.28 o                         
   0   1   6        824.96        817.48        38.84 o                         
   1   1   6       1571.34       1444.30        48.23 o                         
   2   1   6       1361.07       1263.50        59.88 o                         
   3   1   6        523.37        608.70       114.13 o                         
   4   1   6       3586.28       3442.73       100.04 o                         
   5   1   6        422.20        429.94        55.12 o                         
   6   1   6       4228.44       4249.49       125.88 o                         
   7   1   6          0.41         16.72        51.76 o                         
   8   1   6        726.53        707.10        89.45 o                         
   9   1   6        110.05        174.77        83.74 o                         
  10   1   6         38.92         73.57        79.09 o                         
 -10   2   6        120.44        417.60       189.67 o                         
  -9   2   6        824.65        716.73        89.93 o                         
  -8   2   6          0.11         68.89        44.22 o                         
  -7   2   6       1170.50       1168.64        63.34 o                         
  -6   2   6        720.53        836.54        54.47 o                         
  -5   2   6       3844.92       4142.36        83.56 o                         
  -4   2   6       4378.50       4961.16        99.10 o                         
  -3   2   6        967.38       1100.36        59.94 o                         
  -2   2   6        208.98        281.06        32.70 o                         
  -1   2   6       2040.23       2082.78        55.13 o                         
   0   2   6         22.93         26.99        21.25 o                         
   1   2   6       2129.41       2180.50        62.34 o                         
   2   2   6         32.97         28.97        27.02 o                         
   3   2   6       5905.07       5969.63       121.61 o                         
   4   2   6       3891.00       3866.53       104.02 o                         
   5   2   6       4812.77       4561.21       180.36 o                         
   6   2   6        394.55        365.27        58.86 o                         
   7   2   6       1163.36       1217.42       107.03 o                         
   8   2   6        389.15        314.41        72.67 o                         
   9   2   6        258.42        219.30        67.99 o                         
  10   2   6          1.41        150.37        69.41 o                         
 -10   3   6         15.10         15.56       121.13 o                         
  -9   3   6          9.94         23.19        95.25 o                         
  -8   3   6         22.47         22.84        56.67 o                         
  -7   3   6        150.67        166.47        42.99 o                         
  -6   3   6        459.82        548.13        43.86 o                         
  -5   3   6       8547.01       9102.11       136.02 o                         
  -4   3   6          1.60         31.51        29.66 o                         
  -3   3   6        362.59        388.38        46.52 o                         
  -2   3   6         48.63         -3.33        33.62 o                         
  -1   3   6         16.56         39.16        32.27 o                         
   0   3   6       4707.26       4569.69        62.70 o                         
   1   3   6      10261.73      10126.96       121.83 o                         
   2   3   6       2713.70       2679.13        67.69 o                         
   3   3   6        164.87        128.09        58.64 o                         
   4   3   6        314.04        441.57        52.15 o                         
   5   3   6       1162.47       1145.08        74.59 o                         
   6   3   6          3.16          0.06        49.00 o                         
   7   3   6        920.66        871.27        82.78 o                         
   8   3   6        126.60         96.91        59.96 o                         
   9   3   6        658.66        535.43       140.53 o                         
  10   3   6         11.92        117.18        70.08 o                         
  -9   4   6         31.32        -59.66        91.50 o                         
  -8   4   6        274.02        255.64        78.26 o                         
  -7   4   6       3637.09       3703.50       116.65 o                         
  -6   4   6        879.42        866.28        64.82 o                         
  -5   4   6        699.32        716.70        47.16 o                         
  -4   4   6      10564.24      11119.81       196.47 o                         
  -3   4   6        162.63        101.71        49.84 o                         
  -2   4   6       3668.90       3891.19       112.17 o                         
  -1   4   6        897.37        786.99        39.89 o                         
   0   4   6        496.62        473.24        35.13 o                         
   1   4   6       5998.41       5819.88        98.97 o                         
   2   4   6      10448.09      11049.98       172.91 o                         
   3   4   6      10407.97      10708.68       202.67 o                         
   4   4   6       1956.18       1838.03        99.61 o                         
   5   4   6         29.61        -43.21        43.21 o                         
   6   4   6         71.42         34.59        51.53 o                         
   7   4   6       2026.09       1854.92       103.45 o                         
   8   4   6        294.69        141.11       109.05 o                         
   9   4   6         62.62         52.51       109.98 o                         
  -9   5   6        221.62        317.89       128.69 o                         
  -8   5   6       1023.40       1105.27       111.84 o                         
  -7   5   6       1338.35       1416.67        88.73 o                         
  -6   5   6        993.00        910.32       108.54 o                         
  -5   5   6          1.31         13.46        41.93 o                         
  -4   5   6         82.41         27.93        37.72 o                         
  -3   5   6        120.10        123.79        27.87 o                         
  -2   5   6       3942.56       4160.12        86.23 o                         
  -1   5   6       3581.60       3835.49        75.52 o                         
   0   5   6       1390.71       1414.56        60.73 o                         
   1   5   6        295.79        417.94        32.34 o                         
   2   5   6       7012.94       7428.22       109.75 o                         
   3   5   6       2667.55       2845.95        81.49 o                         
   4   5   6        698.07        667.19        53.63 o                         
   5   5   6        790.74        799.61        59.85 o                         
   6   5   6       2800.45       2408.25       134.85 o                         
   7   5   6        100.77         87.30        72.66 o                         
   8   5   6        350.71        358.20        88.50 o                         
   9   5   6          8.76        -62.41        62.41 o                         
  -9   6   6          0.82        -31.75        79.29 o                         
  -8   6   6        356.26        449.66       101.59 o                         
  -7   6   6        428.31        380.72        66.43 o                         
  -6   6   6       1160.60       1070.59        87.96 o                         
  -5   6   6        100.67         57.31        45.44 o                         
  -4   6   6       1259.05       1147.86        64.38 o                         
  -3   6   6       4365.25       4169.70        95.61 o                         
  -2   6   6       5824.09       5642.15       113.73 o                         
  -1   6   6        322.22        331.61        35.52 o                         
   0   6   6       2680.19       2878.15        79.80 o                         
   1   6   6        303.47        385.39        34.00 o                         
   2   6   6        519.88        499.22        40.89 o                         
   3   6   6          2.04         18.29        27.56 o                         
   4   6   6         22.97          4.98        36.95 o                         
   5   6   6          0.70         58.65        37.38 o                         
   6   6   6        223.93        248.83       136.33 o                         
   7   6   6        738.21       1083.39       118.85 o                         
   8   6   6       2549.11       2135.05       158.56 o                         
   9   6   6        100.80        201.03       122.05 o                         
  -8   7   6        402.23        261.42        77.46 o                         
  -7   7   6          6.81         71.51        73.98 o                         
  -6   7   6         12.81        -49.53        49.53 o                         
  -5   7   6        707.27        934.27       158.46 o                         
  -4   7   6       1223.02       1050.49        81.15 o                         
  -3   7   6       2242.20       2055.28        92.76 o                         
  -2   7   6        251.96        249.07        35.99 o                         
  -1   7   6       1596.84       1521.60        68.98 o                         
   0   7   6        430.02        452.34        43.32 o                         
   1   7   6       3895.15       3931.72        99.10 o                         
   2   7   6        549.18        543.28        45.97 o                         
   3   7   6        813.86        797.24        56.31 o                         
   4   7   6        724.42        654.33        69.51 o                         
   5   7   6         56.39         94.71        49.02 o                         
   6   7   6        957.06        885.16       111.02 o                         
   7   7   6        198.30        152.97        78.54 o                         
   8   7   6        210.42        206.43        89.54 o                         
  -8   8   6         12.49         45.64        70.86 o                         
  -7   8   6        881.68        887.55       102.90 o                         
  -6   8   6         58.51        111.27        59.04 o                         
  -5   8   6        401.52        384.84        80.75 o                         
  -4   8   6        170.98        133.35        61.83 o                         
  -3   8   6         10.66         -1.23        42.40 o                         
  -2   8   6         65.25         -2.93        28.99 o                         
  -1   8   6         20.46         23.35        29.89 o                         
   0   8   6        508.85        529.91        56.66 o                         
   1   8   6       1484.17       1324.02        61.89 o                         
   2   8   6         91.01         69.51        33.70 o                         
   3   8   6         17.04         36.94        39.34 o                         
   4   8   6        380.98        339.55        49.05 o                         
   5   8   6       2069.55       1987.85       109.37 o                         
   6   8   6          0.91         78.94        70.15 o                         
   7   8   6        850.73       1001.05       129.14 o                         
   8   8   6          7.02        122.54        99.16 o                         
  -7   9   6         61.11         80.63        71.63 o                         
  -6   9   6         69.91        102.13        79.68 o                         
  -5   9   6        133.37        138.08        64.02 o                         
  -4   9   6         16.44         -5.37        51.36 o                         
  -3   9   6        618.27        702.06        75.35 o                         
  -2   9   6        318.49        370.78        71.55 o                         
  -1   9   6       1053.37        982.38        69.00 o                         
   0   9   6        767.47        647.06        66.60 o                         
   1   9   6       1584.65       1464.34        83.15 o                         
   2   9   6         21.24         92.50        44.22 o                         
   3   9   6         92.32         33.04        49.81 o                         
   4   9   6        372.80        320.58        58.48 o                         
   5   9   6         55.39         66.10        63.37 o                         
   6   9   6        100.50        138.93        60.07 o                         
   7   9   6        136.55        220.12        94.00 o                         
  -7  10   6         78.81         21.26        83.70 o                         
  -6  10   6        129.86        108.52        68.26 o                         
  -5  10   6        653.74        397.52        88.16 o                         
  -4  10   6        427.45        476.87        76.75 o                         
  -3  10   6        297.75        217.97        73.25 o                         
  -2  10   6        781.24        837.35        89.17 o                         
  -1  10   6        577.53        480.09        58.79 o                         
   0  10   6       1162.29       1175.51        82.83 o                         
   1  10   6        281.70        242.22        54.30 o                         
   2  10   6       1015.04        956.37        85.57 o                         
   3  10   6       1535.51       1453.90        97.69 o                         
   4  10   6        774.36        846.14        91.01 o                         
   5  10   6        149.74        117.36        72.42 o                         
   6  10   6          1.06         38.05        64.13 o                         
   7  10   6        233.30        223.99        75.68 o                         
  -6  11   6        981.49       1309.85       107.36 o                         
  -5  11   6          0.10        102.41        70.43 o                         
  -4  11   6         44.63        -20.43        77.25 o                         
  -3  11   6        189.51        251.51        79.76 o                         
  -2  11   6         52.80        -24.97        73.13 o                         
  -1  11   6        104.45         -7.18        64.80 o                         
   0  11   6         17.26         30.46        42.86 o                         
   1  11   6         99.67        101.09        56.10 o                         
   2  11   6        549.61        593.58        99.59 o                         
   3  11   6        335.06        501.27        76.18 o                         
   4  11   6        509.16        627.48       112.45 o                         
   5  11   6          0.31          3.43        77.53 o                         
   6  11   6          6.50        -57.88        67.78 o                         
  -5  12   6         16.33         34.86       104.02 o                         
  -4  12   6        289.04        253.51       123.62 o                         
  -3  12   6         46.22         52.39        69.68 o                         
  -2  12   6         37.24         30.32        67.48 o                         
  -1  12   6          9.91        -26.13        59.40 o                         
   0  12   6       3027.76       3051.16       142.02 o                         
   1  12   6         21.27        -50.21        50.21 o                         
   2  12   6          2.00         -4.92        54.50 o                         
   3  12   6          8.92         52.35        72.08 o                         
   4  12   6         67.04         98.09       337.90 o                         
   5  12   6        208.35        -43.03       124.32 o                         
  -3  13   6        275.33        143.86        84.20 o                         
  -2  13   6        744.78        919.62       112.04 o                         
  -1  13   6        691.48        819.02       101.43 o                         
   0  13   6        284.15        334.08       121.47 o                         
   1  13   6        593.29        945.01       231.11 o                         
   2  13   6        160.31        246.31        71.80 o                         
   3  13   6        312.60        392.85       110.67 o                         
  -9   0   7        535.46        543.09       110.66 o                         
  -7   0   7          1.06          5.96        43.23 o                         
  -5   0   7        266.36        238.29        80.21 o                         
  -3   0   7       5166.56       5228.02       113.88 o                         
  -1   0   7      12499.65      12361.76       246.79 o                         
   1   0   7        176.94        220.64        51.05 o                         
   3   0   7        195.09        147.09        55.37 o                         
   5   0   7       2696.43       2409.35       130.69 o                         
   7   0   7        565.34        694.18       189.59 o                         
   9   0   7         87.07        105.98       102.80 o                         
 -10   1   7        191.81        166.57        78.07 o                         
  -9   1   7        525.20        472.96       104.22 o                         
  -8   1   7         20.70         36.02        46.16 o                         
  -7   1   7       1050.71        920.68       104.17 o                         
  -6   1   7          4.39        -18.49        29.62 o                         
  -5   1   7       4213.74       4462.58        89.81 o                         
  -4   1   7       1346.04       1527.32        60.15 o                         
  -3   1   7       6110.06       6121.31       103.01 o                         
  -2   1   7       4503.64       4412.03        80.80 o                         
  -1   1   7       1469.84       1494.24        51.86 o                         
   0   1   7        438.15        455.77        34.09 o                         
   1   1   7       1342.26       1171.91        54.87 o                         
   2   1   7       1970.37       1978.06        89.20 o                         
   3   1   7         49.04        113.46        37.97 o                         
   4   1   7       1814.92       1907.75        86.96 o                         
   5   1   7       2493.58       2545.43        95.36 o                         
   6   1   7       1068.58       1093.77        91.56 o                         
   7   1   7       2242.85       2050.93       105.81 o                         
   8   1   7        402.20        371.54        73.21 o                         
   9   1   7       1094.76        865.13       108.08 o                         
  10   1   7          0.15         25.70        89.08 o                         
 -10   2   7        272.79        433.53       189.67 o                         
  -9   2   7        121.29        180.59        71.94 o                         
  -8   2   7       2303.86       2377.07       140.75 o                         
  -7   2   7       1206.64       1129.89        89.49 o                         
  -6   2   7       6373.67       6401.06       126.06 o                         
  -5   2   7        947.98        945.88        55.22 o                         
  -4   2   7       2658.05       2421.36        98.42 o                         
  -3   2   7         65.97        112.47        35.90 o                         
  -2   2   7       4412.86       4558.83        96.32 o                         
  -1   2   7        110.61        138.70        29.35 o                         
   0   2   7          6.66          3.69        22.62 o                         
   1   2   7       2738.40       2567.34        61.39 o                         
   2   2   7       1248.62       1300.19        74.61 o                         
   3   2   7       1170.90       1222.21        77.06 o                         
   4   2   7        411.48        422.70        57.33 o                         
   5   2   7        173.54        187.14        47.06 o                         
   6   2   7       3713.65       3420.24       182.43 o                         
   7   2   7        101.79        123.37        56.59 o                         
   8   2   7        118.30         71.48        57.83 o                         
   9   2   7         67.32        234.44        82.79 o                         
  10   2   7        909.36        737.62        97.53 o                         
 -10   3   7         68.59         14.76       105.20 o                         
  -9   3   7        510.90        557.77        94.04 o                         
  -8   3   7        385.56        388.08        89.71 o                         
  -7   3   7         46.65         42.21        44.11 o                         
  -6   3   7        323.08        337.87        45.65 o                         
  -5   3   7        316.55        344.93        43.10 o                         
  -4   3   7        590.51        631.07        47.54 o                         
  -3   3   7          8.34         15.28        34.40 o                         
  -2   3   7        542.91        911.73        58.51 o                         
  -1   3   7         49.73         49.38        34.03 o                         
   0   3   7       3193.32       2944.79        51.64 o                         
   1   3   7          7.21         -7.51        21.36 o                         
   2   3   7       6285.24       6411.41       110.79 o                         
   3   3   7       3023.40       2970.39        89.25 o                         
   4   3   7       1405.49       1332.35        72.31 o                         
   5   3   7          4.80        -38.39        38.39 o                         
   6   3   7       1504.13       1364.38        87.89 o                         
   7   3   7         19.61         21.17        65.80 o                         
   8   3   7        538.20        607.47        84.32 o                         
   9   3   7         41.42        156.60        67.76 o                         
  -9   4   7        397.20        499.05        88.11 o                         
  -8   4   7       1983.52       1632.16       112.89 o                         
  -7   4   7          0.71          6.87        49.15 o                         
  -6   4   7       1847.96       1952.31        94.62 o                         
  -5   4   7        603.31        551.65        47.05 o                         
  -4   4   7       1856.33       1787.78        80.78 o                         
  -3   4   7        163.62        168.65        50.48 o                         
  -2   4   7       2925.21       2973.66        88.23 o                         
  -1   4   7         48.84         74.79        35.49 o                         
   0   4   7          8.86        -19.56        19.56 o                         
   1   4   7       3122.63       2606.48        60.55 o                         
   2   4   7         90.08         79.72        33.73 o                         
   3   4   7       3938.27       3780.91       100.51 o                         
   4   4   7          8.50        -32.46        32.46 o                         
   5   4   7        339.25        357.50        55.09 o                         
   6   4   7        243.18        376.18        62.95 o                         
   7   4   7         85.53         70.93        53.42 o                         
   8   4   7       1192.24       1075.62       103.45 o                         
   9   4   7        313.18        444.09        97.51 o                         
  -9   5   7        166.65        278.81        74.53 o                         
  -8   5   7         76.13        147.90        65.47 o                         
  -7   5   7       4254.11       4231.83       142.79 o                         
  -6   5   7        136.62         97.60        60.06 o                         
  -5   5   7        975.89        930.91       101.87 o                         
  -4   5   7        571.08        628.76        64.77 o                         
  -3   5   7      10496.44      10633.69       189.68 o                         
  -2   5   7         95.93         43.96        44.55 o                         
  -1   5   7       5018.79       5171.85        89.88 o                         
   0   5   7        532.59        638.80        44.30 o                         
   1   5   7         61.42         56.62        28.14 o                         
   2   5   7       1775.10       1745.01        57.28 o                         
   3   5   7       1612.19       1518.10        64.51 o                         
   4   5   7       1876.23       2014.42        78.07 o                         
   5   5   7        360.84        400.68        56.15 o                         
   6   5   7         14.17        -42.30        53.94 o                         
   7   5   7       2584.95       2287.47       140.36 o                         
   8   5   7          2.67         -0.79        67.43 o                         
   9   5   7        123.05        104.10        80.92 o                         
  -9   6   7         76.87         34.70        68.33 o                         
  -8   6   7        229.76        248.41        86.56 o                         
  -7   6   7          0.48        -12.71        61.50 o                         
  -6   6   7        461.57        562.91        70.88 o                         
  -5   6   7          2.93          3.11        43.54 o                         
  -4   6   7         54.52         95.93        47.85 o                         
  -3   6   7       1800.13       1836.66        86.36 o                         
  -2   6   7        300.15        282.04        35.88 o                         
  -1   6   7        306.15        246.02        32.59 o                         
   0   6   7        296.44        291.16        38.06 o                         
   1   6   7       2343.32       2201.35        57.01 o                         
   2   6   7        336.34        431.10        38.51 o                         
   3   6   7        270.74        265.28        41.46 o                         
   4   6   7        209.05        250.90        52.91 o                         
   5   6   7        888.16        932.98        94.09 o                         
   6   6   7        208.34        288.88        76.28 o                         
   7   6   7       1277.63       1040.39       122.17 o                         
   8   6   7        462.20        558.78       127.29 o                         
   9   6   7        221.64        108.33        76.42 o                         
  -8   7   7        366.05        400.24        85.64 o                         
  -7   7   7        595.30        595.05        91.84 o                         
  -6   7   7         30.08         -8.32        53.95 o                         
  -5   7   7        767.06        753.96       107.16 o                         
  -4   7   7         54.87         40.91        46.49 o                         
  -3   7   7        354.62        208.84        50.17 o                         
  -2   7   7       2608.49       2537.33        73.11 o                         
  -1   7   7       1263.93        985.75        57.92 o                         
   0   7   7       1861.47       1687.50        60.52 o                         
   1   7   7         16.20        -25.92        25.92 o                         
   2   7   7        832.30        732.42        57.59 o                         
   3   7   7          3.40        -13.57        27.18 o                         
   4   7   7        317.56        344.02        59.61 o                         
   5   7   7        903.81        988.60        83.85 o                         
   6   7   7         87.77         92.64        72.48 o                         
   7   7   7        407.18        441.69        98.94 o                         
   8   7   7         13.70         57.20        98.01 o                         
  -8   8   7        478.14        665.31       111.77 o                         
  -7   8   7         78.69         88.96        59.23 o                         
  -6   8   7       1169.99       1258.91       108.79 o                         
  -5   8   7        394.49        432.73        71.88 o                         
  -4   8   7       3963.72       3806.53       133.48 o                         
  -3   8   7       1045.28        889.41        80.55 o                         
  -2   8   7        630.60        632.00        59.97 o                         
  -1   8   7         21.73         44.03        34.21 o                         
   0   8   7        115.24        103.06        32.87 o                         
   1   8   7         56.64        102.69        38.13 o                         
   2   8   7         64.50         69.91        35.13 o                         
   3   8   7         16.67        -22.71        36.11 o                         
   4   8   7        989.28       1015.21        76.66 o                         
   5   8   7        394.36        484.86        72.93 o                         
   6   8   7       1370.14       1387.36       140.87 o                         
   7   8   7        152.76         43.01       153.27 o                         
   8   8   7       1593.09       1637.19       168.03 o                         
  -7   9   7        110.56        127.90        87.79 o                         
  -6   9   7        111.58         68.56        63.25 o                         
  -5   9   7       1683.60       1631.81       125.28 o                         
  -4   9   7        568.91        482.93        75.12 o                         
  -3   9   7          8.66        -28.65        47.28 o                         
  -2   9   7        665.01        632.35        83.49 o                         
  -1   9   7          8.13         30.80        30.34 o                         
   0   9   7        897.55        883.95        59.40 o                         
   1   9   7        620.47        608.54        67.21 o                         
   2   9   7        266.93        272.82        63.04 o                         
   3   9   7          3.09         70.55        52.28 o                         
   4   9   7        963.52       1003.39        80.56 o                         
   5   9   7        154.90        207.21        58.71 o                         
   6   9   7        166.52        193.66        70.86 o                         
   7   9   7          1.83        175.00        98.88 o                         
  -7  10   7         19.03        -42.03        74.23 o                         
  -6  10   7        651.49        639.45        92.07 o                         
  -5  10   7        168.87        149.21        64.18 o                         
  -4  10   7        465.46        436.71        75.53 o                         
  -3  10   7        610.55        569.99        77.25 o                         
  -2  10   7        358.53        287.44        69.03 o                         
  -1  10   7       1373.81       1499.72       108.82 o                         
   0  10   7         43.14         72.62        43.22 o                         
   1  10   7        189.86        311.02        68.79 o                         
   2  10   7        270.71        209.55        55.74 o                         
   3  10   7       1682.85       1764.79       113.19 o                         
   4  10   7        222.49        370.55       103.30 o                         
   5  10   7        613.23        661.08       284.43 o                         
   6  10   7        155.87        148.79        64.42 o                         
  -6  11   7          0.00         83.09        69.44 o                         
  -5  11   7        854.65        982.19       108.37 o                         
  -4  11   7          0.16        -56.04        56.04 o                         
  -3  11   7        367.89        140.31        88.27 o                         
  -2  11   7        291.67        463.59        83.29 o                         
  -1  11   7         19.19        -22.83        87.16 o                         
   0  11   7         23.91          1.09        48.98 o                         
   1  11   7          0.76         92.05        76.42 o                         
   2  11   7          0.47         48.09        49.69 o                         
   3  11   7         15.35         24.36        53.37 o                         
   4  11   7          3.97         82.57       112.02 o                         
   5  11   7        949.10       1216.63       221.02 o                         
   6  11   7         34.16         74.91       140.26 o                         
  -5  12   7        149.50        -41.95       157.79 o                         
  -4  12   7         23.58          6.46        85.68 o                         
  -3  12   7        173.60        327.03        92.61 o                         
  -2  12   7          9.32        -63.63        63.63 o                         
  -1  12   7       1669.68       1783.24       131.29 o                         
   0  12   7         53.23        221.95        71.53 o                         
   1  12   7        307.78        358.89        67.28 o                         
   2  12   7         23.48         62.20        76.84 o                         
   3  12   7        119.73         64.04        69.36 o                         
   4  12   7         50.94         54.84       129.39 o                         
  -3  13   7         15.76        -15.80        93.98 o                         
  -2  13   7        159.37        198.34       103.90 o                         
  -1  13   7         39.79         13.82       106.44 o                         
   0  13   7       1213.26       1240.28       126.99 o                         
   1  13   7          2.83        109.99        81.44 o                         
   2  13   7        119.46        108.20        74.55 o                         
   3  13   7          7.28         77.51        85.32 o                         
 -10   0   8        762.94        860.53       200.83 o                         
  -8   0   8         40.90         93.24        62.94 o                         
  -6   0   8         43.94         33.06        39.60 o                         
  -4   0   8          6.60         38.51        32.61 o                         
  -2   0   8       4546.24       4882.93       144.92 o                         
   0   0   8        104.28        103.86        41.36 o                         
   2   0   8       3038.12       3265.86       122.60 o                         
   4   0   8      11986.34      12827.45       300.00 o                         
   6   0   8        401.00        413.10        86.78 o                         
   8   0   8        812.61        867.84       140.15 o                         
  10   0   8          5.38        -52.60        90.47 o                         
 -10   1   8          7.61        -81.38        81.38 o                         
  -9   1   8        102.06         44.39        54.83 o                         
  -8   1   8         32.36         43.99        42.07 o                         
  -7   1   8        288.38        335.05        50.55 o                         
  -6   1   8       2659.39       2696.65        75.37 o                         
  -5   1   8        925.39        923.95        51.65 o                         
  -4   1   8      10295.70      11242.44       162.80 o                         
  -3   1   8         98.69        101.08        30.70 o                         
  -2   1   8       7967.98       8040.33       118.29 o                         
  -1   1   8      12055.51      12899.85       145.53 o                         
   0   1   8       5414.10       5115.07        83.47 o                         
   1   1   8        478.92        576.22        42.69 o                         
   2   1   8         85.28         94.31        36.29 o                         
   3   1   8         27.59         55.39        36.78 o                         
   4   1   8        158.75         69.90        39.80 o                         
   5   1   8       2561.18       2282.31        92.18 o                         
   6   1   8       3500.21       3080.97       145.40 o                         
   7   1   8         44.60          3.16        49.85 o                         
   8   1   8       1039.04        977.42       101.50 o                         
   9   1   8         11.08        -28.07        63.54 o                         
  10   1   8        345.99        409.18       138.14 o                         
 -10   2   8        689.94        591.33       204.02 o                         
  -9   2   8        150.92         87.10        61.33 o                         
  -8   2   8         22.48         78.57        55.36 o                         
  -7   2   8       1314.43       1295.67        78.73 o                         
  -6   2   8        155.31        128.89        63.27 o                         
  -5   2   8       2701.32       2565.31        94.76 o                         
  -4   2   8       5813.82       6007.96       196.61 o                         
  -3   2   8       4753.38       4983.00       110.23 o                         
  -2   2   8          4.31        -15.26        31.23 o                         
  -1   2   8        396.30        475.42        43.56 o                         
   0   2   8        146.47        230.06        29.94 o                         
   1   2   8       1885.05       1778.30        68.82 o                         
   2   2   8         25.92        114.12        40.33 o                         
   3   2   8       2982.22       3026.81        92.22 o                         
   4   2   8        558.14        651.85        59.74 o                         
   5   2   8        623.13        701.04        66.92 o                         
   6   2   8        392.83        415.71        69.96 o                         
   7   2   8        297.80        235.92        59.98 o                         
   8   2   8        722.31        696.53        88.80 o                         
   9   2   8       1489.97       1227.70       115.12 o                         
 -10   3   8         11.27         45.76        94.37 o                         
  -9   3   8        178.70        267.11       102.78 o                         
  -8   3   8        367.96        163.49        58.97 o                         
  -7   3   8        245.34        182.50        56.82 o                         
  -6   3   8         76.03         66.88        38.32 o                         
  -5   3   8       2675.43       2698.56        83.14 o                         
  -4   3   8        815.77        957.36        54.52 o                         
  -3   3   8       2997.89       3207.06        77.91 o                         
  -2   3   8        410.78        520.62        41.68 o                         
  -1   3   8       3110.98       3089.62        71.27 o                         
   0   3   8        618.06        616.11        35.45 o                         
   1   3   8       6100.56       6022.57        91.68 o                         
   2   3   8       3771.78       4064.21        86.67 o                         
   3   3   8       4799.99       4772.26       113.20 o                         
   4   3   8       3935.64       4343.98       114.73 o                         
   5   3   8       1503.92       1246.00        80.02 o                         
   6   3   8         77.02        152.02        51.89 o                         
   7   3   8        425.46        392.93        92.47 o                         
   8   3   8        223.76        229.47       101.91 o                         
   9   3   8         16.65        120.85        72.01 o                         
  -9   4   8        886.51        747.13        92.43 o                         
  -8   4   8        737.30        829.96        84.08 o                         
  -7   4   8        185.35        116.82        69.94 o                         
  -6   4   8         12.12          0.49        46.06 o                         
  -5   4   8       6892.60       7246.88       253.40 o                         
  -4   4   8         16.56         -2.47        61.91 o                         
  -3   4   8       3950.29       3645.75       121.39 o                         
  -2   4   8       7608.21       8366.49       153.03 o                         
  -1   4   8        967.98        980.18        62.37 o                         
   0   4   8        212.02        352.87        27.72 o                         
   1   4   8        149.29        130.43        42.65 o                         
   2   4   8         78.27          2.13        26.88 o                         
   3   4   8        131.55        174.03        35.00 o                         
   4   4   8       1673.93       1547.72        66.49 o                         
   5   4   8       1508.96       1375.89        95.47 o                         
   6   4   8       1268.98       1167.54        86.70 o                         
   7   4   8        169.92        205.77        65.66 o                         
   8   4   8         22.53        134.92        61.71 o                         
   9   4   8       1067.34       1411.18       154.58 o                         
  -9   5   8        167.45        186.29        66.29 o                         
  -8   5   8        383.27        147.83        88.57 o                         
  -7   5   8         35.07          8.95        49.24 o                         
  -6   5   8         72.33         57.18        56.89 o                         
  -5   5   8        198.39        179.67        66.39 o                         
  -4   5   8       8254.40       8308.54       170.86 o                         
  -3   5   8       1819.92       2011.81        85.65 o                         
  -2   5   8       3784.29       3782.65       104.34 o                         
  -1   5   8        678.39        571.88        59.45 o                         
   0   5   8        597.41        717.18        42.37 o                         
   1   5   8       1144.96       1162.09        59.80 o                         
   2   5   8       1180.66       1392.77        67.35 o                         
   3   5   8       1767.85       1844.55        78.26 o                         
   4   5   8        411.12        498.75        97.51 o                         
   5   5   8        365.69        347.48        54.06 o                         
   6   5   8          5.79         -7.23        58.24 o                         
   7   5   8         13.39        -57.49       147.62 o                         
   8   5   8       1342.50       1016.91       179.24 o                         
   9   5   8         18.62         25.84        86.86 o                         
  -9   6   8        132.02        206.78        73.03 o                         
  -8   6   8         21.26         78.08        79.13 o                         
  -7   6   8          2.69        -39.22        51.56 o                         
  -6   6   8        390.48        449.77        71.84 o                         
  -5   6   8        195.41        145.61        52.27 o                         
  -4   6   8        211.85        222.37        52.89 o                         
  -3   6   8       1470.13       1540.47        81.91 o                         
  -2   6   8       2871.14       2691.52        95.37 o                         
  -1   6   8       1612.26       1521.88        56.01 o                         
   0   6   8       2756.18       2511.25        77.70 o                         
   1   6   8        845.31        844.90        44.08 o                         
   2   6   8        969.21       1005.07        49.02 o                         
   3   6   8        652.73        818.44        86.45 o                         
   4   6   8       1000.01        892.13        65.11 o                         
   5   6   8         25.17         89.49        41.17 o                         
   6   6   8        549.45        482.32       148.62 o                         
   7   6   8        255.55        267.92        82.58 o                         
   8   6   8        269.79        187.59        86.17 o                         
   9   6   8         16.85        137.21        77.39 o                         
  -8   7   8        383.87        393.29        88.49 o                         
  -7   7   8        261.30        296.56       125.61 o                         
  -6   7   8        147.46         51.86        57.46 o                         
  -5   7   8         15.24         10.75        73.97 o                         
  -4   7   8       1462.20       1495.10       113.71 o                         
  -3   7   8        890.01        860.49        95.37 o                         
  -2   7   8        800.41        786.68        68.76 o                         
  -1   7   8       3497.95       3297.04        81.37 o                         
   0   7   8       1937.58       1743.77        69.90 o                         
   1   7   8        358.70        364.68        41.85 o                         
   2   7   8        289.40        260.83        35.99 o                         
   3   7   8        553.75        490.95        41.81 o                         
   4   7   8        834.88        896.87        77.79 o                         
   5   7   8        254.29        327.88        64.63 o                         
   6   7   8        336.13        309.00        86.99 o                         
   7   7   8        583.63        691.26       114.79 o                         
   8   7   8        153.91        325.33       110.49 o                         
  -8   8   8          6.77         82.12        77.52 o                         
  -7   8   8         51.67        134.92        90.57 o                         
  -6   8   8         36.93        -40.82        56.36 o                         
  -5   8   8       1871.07       1872.34       109.05 o                         
  -4   8   8         59.16        -26.80        48.15 o                         
  -3   8   8        446.17        497.86        67.55 o                         
  -2   8   8         73.86         44.94        39.62 o                         
  -1   8   8       1205.05       1082.37        65.29 o                         
   0   8   8         23.55         15.68        31.13 o                         
   1   8   8          2.05         44.01        45.65 o                         
   2   8   8        601.91        623.25        54.22 o                         
   3   8   8        179.17        194.41        49.07 o                         
   4   8   8         46.52         12.26        43.29 o                         
   5   8   8         16.72        106.56        58.52 o                         
   6   8   8          0.39         23.94        72.32 o                         
   7   8   8        427.94        459.95       151.60 o                         
   8   8   8          4.85        113.58        85.17 o                         
  -7   9   8          6.19        -23.97        70.34 o                         
  -6   9   8         31.03         69.86        69.96 o                         
  -5   9   8        329.44        261.85        72.01 o                         
  -4   9   8         30.31        115.46        56.17 o                         
  -3   9   8          5.69         85.41        51.15 o                         
  -2   9   8         92.44         65.71        47.42 o                         
  -1   9   8        163.99        164.59        56.68 o                         
   0   9   8        232.81        176.54        38.98 o                         
   1   9   8         74.61         45.21        39.85 o                         
   2   9   8        587.84        607.97        75.92 o                         
   3   9   8       3271.24       3191.40       126.06 o                         
   4   9   8        113.64        134.44        77.07 o                         
   5   9   8        157.40         89.90        53.43 o                         
   6   9   8         11.90        114.86        67.01 o                         
   7   9   8          3.76       -105.20       125.92 o                         
  -6  10   8        353.18        355.01        83.65 o                         
  -5  10   8         16.40         16.62        60.38 o                         
  -4  10   8        141.80         41.31        83.97 o                         
  -3  10   8        407.12        459.14        88.83 o                         
  -2  10   8        252.09        361.69        74.84 o                         
  -1  10   8         27.35         20.68        54.92 o                         
   0  10   8        246.88        254.02        63.38 o                         
   1  10   8        419.13        308.80        72.01 o                         
   2  10   8        490.21        408.48        67.93 o                         
   3  10   8        103.00         95.23        57.53 o                         
   4  10   8       1108.06       1174.11       125.73 o                         
   5  10   8        124.32        168.06        65.51 o                         
   6  10   8        113.25        232.39        84.00 o                         
  -6  11   8        370.92        417.90       104.21 o                         
  -5  11   8         52.29        109.26        63.30 o                         
  -4  11   8         26.40         -0.57        59.40 o                         
  -3  11   8         60.62        142.41        77.90 o                         
  -2  11   8        577.36        579.44       144.22 o                         
  -1  11   8        310.87        256.13        89.53 o                         
   0  11   8        114.25         58.09        82.33 o                         
   1  11   8         53.68         58.99        62.28 o                         
   2  11   8        418.06        405.47        94.09 o                         
   3  11   8          0.06        -67.41        67.41 o                         
   4  11   8         73.64        106.31        65.78 o                         
   5  11   8          0.68         69.94        81.41 o                         
  -4  12   8        182.75        240.97       108.64 o                         
  -3  12   8        180.39         87.60        86.96 o                         
  -2  12   8         13.73         43.82        70.07 o                         
  -1  12   8         47.79        191.39        81.01 o                         
   0  12   8         99.42        172.96        68.70 o                         
   1  12   8        405.01        539.33        86.27 o                         
   2  12   8        746.82        913.66        96.72 o                         
   3  12   8         14.20        126.18        95.78 o                         
   4  12   8        106.07        203.80       109.16 o                         
  -2  13   8          0.65         90.91        90.63 o                         
  -1  13   8        138.48        115.40        74.31 o                         
   0  13   8        205.49        177.73        73.73 o                         
   1  13   8        242.73        393.15        84.79 o                         
   2  13   8          5.48        -62.57        62.57 o                         
  -9   0   9       1527.72       1312.82       227.16 o                         
  -7   0   9       1352.96       1410.32       220.75 o                         
  -5   0   9        368.03        415.67        77.72 o                         
  -3   0   9       3725.65       3797.01       138.88 o                         
  -1   0   9         17.33         39.07        24.23 o                         
   1   0   9        179.01        192.10        56.58 o                         
   3   0   9       4767.32       4911.26       267.77 o                         
   5   0   9       1778.08       1752.08       163.37 o                         
   7   0   9       1342.75       1172.63       138.11 o                         
   9   0   9       1081.72       1092.17       312.32 o                         
 -10   1   9         14.70        -66.94        94.04 o                         
  -9   1   9         29.75          3.22        49.85 o                         
  -8   1   9        877.24        802.87        73.93 o                         
  -7   1   9         85.01         64.11        42.62 o                         
  -6   1   9       1230.33       1263.10       102.90 o                         
  -5   1   9       2595.13       2507.37        95.33 o                         
  -4   1   9       1233.82       1274.26        58.31 o                         
  -3   1   9      10074.52      10692.16       152.12 o                         
  -2   1   9         25.17         78.22        27.75 o                         
  -1   1   9       6201.34       6016.87        87.67 o                         
   0   1   9       3289.98       2931.46        64.40 o                         
   1   1   9         59.66         22.74        30.03 o                         
   2   1   9        174.50        221.86        53.37 o                         
   3   1   9         11.75        -21.19        35.10 o                         
   4   1   9       1923.21       1863.30        83.28 o                         
   5   1   9        827.05        796.32        70.58 o                         
   6   1   9        802.19        955.18        81.16 o                         
   7   1   9        142.24        155.36        58.31 o                         
   8   1   9        647.03        789.52        96.61 o                         
   9   1   9        561.25        360.63        85.06 o                         
 -10   2   9         33.29        183.30       114.76 o                         
  -9   2   9          2.22        -54.67        54.67 o                         
  -8   2   9        528.72        385.57        69.85 o                         
  -7   2   9        205.57        210.41        66.95 o                         
  -6   2   9       1671.76       1726.60        91.79 o                         
  -5   2   9         12.54         48.72        49.23 o                         
  -4   2   9       3337.38       3321.06        90.08 o                         
  -3   2   9        132.22        140.01        38.60 o                         
  -2   2   9        631.33        681.71        53.14 o                         
  -1   2   9       4830.64       4888.96        90.05 o                         
   0   2   9      11308.45      11532.12       167.47 o                         
   1   2   9        327.64        352.15        54.75 o                         
   2   2   9       1230.98       1112.51        63.36 o                         
   3   2   9        234.61        314.33        47.40 o                         
   4   2   9        336.88        300.68        57.51 o                         
   5   2   9        451.54        460.52        59.97 o                         
   6   2   9         73.39        101.79        48.74 o                         
   7   2   9        599.85        744.36       200.56 o                         
   8   2   9        346.19        502.23        81.98 o                         
   9   2   9         68.66         95.50        64.26 o                         
  -9   3   9        231.54        193.04        86.66 o                         
  -8   3   9       1127.03       1080.05       118.68 o                         
  -7   3   9       1724.80       1561.86       117.45 o                         
  -6   3   9       4511.61       4648.04       119.80 o                         
  -5   3   9         28.12         10.41        40.24 o                         
  -4   3   9       1501.82       1417.04        61.91 o                         
  -3   3   9       1828.46       1715.84        61.34 o                         
  -2   3   9         58.32        139.95        32.72 o                         
  -1   3   9         22.22         42.49        29.41 o                         
   0   3   9        607.03        538.23        36.44 o                         
   1   3   9        126.23         74.35        25.26 o                         
   2   3   9       5852.47       6197.46       152.90 o                         
   3   3   9         17.93         58.03        34.05 o                         
   4   3   9       1050.61        915.62        70.40 o                         
   5   3   9        166.08        220.69        52.19 o                         
   6   3   9        653.49        681.65        78.27 o                         
   7   3   9          9.92         -8.06        53.39 o                         
   8   3   9        932.03        784.02        95.85 o                         
   9   3   9         35.67         12.69        61.42 o                         
  -9   4   9        267.88        226.46        97.90 o                         
  -8   4   9        250.59        297.27       101.25 o                         
  -7   4   9        991.00       1062.27        90.92 o                         
  -6   4   9        223.66        147.21        54.38 o                         
  -5   4   9       2511.27       2764.45       155.49 o                         
  -4   4   9       1760.93       1858.26        83.52 o                         
  -3   4   9       1114.95       1037.98        68.39 o                         
  -2   4   9        904.19        958.56        79.23 o                         
  -1   4   9       4605.84       5068.34       114.59 o                         
   0   4   9       2014.78       1936.11        85.60 o                         
   1   4   9        641.69        686.82        41.81 o                         
   2   4   9       4423.20       4163.20       119.92 o                         
   3   4   9       3102.77       3061.01       100.31 o                         
   4   4   9        143.84        124.33        37.64 o                         
   5   4   9       2892.84       2749.48       139.98 o                         
   6   4   9         13.56         18.29        47.23 o                         
   7   4   9       1088.22       1073.57        99.84 o                         
   8   4   9         66.76        -22.96        57.80 o                         
   9   4   9          8.65         80.49        74.04 o                         
  -9   5   9          0.15         -1.53        59.87 o                         
  -8   5   9         34.14         48.00        62.00 o                         
  -7   5   9         10.17        -11.70        60.50 o                         
  -6   5   9        539.20        524.76        77.30 o                         
  -5   5   9       2703.83       2482.66       104.97 o                         
  -4   5   9        161.37        158.65        52.45 o                         
  -3   5   9       7407.19       6997.78       150.16 o                         
  -2   5   9        270.36        351.69        50.95 o                         
  -1   5   9       2655.12       2585.27       100.25 o                         
   0   5   9        247.79        274.34        34.14 o                         
   1   5   9       2437.23       2388.29        62.38 o                         
   2   5   9         96.48        131.68        36.73 o                         
   3   5   9        368.20        412.82        51.10 o                         
   4   5   9         34.08        -42.37        45.78 o                         
   5   5   9          6.32        -14.45        48.90 o                         
   6   5   9        218.67        228.44        90.04 o                         
   7   5   9        123.23        182.19        62.07 o                         
   8   5   9         27.34        163.47        97.89 o                         
   9   5   9         51.13         71.23        77.44 o                         
  -9   6   9        352.69        330.57        95.71 o                         
  -8   6   9         68.19         87.94        72.00 o                         
  -7   6   9        598.81        594.45        82.35 o                         
  -6   6   9         73.08         83.33        54.63 o                         
  -5   6   9        488.47        430.72        65.52 o                         
  -4   6   9       1095.83        914.90        78.46 o                         
  -3   6   9        189.47        148.04        47.02 o                         
  -2   6   9         24.06         42.27        42.57 o                         
  -1   6   9          1.37         -8.26        25.21 o                         
   0   6   9        337.48        289.40        38.25 o                         
   1   6   9         19.05         20.69        23.11 o                         
   2   6   9        841.12        823.19        49.61 o                         
   3   6   9        419.04        457.30        64.58 o                         
   4   6   9         10.95         35.22        41.16 o                         
   5   6   9        870.01        941.28        76.51 o                         
   6   6   9         44.39         57.65        64.81 o                         
   7   6   9       1621.79       1712.60       136.32 o                         
   8   6   9         15.32         37.11        73.35 o                         
  -8   7   9        284.17        349.05       110.43 o                         
  -7   7   9        467.07        462.94        89.03 o                         
  -6   7   9        902.21        874.87       126.51 o                         
  -5   7   9        653.11        668.43        79.94 o                         
  -4   7   9       1636.28       1393.31       122.62 o                         
  -3   7   9       2781.97       2598.54       125.02 o                         
  -2   7   9         48.78          5.22        40.78 o                         
  -1   7   9        888.42        814.90        49.46 o                         
   0   7   9        824.84        783.51        55.56 o                         
   1   7   9       1505.73       1317.80        53.81 o                         
   2   7   9        456.81        379.40        40.75 o                         
   3   7   9          1.40         -2.97        28.68 o                         
   4   7   9        431.14        361.32        52.92 o                         
   5   7   9          6.90        -23.01        48.27 o                         
   6   7   9       1007.60       1080.16       159.96 o                         
   7   7   9        568.07        707.59       114.85 o                         
   8   7   9        768.21        841.17       122.64 o                         
  -8   8   9         44.61         65.15        84.61 o                         
  -7   8   9          7.48         45.51        66.95 o                         
  -6   8   9        258.61        295.49       135.10 o                         
  -5   8   9         16.11        -43.09        56.69 o                         
  -4   8   9       2428.86       2076.32       109.38 o                         
  -3   8   9         73.31         49.87        58.09 o                         
  -2   8   9       3102.44       2702.33       108.13 o                         
  -1   8   9         17.32        -20.61        36.62 o                         
   0   8   9       2920.70       2767.66       100.07 o                         
   1   8   9        111.04        121.79        37.40 o                         
   2   8   9       1142.95       1092.31        67.24 o                         
   3   8   9         23.66         -2.58        33.77 o                         
   4   8   9        118.55        156.16        48.79 o                         
   5   8   9          0.50         84.38        56.68 o                         
   6   8   9          2.99        -15.90        70.97 o                         
   7   8   9         11.76        110.32        85.99 o                         
  -7   9   9         51.41         55.63        64.65 o                         
  -6   9   9        176.46        221.63        70.01 o                         
  -5   9   9        339.79        425.30        79.76 o                         
  -4   9   9         59.90        155.09        61.89 o                         
  -3   9   9        129.55        161.34        57.88 o                         
  -2   9   9          4.93        -15.27        50.15 o                         
  -1   9   9        533.49        524.76        73.50 o                         
   0   9   9          2.47        -14.58        29.86 o                         
   1   9   9        139.99        144.20        89.17 o                         
   2   9   9        947.22        843.96        85.82 o                         
   3   9   9         19.40         54.63        52.35 o                         
   4   9   9        828.80        753.34        85.88 o                         
   5   9   9        147.53        149.27        55.88 o                         
   6   9   9        409.66        503.92       113.02 o                         
   7   9   9         66.26        162.58       164.17 o                         
  -6  10   9         80.26        114.14        92.40 o                         
  -5  10   9        584.03        604.73        89.45 o                         
  -4  10   9        794.36        868.81        93.31 o                         
  -3  10   9        184.95        113.24        58.94 o                         
  -2  10   9       1228.09       1177.31       105.41 o                         
  -1  10   9        481.67        564.03        78.88 o                         
   0  10   9        315.75        330.71        70.94 o                         
   1  10   9        351.89        369.73        79.15 o                         
   2  10   9         66.77        102.64        50.90 o                         
   3  10   9       1615.45       1640.01       110.92 o                         
   4  10   9          0.19         78.49        80.29 o                         
   5  10   9        764.80        791.96        89.94 o                         
   6  10   9          3.62        -48.11        77.20 o                         
  -5  11   9        510.87        763.10       111.14 o                         
  -4  11   9          3.55         42.00        63.66 o                         
  -3  11   9        676.84        655.15       113.36 o                         
  -2  11   9        129.40        159.30        70.89 o                         
  -1  11   9       1850.28       1831.69       122.48 o                         
   0  11   9          0.64          2.05        62.37 o                         
   1  11   9       1183.33       1202.88       136.04 o                         
   2  11   9         85.40        111.66        58.23 o                         
   3  11   9        217.22        199.52        76.46 o                         
   4  11   9        202.03        246.70        73.26 o                         
   5  11   9         93.49        113.49        73.58 o                         
  -4  12   9         70.60         66.98       134.88 o                         
  -3  12   9        125.66        -29.39        85.87 o                         
  -2  12   9        791.99        816.33       116.92 o                         
  -1  12   9        143.14        142.37        74.24 o                         
   0  12   9         42.42         61.03        66.53 o                         
   1  12   9        570.29        578.89        88.42 o                         
   2  12   9         42.78         18.79        64.22 o                         
   3  12   9         59.08        159.39       122.73 o                         
   4  12   9          9.07        -87.14       105.20 o                         
  -2  13   9         64.82         27.89        81.21 o                         
  -1  13   9         69.05         53.96        70.15 o                         
   0  13   9         31.59         50.55        85.80 o                         
   1  13   9        111.45        194.19        75.25 o                         
   2  13   9        328.82        218.67       107.23 o                         
 -10   0  10         67.46        172.46        94.04 o                         
  -8   0  10          7.82        -66.20        66.20 o                         
  -6   0  10       1321.02       1318.61       180.11 o                         
  -4   0  10        116.19        190.04        63.36 o                         
  -2   0  10      27541.17      30669.42       568.93 o                         
   0   0  10        923.44        835.44        63.07 o                         
   2   0  10       1425.21       1368.52        97.80 o                         
   4   0  10        105.06         73.58        53.54 o                         
   6   0  10       2221.15       2052.54       142.95 o                         
   8   0  10       2008.24       2131.88       180.64 o                         
 -10   1  10        144.20         17.53       105.20 o                         
  -9   1  10         36.57         17.23        42.00 o                         
  -8   1  10        778.00        788.46        77.82 o                         
  -7   1  10        187.88        157.39        58.83 o                         
  -6   1  10        184.40        283.17        48.88 o                         
  -5   1  10       1609.31       1724.22        77.00 o                         
  -4   1  10       1245.16       1158.15        57.25 o                         
  -3   1  10       2126.90       1992.42        67.56 o                         
  -2   1  10      30998.43      34353.27       378.20 o                         
  -1   1  10       1031.20       1109.56        48.92 o                         
   0   1  10       6240.39       5790.24        95.00 o                         
   1   1  10        683.45        529.36        40.08 o                         
   2   1  10        479.34        588.34        54.49 o                         
   3   1  10          3.21         17.49        35.62 o                         
   4   1  10        368.42        411.63        54.62 o                         
   5   1  10       1418.25       1401.73       129.75 o                         
   6   1  10        556.84        660.71        89.01 o                         
   7   1  10        804.69        753.39        84.97 o                         
   8   1  10        609.58        586.98        88.46 o                         
   9   1  10         58.63         83.43        70.24 o                         
  -9   2  10        318.18        176.27        83.99 o                         
  -8   2  10          3.37         28.93        47.15 o                         
  -7   2  10        117.00         41.13        43.70 o                         
  -6   2  10        216.34        210.31        46.66 o                         
  -5   2  10        160.37        154.83        37.59 o                         
  -4   2  10       2254.44       2224.63        71.80 o                         
  -3   2  10          7.44         51.91        48.20 o                         
  -2   2  10        130.86        105.53        45.09 o                         
  -1   2  10      12565.81      13438.52       175.84 o                         
   0   2  10       4017.90       4130.77        80.15 o                         
   1   2  10       2769.96       2705.77        77.85 o                         
   2   2  10         98.73        142.91        46.13 o                         
   3   2  10        393.20        289.63        48.06 o                         
   4   2  10         33.13         65.58        40.93 o                         
   5   2  10       2981.62       2850.90       190.42 o                         
   6   2  10        227.84        171.07        54.37 o                         
   7   2  10         35.31         52.78        56.08 o                         
   8   2  10        470.88        410.71        78.85 o                         
   9   2  10        160.76        202.16        71.65 o                         
  -9   3  10        167.55        238.31        88.85 o                         
  -8   3  10        149.72        193.36       116.35 o                         
  -7   3  10       1063.59       1017.55       134.65 o                         
  -6   3  10        711.63        808.63        74.22 o                         
  -5   3  10       2889.07       2848.71       163.34 o                         
  -4   3  10        195.69        221.27        46.40 o                         
  -3   3  10       5794.01       5770.85       180.56 o                         
  -2   3  10         46.69         20.25        28.98 o                         
  -1   3  10         22.46         33.73        30.28 o                         
   0   3  10       1845.52       1898.72        50.76 o                         
   1   3  10          0.74          5.04        28.32 o                         
   2   3  10        123.73         86.17        32.23 o                         
   3   3  10         80.39         42.19        37.49 o                         
   4   3  10        695.47        868.58        72.01 o                         
   5   3  10        231.18        263.05        52.23 o                         
   6   3  10       1401.52       1371.99       117.27 o                         
   7   3  10        611.71        546.92        80.72 o                         
   8   3  10        183.24        268.29        70.60 o                         
   9   3  10        506.89        419.18       131.59 o                         
  -9   4  10         93.52         77.65       145.84 o                         
  -8   4  10        432.71        357.46        70.83 o                         
  -7   4  10          5.14        -43.95        46.94 o                         
  -6   4  10        405.63        362.08        60.26 o                         
  -5   4  10        226.45        241.33        52.87 o                         
  -4   4  10        579.47        588.00        50.84 o                         
  -3   4  10       1275.02       1285.11        72.37 o                         
  -2   4  10        415.04        537.14       119.54 o                         
  -1   4  10       4475.19       4343.55        91.22 o                         
   0   4  10         49.13          2.27        23.19 o                         
   1   4  10       7081.53       7035.26        99.53 o                         
   2   4  10        865.43        834.38        54.41 o                         
   3   4  10       1637.39       1506.67        58.17 o                         
   4   4  10          6.26        -38.18        38.18 o                         
   5   4  10        240.08        166.23        80.29 o                         
   6   4  10        458.66        410.38        74.32 o                         
   7   4  10        138.34        129.89        83.59 o                         
   8   4  10         18.83        -38.32        61.19 o                         
   9   4  10         22.58        136.21       100.30 o                         
  -9   5  10          0.31        -60.33        87.97 o                         
  -8   5  10         45.01         53.98        74.54 o                         
  -7   5  10        948.04        878.49        88.90 o                         
  -6   5  10        200.18        204.11        90.64 o                         
  -5   5  10         23.05        -23.77        46.70 o                         
  -4   5  10       1917.05       1699.61        87.60 o                         
  -3   5  10        221.30        168.99        48.17 o                         
  -2   5  10       4151.08       3928.47       110.67 o                         
  -1   5  10        415.96        474.02        53.87 o                         
   0   5  10       3503.02       3368.13        68.29 o                         
   1   5  10          0.12         13.41        23.05 o                         
   2   5  10        740.53        728.09        48.04 o                         
   3   5  10        534.00        539.39        74.66 o                         
   4   5  10        155.91        174.63        42.11 o                         
   5   5  10        191.77        316.10        56.73 o                         
   6   5  10         98.69         62.12        53.24 o                         
   7   5  10        204.17        209.97        73.77 o                         
   8   5  10        194.90         44.50        85.71 o                         
   9   5  10         35.74        -48.94       103.42 o                         
  -9   6  10          9.64         33.18        91.43 o                         
  -8   6  10        773.49        780.68       124.81 o                         
  -7   6  10        251.91        308.63        70.47 o                         
  -6   6  10          7.15         -0.56        52.44 o                         
  -5   6  10         36.46         -9.38        58.56 o                         
  -4   6  10       5003.12       4633.21       135.46 o                         
  -3   6  10        108.65        136.08        47.34 o                         
  -2   6  10       2386.75       2230.21        92.13 o                         
  -1   6  10       1638.20       1495.69        79.50 o                         
   0   6  10        258.06        213.31        33.15 o                         
   1   6  10         75.54         58.44        26.90 o                         
   2   6  10        428.04        425.45        47.16 o                         
   3   6  10       1785.83       1529.90       118.42 o                         
   4   6  10        740.91        790.74        72.73 o                         
   5   6  10        365.16        468.73        83.43 o                         
   6   6  10       1658.56       1539.57       124.21 o                         
   7   6  10         58.55        121.27        78.84 o                         
   8   6  10        191.39        281.45       106.47 o                         
  -8   7  10         30.33         82.95        66.56 o                         
  -7   7  10         73.79         82.49        71.93 o                         
  -6   7  10       1032.71        895.79       103.81 o                         
  -5   7  10        854.21        745.40        88.07 o                         
  -4   7  10          1.69         29.23        48.52 o                         
  -3   7  10        265.92        188.55        52.45 o                         
  -2   7  10        170.51        104.21        46.28 o                         
  -1   7  10         14.72         78.13        41.98 o                         
   0   7  10       2877.31       2703.88        76.06 o                         
   1   7  10       3652.32       3405.31        78.62 o                         
   2   7  10         55.68         38.85        34.65 o                         
   3   7  10        421.74        380.54        46.31 o                         
   4   7  10        111.60        125.09        70.05 o                         
   5   7  10        147.45        195.20        88.46 o                         
   6   7  10         97.02         95.72        76.11 o                         
   7   7  10        574.63        608.24       148.59 o                         
   8   7  10        235.66        280.95        95.38 o                         
  -8   8  10         19.43        -38.93        86.96 o                         
  -7   8  10          0.22        -37.27        80.16 o                         
  -6   8  10        149.75        142.02        68.18 o                         
  -5   8  10          1.13         31.02        75.71 o                         
  -4   8  10          1.31         31.41        53.03 o                         
  -3   8  10       1370.86       1153.14       110.82 o                         
  -2   8  10          7.34        -17.58        45.78 o                         
  -1   8  10       2048.60       1784.40        85.03 o                         
   0   8  10       2700.53       2530.95        88.21 o                         
   1   8  10       2200.80       2058.21        76.13 o                         
   2   8  10        111.57         79.54        34.65 o                         
   3   8  10         20.77         72.50        41.93 o                         
   4   8  10        114.75        101.99        51.82 o                         
   5   8  10       1029.34        977.23        94.40 o                         
   6   8  10         57.38        123.24        79.09 o                         
   7   8  10         13.34        -23.06        75.38 o                         
  -7   9  10       1317.64       1193.67       200.62 o                         
  -6   9  10        360.72        315.26        79.14 o                         
  -5   9  10         38.40         74.50        64.52 o                         
  -4   9  10         72.42        120.07        68.25 o                         
  -3   9  10         64.50         57.89        56.39 o                         
  -2   9  10        381.59        418.29        66.17 o                         
  -1   9  10       1225.80       1266.78        95.80 o                         
   0   9  10        809.88        784.89        95.20 o                         
   1   9  10          2.05          0.53        38.18 o                         
   2   9  10        109.72         91.71        44.88 o                         
   3   9  10        470.00        519.50        75.54 o                         
   4   9  10        858.57        933.91        90.69 o                         
   5   9  10        494.81        460.09        69.24 o                         
   6   9  10         92.48        114.28        81.20 o                         
   7   9  10         67.04         63.27       148.13 o                         
  -6  10  10       1022.55       1315.98       212.32 o                         
  -5  10  10         92.11        118.52       119.17 o                         
  -4  10  10         49.00         86.34        63.19 o                         
  -3  10  10          0.83        -11.62        53.37 o                         
  -2  10  10          6.96        -37.90        53.98 o                         
  -1  10  10        360.33        508.91        91.10 o                         
   0  10  10        183.98        197.99        63.55 o                         
   1  10  10         71.43        -39.74        47.29 o                         
   2  10  10        235.83        264.73        94.09 o                         
   3  10  10        669.97        617.61       102.15 o                         
   4  10  10         17.76        -59.88        71.06 o                         
   5  10  10         56.22         15.27        65.07 o                         
   6  10  10          4.48        -45.50        97.96 o                         
  -5  11  10         26.14         23.00       100.76 o                         
  -4  11  10          9.33          5.54        60.54 o                         
  -3  11  10         21.49         27.70        84.29 o                         
  -2  11  10        122.71         54.13       106.71 o                         
  -1  11  10         72.87         24.38        64.37 o                         
   0  11  10        708.16        680.68       106.47 o                         
   1  11  10        401.50        409.35        78.66 o                         
   2  11  10        250.93        314.80        63.29 o                         
   3  11  10        137.54        142.12        75.95 o                         
   4  11  10        517.31        711.86       103.10 o                         
   5  11  10          0.21        -64.89        64.89 o                         
  -4  12  10         57.23         44.64       117.96 o                         
  -3  12  10         88.99         19.79        97.09 o                         
  -2  12  10        236.18        295.08        97.35 o                         
  -1  12  10        153.35        103.22        75.25 o                         
   0  12  10        236.04        273.95       136.04 o                         
   1  12  10         46.74        -15.12        86.60 o                         
   2  12  10         30.29        215.64        70.61 o                         
   3  12  10         97.65        114.77        68.84 o                         
   4  12  10        180.35        185.45        87.02 o                         
  -2  13  10          2.39         30.28       109.32 o                         
  -1  13  10          0.89         29.97        83.09 o                         
   0  13  10          4.36        167.34        84.74 o                         
   1  13  10          2.20         38.24        75.52 o                         
  -9   0  11        390.28        204.02       146.64 o                         
  -7   0  11       3872.19       4106.97       323.48 o                         
  -5   0  11       1405.74       1297.66       223.14 o                         
  -3   0  11      12064.19      12766.38       290.36 o                         
  -1   0  11      16951.73      18030.06       278.12 o                         
   1   0  11        141.83        133.47        52.47 o                         
   3   0  11         12.69        -38.52        54.65 o                         
   5   0  11       6898.89       6789.66       224.49 o                         
   7   0  11       1254.81       1140.01       269.29 o                         
   9   0  11        373.39        480.90       133.21 o                         
  -9   1  11         49.51         91.19        52.68 o                         
  -8   1  11          1.24         43.96        59.39 o                         
  -7   1  11        622.94        700.28        80.68 o                         
  -6   1  11       2165.79       2034.34        96.57 o                         
  -5   1  11        706.11        807.61        77.78 o                         
  -4   1  11       1048.69        944.59        53.57 o                         
  -3   1  11       2496.32       2326.73        68.79 o                         
  -2   1  11       8189.12       8312.13       129.19 o                         
  -1   1  11       5008.76       5138.96        84.45 o                         
   0   1  11       3009.71       3053.34        73.56 o                         
   1   1  11        412.88        433.75        40.51 o                         
   2   1  11          0.72          3.67        35.42 o                         
   3   1  11       1204.72       1092.10        71.06 o                         
   4   1  11        461.02        412.38        54.13 o                         
   5   1  11        823.52        731.73        79.12 o                         
   6   1  11        633.50        616.16        74.95 o                         
   7   1  11        406.08        339.25       106.67 o                         
   8   1  11        742.41        679.77        95.71 o                         
   9   1  11         36.34          2.31        63.13 o                         
  -9   2  11        206.84        103.67        83.28 o                         
  -8   2  11        330.22        260.37        65.80 o                         
  -7   2  11         38.76         36.64        48.40 o                         
  -6   2  11        123.25        139.18        41.64 o                         
  -5   2  11        197.50        185.69        39.57 o                         
  -4   2  11        118.82         79.18        33.97 o                         
  -3   2  11       1240.34       1000.66        54.07 o                         
  -2   2  11       1560.07       1404.15        59.04 o                         
  -1   2  11        409.91        397.50        40.94 o                         
   0   2  11       8531.05       8463.03       125.98 o                         
   1   2  11       2109.23       1768.51        88.50 o                         
   2   2  11       8002.16       8057.12       150.22 o                         
   3   2  11        135.72         60.32        40.72 o                         
   4   2  11       4029.48       3703.22       111.42 o                         
   5   2  11       1078.93       1023.86        78.82 o                         
   6   2  11        653.25        701.70        80.04 o                         
   7   2  11         19.74        -78.45        78.45 o                         
   8   2  11         34.84        -12.85        60.55 o                         
   9   2  11        130.98        178.99        77.74 o                         
  -9   3  11         12.51        -16.11        71.89 o                         
  -8   3  11       1536.02       1381.37       153.19 o                         
  -7   3  11         17.73        -43.77        64.37 o                         
  -6   3  11       3177.88       3010.58       136.65 o                         
  -5   3  11        620.29        661.83        67.40 o                         
  -4   3  11       5755.75       5501.70       140.35 o                         
  -3   3  11        136.78        140.18        40.64 o                         
  -2   3  11        765.70        676.19        52.82 o                         
  -1   3  11       3125.15       3122.54        79.02 o                         
   0   3  11        329.21        248.22        29.20 o                         
   1   3  11        683.30        716.77        45.70 o                         
   2   3  11          0.42         -1.04        31.49 o                         
   3   3  11         27.48          9.97        38.90 o                         
   4   3  11        240.54        133.27        58.43 o                         
   5   3  11        723.69        740.25        85.67 o                         
   6   3  11        761.74        659.84        78.57 o                         
   7   3  11         37.24         -9.62        59.12 o                         
   8   3  11        127.37        133.86        69.48 o                         
   9   3  11         75.18        195.66        94.09 o                         
  -9   4  11          2.73       -133.89       133.89 o                         
  -8   4  11         19.22         -5.46        76.05 o                         
  -7   4  11        145.34        151.07        70.71 o                         
  -6   4  11          0.69        -27.75        44.53 o                         
  -5   4  11       1771.55       1547.58       126.30 o                         
  -4   4  11        147.29         91.39        35.49 o                         
  -3   4  11       3025.24       2817.80        95.76 o                         
  -2   4  11        546.00        610.45        52.42 o                         
  -1   4  11       1042.45        802.70        75.00 o                         
   0   4  11       2238.00       2247.65        63.03 o                         
   1   4  11       3707.14       3520.05        80.94 o                         
   2   4  11       2363.00       2415.87        75.55 o                         
   3   4  11       1806.91       1554.68        61.08 o                         
   4   4  11        636.83        658.21        65.68 o                         
   5   4  11         87.17         85.64        55.57 o                         
   6   4  11         21.00         48.63        56.49 o                         
   7   4  11        652.92        813.61       151.34 o                         
   8   4  11        387.76        296.10        75.55 o                         
   9   4  11        287.81        262.82        94.71 o                         
  -9   5  11        212.26        279.78       105.54 o                         
  -8   5  11         95.32          3.69        58.37 o                         
  -7   5  11        178.36        202.20        76.15 o                         
  -6   5  11        163.25        105.92        56.98 o                         
  -5   5  11         13.40         13.06        61.33 o                         
  -4   5  11        790.20        744.55        71.28 o                         
  -3   5  11        737.48        859.79        82.58 o                         
  -2   5  11       1287.82       1104.27        73.47 o                         
  -1   5  11       1274.46       1198.75        72.83 o                         
   0   5  11         21.62         17.44        22.91 o                         
   1   5  11       2902.72       2914.97        68.40 o                         
   2   5  11         51.34         34.05        38.05 o                         
   3   5  11       1343.66       1277.18        67.85 o                         
   4   5  11         26.99         69.36        39.18 o                         
   5   5  11        560.41        552.30       105.14 o                         
   6   5  11        235.73        117.23        83.05 o                         
   7   5  11        552.68        517.02        79.70 o                         
   8   5  11         36.01        120.99        85.54 o                         
  -8   6  11        292.57        301.57        72.74 o                         
  -7   6  11        371.68        383.72        85.23 o                         
  -6   6  11        138.39        161.03        62.01 o                         
  -5   6  11       1477.72       1451.55       174.62 o                         
  -4   6  11         87.07         79.00        50.52 o                         
  -3   6  11       5481.32       5426.28       141.86 o                         
  -2   6  11        201.98        152.14        46.93 o                         
  -1   6  11       1500.50       1322.46        93.64 o                         
   0   6  11          7.81         -1.27        28.65 o                         
   1   6  11        157.58        173.54        30.83 o                         
   2   6  11        637.61        570.76        44.91 o                         
   3   6  11        501.82        511.36        51.77 o                         
   4   6  11         37.95         42.55        42.93 o                         
   5   6  11        177.40        107.64        77.94 o                         
   6   6  11         11.37         22.74        67.69 o                         
   7   6  11       1098.28       1360.12       139.96 o                         
   8   6  11        209.80        156.40        83.38 o                         
  -8   7  11        178.59        289.04        77.75 o                         
  -7   7  11        301.87        264.62       105.92 o                         
  -6   7  11         47.53         50.83        57.24 o                         
  -5   7  11         16.22         -4.47        56.59 o                         
  -4   7  11       2695.39       2481.31       112.57 o                         
  -3   7  11        886.17        832.79        85.53 o                         
  -2   7  11       2424.63       2178.16       126.05 o                         
  -1   7  11       1276.38       1187.82        82.30 o                         
   0   7  11         13.43        -17.13        28.75 o                         
   1   7  11       1032.90        917.99        55.04 o                         
   2   7  11        616.88        612.11        60.04 o                         
   3   7  11         28.00         46.90        38.50 o                         
   4   7  11        135.88        116.20        53.34 o                         
   5   7  11        922.93        810.74       100.84 o                         
   6   7  11        278.63        291.75        90.75 o                         
   7   7  11          1.17        -23.64        77.90 o                         
   8   7  11        192.68        199.07        86.99 o                         
  -7   8  11          2.07         26.69        64.30 o                         
  -6   8  11        282.09        246.01        77.38 o                         
  -5   8  11         29.30         37.60        61.96 o                         
  -4   8  11         44.98         31.52        57.05 o                         
  -3   8  11        413.17        409.30        76.15 o                         
  -2   8  11       2061.37       1812.59        99.27 o                         
  -1   8  11        524.87        500.78        68.22 o                         
   0   8  11       1887.05       1676.21        93.04 o                         
   1   8  11         24.23         40.35        38.30 o                         
   2   8  11        926.07        959.68        62.80 o                         
   3   8  11         27.46        105.54        40.31 o                         
   4   8  11       1441.24       1551.58       105.11 o                         
   5   8  11         11.19         57.67       107.14 o                         
   6   8  11        589.12        705.85       117.03 o                         
   7   8  11         65.41        180.54        86.06 o                         
  -7   9  11         70.07         30.46        77.32 o                         
  -6   9  11       1084.60        978.13       106.51 o                         
  -5   9  11        408.42        388.34        80.69 o                         
  -4   9  11         24.11        130.11        63.80 o                         
  -3   9  11         79.09         73.33        56.54 o                         
  -2   9  11       1564.66       1418.89        97.39 o                         
  -1   9  11        634.20        505.45        65.04 o                         
   0   9  11       1202.81       1121.95        96.11 o                         
   1   9  11        190.21        129.95        46.54 o                         
   2   9  11         85.94         20.11        81.07 o                         
   3   9  11        165.61        258.11        56.53 o                         
   4   9  11          4.80         88.43        60.72 o                         
   5   9  11        607.40        705.07        96.57 o                         
   6   9  11        109.41        202.28       116.32 o                         
  -6  10  11         33.80         87.14        69.34 o                         
  -5  10  11        946.05        798.26       102.64 o                         
  -4  10  11        518.79        572.31        84.19 o                         
  -3  10  11        450.66        515.61        76.22 o                         
  -2  10  11        127.44        125.19        58.10 o                         
  -1  10  11       1059.44        987.97       126.76 o                         
   0  10  11       1406.37       1174.76       100.03 o                         
   1  10  11          2.72        -27.41        55.61 o                         
   2  10  11        294.50        290.81        91.58 o                         
   3  10  11          0.07         59.72        52.22 o                         
   4  10  11         28.77        162.40        79.16 o                         
   5  10  11        184.35         87.60        76.61 o                         
   6  10  11          5.48         16.08        94.83 o                         
  -5  11  11         67.36         19.97        76.61 o                         
  -4  11  11         38.59         45.04        63.87 o                         
  -3  11  11         16.55        -19.75        68.15 o                         
  -2  11  11          0.25        -75.08        75.08 o                         
  -1  11  11        550.77        535.47        90.65 o                         
   0  11  11          0.29         45.31        63.10 o                         
   1  11  11        869.99       1044.37       102.53 o                         
   2  11  11        516.83        459.31        77.75 o                         
   3  11  11       2532.49       2537.27       186.09 o                         
   4  11  11         93.07         87.05        70.63 o                         
   5  11  11        107.16        198.13       122.73 o                         
  -4  12  11         38.99        -91.85        91.85 o                         
  -3  12  11        633.05        891.38       151.21 o                         
  -2  12  11         30.22        -89.64        89.64 o                         
  -1  12  11        187.52        116.92        81.21 o                         
   0  12  11        426.31        459.36       104.37 o                         
   1  12  11        127.39        202.72        88.48 o                         
   2  12  11          8.70        -36.37        99.91 o                         
   3  12  11         57.68         31.77        72.70 o                         
  -1  13  11         90.47         17.34        74.39 o                         
   0  13  11        210.57         57.35        83.01 o                         
  -8   0  12        681.01        763.47       172.14 o                         
  -6   0  12        142.49        217.56        70.77 o                         
  -4   0  12        478.98        357.15        73.84 o                         
  -2   0  12       3469.35       3158.41       132.48 o                         
   0   0  12      33723.94      35583.67       507.41 o                         
   2   0  12        157.86        302.30        65.11 o                         
   4   0  12        553.36        657.11        93.52 o                         
   6   0  12        407.11        298.22        92.48 o                         
   8   0  12        632.19        711.72       135.10 o                         
  -9   1  12        638.93        584.10        96.66 o                         
  -8   1  12         84.06        -38.52        59.35 o                         
  -7   1  12        362.36        351.80        70.40 o                         
  -6   1  12        835.38        993.24        82.02 o                         
  -5   1  12         34.07          3.90        37.05 o                         
  -4   1  12         68.38        106.48        33.22 o                         
  -3   1  12       1861.92       1830.93        63.81 o                         
  -2   1  12         31.16          0.22        26.93 o                         
  -1   1  12       2676.93       2536.61        61.37 o                         
   0   1  12       2487.98       2355.73        70.86 o                         
   1   1  12        450.91        601.16       106.00 o                         
   2   1  12          5.03          2.09        35.84 o                         
   3   1  12       1179.15       1145.17       109.05 o                         
   4   1  12        727.76        657.34        65.09 o                         
   5   1  12         15.90         38.48        45.41 o                         
   6   1  12        164.65        115.50        58.33 o                         
   7   1  12        234.70        213.14        67.67 o                         
   8   1  12        934.61        942.50       101.67 o                         
   9   1  12        337.37        246.84        97.31 o                         
  -9   2  12        105.59       -114.59       124.31 o                         
  -8   2  12          1.15        -78.91        78.91 o                         
  -7   2  12        116.73        144.66        72.93 o                         
  -6   2  12         47.65         39.70        46.03 o                         
  -5   2  12       1381.80       1231.84        75.38 o                         
  -4   2  12         36.96         -4.75        35.37 o                         
  -3   2  12        227.79        295.65        39.57 o                         
  -2   2  12       3385.53       3367.12       112.73 o                         
  -1   2  12          2.10        -28.51        28.51 o                         
   0   2  12       4157.69       4305.49       150.86 o                         
   1   2  12       3176.56       3119.38        87.81 o                         
   2   2  12        819.49        732.43        96.71 o                         
   3   2  12       2977.71       2589.12        93.24 o                         
   4   2  12        375.22        326.48        65.89 o                         
   5   2  12         90.24         80.66        78.40 o                         
   6   2  12        304.48        354.67        66.60 o                         
   7   2  12         60.07         14.19        57.31 o                         
   8   2  12          0.27         18.77        63.53 o                         
   9   2  12        140.96        107.57        83.12 o                         
  -9   3  12        203.64        261.40       148.23 o                         
  -8   3  12         97.66        215.55        91.40 o                         
  -7   3  12         14.52         -2.07        64.04 o                         
  -6   3  12          8.62         14.97        50.52 o                         
  -5   3  12       1585.11       1608.20        84.96 o                         
  -4   3  12        415.36        330.87        52.83 o                         
  -3   3  12        945.27        795.92        63.48 o                         
  -2   3  12         60.11         73.49        38.59 o                         
  -1   3  12       7609.37       7670.97       126.73 o                         
   0   3  12        583.74        596.70        40.37 o                         
   1   3  12      10294.00      10362.14       138.69 o                         
   2   3  12        932.37        983.06        58.95 o                         
   3   3  12        362.44        402.21        54.74 o                         
   4   3  12          3.07        -39.18        39.18 o                         
   5   3  12        427.20        258.72        84.97 o                         
   6   3  12        267.21        336.21        65.71 o                         
   7   3  12         25.41          9.36        69.49 o                         
   8   3  12         79.67        125.40        64.83 o                         
   9   3  12        593.89        778.77       114.75 o                         
  -9   4  12        288.58        424.12       205.61 o                         
  -8   4  12         44.53         51.71        86.48 o                         
  -7   4  12        250.19        250.53       143.45 o                         
  -6   4  12        288.02        262.87        76.70 o                         
  -5   4  12         97.20         84.64        48.58 o                         
  -4   4  12       1432.91       1314.99        88.64 o                         
  -3   4  12        369.34        299.40        41.96 o                         
  -2   4  12       1664.51       1684.41        75.76 o                         
  -1   4  12        125.58         52.18        31.87 o                         
   0   4  12       4419.82       4124.89        76.20 o                         
   1   4  12       3953.04       3879.18        82.31 o                         
   2   4  12         18.76         34.82        38.88 o                         
   3   4  12        704.50        724.39        54.96 o                         
   4   4  12        592.66        640.06        79.84 o                         
   5   4  12        371.53        456.54        66.56 o                         
   6   4  12          3.49        -19.87        55.14 o                         
   7   4  12         46.57         98.23        60.84 o                         
   8   4  12         12.71         67.98        64.54 o                         
   9   4  12         27.02         49.12       100.00 o                         
  -9   5  12         27.21         87.07        93.10 o                         
  -8   5  12        772.32        559.21       131.85 o                         
  -7   5  12        233.59        251.79        76.70 o                         
  -6   5  12        139.51        167.37        56.48 o                         
  -5   5  12        777.84        708.04        78.56 o                         
  -4   5  12         42.59         31.61        45.34 o                         
  -3   5  12          1.51        -38.12        38.12 o                         
  -2   5  12         58.37         28.33        41.64 o                         
  -1   5  12        190.57        148.86        34.75 o                         
   0   5  12        626.77        642.12        41.35 o                         
   1   5  12          6.10         52.75        31.64 o                         
   2   5  12       1758.35       1707.17        64.66 o                         
   3   5  12       1335.46       1209.07        70.57 o                         
   4   5  12        213.39        297.23        68.43 o                         
   5   5  12         65.97        125.11        56.92 o                         
   6   5  12        889.58        943.36        99.15 o                         
   7   5  12          4.94        -11.82        65.83 o                         
   8   5  12        464.49        564.76       116.45 o                         
  -8   6  12          6.25         96.55        66.36 o                         
  -7   6  12        301.39        321.00        84.20 o                         
  -6   6  12         10.86         52.62        53.49 o                         
  -5   6  12         76.53        -21.87        52.86 o                         
  -4   6  12       4230.84       3822.48       155.37 o                         
  -3   6  12       1627.91       1409.41       104.63 o                         
  -2   6  12       4080.45       3656.33       116.64 o                         
  -1   6  12         56.10        -31.22        39.52 o                         
   0   6  12       2217.82       2049.89        80.53 o                         
   1   6  12       3547.38       3160.76        80.06 o                         
   2   6  12       2458.94       2222.96        68.32 o                         
   3   6  12        187.22        163.80        38.90 o                         
   4   6  12         11.91        106.64        45.41 o                         
   5   6  12        137.18        151.53        68.28 o                         
   6   6  12        369.35        362.04        90.87 o                         
   7   6  12        117.58        169.44        85.36 o                         
   8   6  12        152.67        100.58        84.89 o                         
  -8   7  12          6.22         72.73        69.81 o                         
  -7   7  12        219.67        165.45        85.45 o                         
  -6   7  12        479.08        389.74        76.60 o                         
  -5   7  12        206.44        204.97        64.43 o                         
  -4   7  12          0.48        -23.51        49.48 o                         
  -3   7  12       3174.39       2873.34       115.87 o                         
  -2   7  12        227.98        230.64        55.81 o                         
  -1   7  12        880.67        886.25        90.81 o                         
   0   7  12       1525.52       1280.00        83.70 o                         
   1   7  12        632.50        613.33        47.29 o                         
   2   7  12        466.57        411.62        43.31 o                         
   3   7  12         34.62         19.10        36.71 o                         
   4   7  12        573.89        681.01        66.75 o                         
   5   7  12        122.21        193.02        78.17 o                         
   6   7  12        408.41        282.17        88.61 o                         
   7   7  12         36.63         39.68        84.47 o                         
  -7   8  12        130.16        145.92        74.08 o                         
  -6   8  12        114.15         85.81        73.85 o                         
  -5   8  12       1807.02       1820.88       132.75 o                         
  -4   8  12        480.01        330.94        79.08 o                         
  -3   8  12         10.60          7.81        52.97 o                         
  -2   8  12        401.35        371.33        76.10 o                         
  -1   8  12        726.93        661.57        75.28 o                         
   0   8  12          4.29         29.77        43.11 o                         
   1   8  12        268.98        219.51        47.15 o                         
   2   8  12         47.91         -3.50        65.54 o                         
   3   8  12       1865.62       1905.55        86.26 o                         
   4   8  12         80.69         88.16        42.85 o                         
   5   8  12        331.08        443.71        91.05 o                         
   6   8  12         35.38        225.43       152.74 o                         
   7   8  12        198.97        202.98       102.34 o                         
  -7   9  12          3.54         53.57        76.34 o                         
  -6   9  12          4.43         -3.57        67.52 o                         
  -5   9  12       1356.16       1231.39       155.26 o                         
  -4   9  12        885.60        794.47        93.05 o                         
  -3   9  12         12.11         56.00        76.96 o                         
  -2   9  12        575.51        648.44        82.82 o                         
  -1   9  12       1223.46       1209.22        93.10 o                         
   0   9  12         93.40         73.90        57.96 o                         
   1   9  12       2160.22       1996.39       107.95 o                         
   2   9  12       1254.36       1127.01        99.58 o                         
   3   9  12          0.96         67.10        55.77 o                         
   4   9  12         22.32         27.21        47.79 o                         
   5   9  12         15.95          0.87        66.03 o                         
   6   9  12        183.74        174.76        97.92 o                         
  -6  10  12         23.96         82.52        68.92 o                         
  -5  10  12         90.08        103.53        76.34 o                         
  -4  10  12        221.34        104.38       156.10 o                         
  -3  10  12        262.43        210.52        96.39 o                         
  -2  10  12       1034.11       1238.49       106.52 o                         
  -1  10  12          5.34        167.41        77.00 o                         
   0  10  12        348.19        319.87        73.68 o                         
   1  10  12          6.73         12.59        54.76 o                         
   2  10  12         64.15        136.37        80.23 o                         
   3  10  12         44.43         68.31        69.79 o                         
   4  10  12         61.00         43.09        55.70 o                         
   5  10  12         49.40        167.40        85.23 o                         
  -5  11  12         13.98        -10.63        66.07 o                         
  -4  11  12         47.11        -25.21        67.18 o                         
  -3  11  12         12.04         84.98        70.48 o                         
  -2  11  12        224.78         99.91        83.55 o                         
  -1  11  12         24.25         36.70       134.13 o                         
   0  11  12        293.35        353.65        81.54 o                         
   1  11  12          3.68        -27.85        56.17 o                         
   2  11  12        728.32        741.88       113.83 o                         
   3  11  12        156.79         54.40        84.86 o                         
   4  11  12        622.54        709.11        95.45 o                         
  -3  12  12         45.68        182.56       101.14 o                         
  -2  12  12        118.01        194.01       102.75 o                         
  -1  12  12         59.62         52.63        81.46 o                         
   0  12  12        138.65        160.74        77.20 o                         
   1  12  12        197.33        128.68        61.92 o                         
   2  12  12         23.45         46.22       170.54 o                         
   3  12  12         74.88         90.86       102.79 o                         
  -9   0  13        467.13        229.42       133.89 o                         
  -7   0  13        730.60       1202.53       234.30 o                         
  -5   0  13       3417.75       3496.55       166.11 o                         
  -3   0  13       6534.03       6844.24       224.74 o                         
  -1   0  13       7125.38       6866.34       160.89 o                         
   1   0  13       7708.45       7306.73       153.98 o                         
   3   0  13       2961.49       2869.87       138.41 o                         
   5   0  13          6.46        101.49        73.53 o                         
   7   0  13          8.82        -43.62        80.41 o                         
   9   0  13        393.70        576.40       132.39 o                         
  -9   1  13        225.06         94.86        90.64 o                         
  -8   1  13        160.11         79.50        77.58 o                         
  -7   1  13       1724.41       1746.05       105.77 o                         
  -6   1  13         95.82         66.35        47.99 o                         
  -5   1  13       1991.26       2103.35        96.58 o                         
  -4   1  13       1159.08       1075.70        83.04 o                         
  -3   1  13        893.95        866.13        51.21 o                         
  -2   1  13       1630.89       1427.29        67.26 o                         
  -1   1  13         10.82          7.46        24.91 o                         
   0   1  13       5814.54       5676.39       101.46 o                         
   1   1  13        577.49        675.14        44.24 o                         
   2   1  13         25.98         64.57        36.59 o                         
   3   1  13        593.72        681.79        63.19 o                         
   4   1  13       3249.87       3235.64       109.60 o                         
   5   1  13       1755.68       1501.63        93.89 o                         
   6   1  13          1.87        -32.07        51.41 o                         
   7   1  13       2532.23       2351.15       124.66 o                         
   8   1  13         52.14        157.49        74.83 o                         
   9   1  13        293.83        363.18        88.77 o                         
  -9   2  13          4.74        -81.33        81.33 o                         
  -8   2  13        244.39        223.72        88.55 o                         
  -7   2  13        405.32        496.35        96.80 o                         
  -6   2  13       2987.46       2902.61       113.85 o                         
  -5   2  13         63.05         80.45        36.28 o                         
  -4   2  13        963.66        898.88        58.07 o                         
  -3   2  13        404.09        328.28        42.44 o                         
  -2   2  13       1447.66       1471.38        61.19 o                         
  -1   2  13       1668.33       1632.74        94.09 o                         
   0   2  13        373.06        392.23        39.54 o                         
   1   2  13       1178.84       1057.66        74.70 o                         
   2   2  13       6138.31       6217.98       135.21 o                         
   3   2  13        539.86        524.44        60.52 o                         
   4   2  13       1565.31       1401.27        94.90 o                         
   5   2  13        233.96        118.18        53.45 o                         
   6   2  13       1666.58       1499.52       100.06 o                         
   7   2  13        280.83        251.90        85.29 o                         
   8   2  13        620.16        601.76        97.10 o                         
   9   2  13        160.59        166.85        76.46 o                         
  -9   3  13        334.19        271.29        91.48 o                         
  -8   3  13         73.85         27.71       124.87 o                         
  -7   3  13         23.09         -6.27        74.36 o                         
  -6   3  13        406.31        423.14        66.32 o                         
  -5   3  13        473.14        452.17        56.51 o                         
  -4   3  13       2695.15       2563.55        89.21 o                         
  -3   3  13        110.07         95.53        41.86 o                         
  -2   3  13       3680.35       3327.62        99.85 o                         
  -1   3  13          4.39         49.54        29.26 o                         
   0   3  13       3964.91       3660.71        77.26 o                         
   1   3  13        107.05        132.29        29.38 o                         
   2   3  13       5661.27       5338.34       136.15 o                         
   3   3  13        343.10        394.88        65.51 o                         
   4   3  13        123.45        203.07        50.77 o                         
   5   3  13          7.42        -43.11        46.71 o                         
   6   3  13        368.36        260.96        69.25 o                         
   7   3  13         40.18         -6.57        55.69 o                         
   8   3  13         86.45        132.18        72.10 o                         
   9   3  13        347.24        385.27       107.97 o                         
  -9   4  13        138.50         93.81        98.50 o                         
  -8   4  13        994.90        933.71       183.22 o                         
  -7   4  13        114.86        112.21       206.41 o                         
  -6   4  13          4.04         23.41        62.52 o                         
  -5   4  13         17.66        -44.78        58.55 o                         
  -4   4  13        293.62        207.44        55.96 o                         
  -3   4  13        674.08        633.23        52.42 o                         
  -2   4  13        459.20        485.85        47.15 o                         
  -1   4  13       1776.28       1597.88        67.09 o                         
   0   4  13       1982.05       1930.38        56.80 o                         
   1   4  13       7342.45       7192.33       144.19 o                         
   2   4  13         50.54         52.97        37.93 o                         
   3   4  13         43.25         33.47        40.48 o                         
   4   4  13        308.51        367.26        64.02 o                         
   5   4  13         56.78         81.37        63.32 o                         
   6   4  13        246.86        193.18        75.60 o                         
   7   4  13          2.59        114.29        61.27 o                         
   8   4  13        347.81        592.94        86.26 o                         
  -8   5  13          6.61         85.25        78.92 o                         
  -7   5  13        108.00        116.34        66.30 o                         
  -6   5  13         24.51         52.17        54.39 o                         
  -5   5  13        199.63        181.59        59.77 o                         
  -4   5  13        131.78        140.53        53.08 o                         
  -3   5  13       1235.79       1013.97        79.26 o                         
  -2   5  13        659.67        618.77        57.19 o                         
  -1   5  13        680.51        645.36        54.03 o                         
   0   5  13       2118.42       1908.93        58.42 o                         
   1   5  13       1323.57       1166.45        69.32 o                         
   2   5  13       1472.12       1370.18       111.81 o                         
   3   5  13        274.80        235.91        47.05 o                         
   4   5  13         12.35         -4.95        39.30 o                         
   5   5  13       1721.80       1767.00       165.28 o                         
   6   5  13          0.35        -11.08        60.50 o                         
   7   5  13        837.99        789.33       102.69 o                         
   8   5  13         78.10        194.04        74.86 o                         
  -8   6  13         94.27        175.33       135.48 o                         
  -7   6  13         27.86         88.31        61.72 o                         
  -6   6  13        115.69        243.86        63.20 o                         
  -5   6  13        881.01        812.07       116.59 o                         
  -4   6  13        408.59        332.21        77.44 o                         
  -3   6  13       2983.97       2896.83       112.28 o                         
  -2   6  13         72.38          8.77        51.09 o                         
  -1   6  13       2860.83       2768.05       102.22 o                         
   0   6  13        398.82        431.86        47.76 o                         
   1   6  13       1871.32       1836.95       113.98 o                         
   2   6  13        431.67        361.98        41.29 o                         
   3   6  13         57.99        141.15        38.95 o                         
   4   6  13         35.67         55.26        53.26 o                         
   5   6  13        236.31        365.29        73.39 o                         
   6   6  13         69.16        119.16        65.22 o                         
   7   6  13          0.04          1.42        85.78 o                         
   8   6  13          4.95          6.15        74.98 o                         
  -8   7  13         82.27        150.86        95.48 o                         
  -7   7  13        147.72        182.99        68.55 o                         
  -6   7  13          5.09         70.94        61.50 o                         
  -5   7  13        285.06        312.30        71.00 o                         
  -4   7  13         42.43        124.27        58.02 o                         
  -3   7  13          4.39         23.06        50.69 o                         
  -2   7  13        647.67        660.61        79.13 o                         
  -1   7  13       1021.92       1074.79        85.17 o                         
   0   7  13        561.46        583.69        68.79 o                         
   1   7  13         29.54         -6.24        39.80 o                         
   2   7  13        701.17        721.38        48.62 o                         
   3   7  13       1866.51       1633.34        77.41 o                         
   4   7  13        386.90        405.93        66.37 o                         
   5   7  13          1.67        -38.24        69.69 o                         
   6   7  13          2.83        -37.91        76.89 o                         
   7   7  13        290.70        298.67        94.72 o                         
  -7   8  13         53.09         66.56        90.25 o                         
  -6   8  13        371.18        370.71        82.40 o                         
  -5   8  13         27.96         82.98        64.56 o                         
  -4   8  13       1097.32       1151.18        99.54 o                         
  -3   8  13        110.24         90.85        68.10 o                         
  -2   8  13          2.95          1.35        50.61 o                         
  -1   8  13        203.49        199.19        57.30 o                         
   0   8  13        134.41         99.16        51.51 o                         
   1   8  13       1159.95       1119.70        74.77 o                         
   2   8  13        638.30        655.66        86.23 o                         
   3   8  13         17.29        110.46        47.36 o                         
   4   8  13        335.07        292.09        54.45 o                         
   5   8  13         70.10         96.62        73.66 o                         
   6   8  13        479.95        576.78       107.75 o                         
   7   8  13          0.11         21.60       105.97 o                         
  -6   9  13          0.43          4.79        74.45 o                         
  -5   9  13        149.18        107.85        66.93 o                         
  -4   9  13       1057.92        994.03        98.09 o                         
  -3   9  13         24.59         45.96        64.51 o                         
  -2   9  13        129.03         43.93        56.17 o                         
  -1   9  13         16.20        -36.88        51.24 o                         
   0   9  13       3162.66       2870.14       127.90 o                         
   1   9  13         18.38        -14.32        54.69 o                         
   2   9  13       2023.68       2073.50       118.99 o                         
   3   9  13        279.28        167.50       114.99 o                         
   4   9  13         98.30        113.25        80.64 o                         
   5   9  13         49.66         11.29       102.97 o                         
   6   9  13        106.96        158.48        90.55 o                         
  -6  10  13        320.44        456.64       108.22 o                         
  -5  10  13         12.44         31.82        64.86 o                         
  -4  10  13        194.98        249.52        74.82 o                         
  -3  10  13         30.67         98.60        73.39 o                         
  -2  10  13          0.32        -16.37        77.99 o                         
  -1  10  13       1454.48       1515.56       131.74 o                         
   0  10  13         42.32         27.57        88.48 o                         
   1  10  13        440.69        381.09        74.20 o                         
   2  10  13        218.19        181.26        81.68 o                         
   3  10  13        190.24        259.15        70.97 o                         
   4  10  13        142.96         62.95        56.94 o                         
   5  10  13        125.08        -49.95        94.49 o                         
  -4  11  13         80.01        101.34        77.98 o                         
  -3  11  13         22.54        -16.96        57.58 o                         
  -2  11  13        118.50         46.43        83.29 o                         
  -1  11  13        195.10         88.23        86.68 o                         
   0  11  13         26.95        -17.76        63.49 o                         
   1  11  13        118.12        217.50        72.85 o                         
   2  11  13        206.45        125.89        82.80 o                         
   3  11  13        453.26        483.40       146.25 o                         
   4  11  13         53.47         55.21        60.93 o                         
  -3  12  13        443.23        498.11       177.50 o                         
  -2  12  13        515.60        560.99       109.63 o                         
  -1  12  13        163.85        112.61        88.42 o                         
   0  12  13         59.54         38.92        72.46 o                         
   1  12  13        198.69         88.79        77.53 o                         
   2  12  13        378.66        380.92        96.40 o                         
  -8   0  14          2.01         71.72       141.85 o                         
  -6   0  14         30.83         36.40        67.50 o                         
  -4   0  14         55.65         -0.35        62.16 o                         
  -2   0  14       2251.53       2187.85       119.84 o                         
   0   0  14       3568.65       3221.91       111.06 o                         
   2   0  14       5756.27       5599.52       180.19 o                         
   4   0  14       4496.87       4419.73       182.41 o                         
   6   0  14         71.16         18.62        80.00 o                         
   8   0  14         30.96         93.40        95.63 o                         
  -9   1  14        568.87        416.00       213.58 o                         
  -8   1  14        701.13        735.77        91.46 o                         
  -7   1  14        800.33        806.82        89.04 o                         
  -6   1  14        176.95        204.77        58.13 o                         
  -5   1  14        587.88        511.30        66.10 o                         
  -4   1  14        425.67        306.36        46.23 o                         
  -3   1  14        372.47        441.18        44.08 o                         
  -2   1  14        683.67        518.29        58.47 o                         
  -1   1  14       1195.86       1058.11        51.74 o                         
   0   1  14        959.00        825.36        65.75 o                         
   1   1  14       1726.32       1585.87        67.57 o                         
   2   1  14        140.68        134.85        43.05 o                         
   3   1  14       1021.12        964.04        73.80 o                         
   4   1  14        676.44        647.03        70.91 o                         
   5   1  14        286.97        281.21        57.54 o                         
   6   1  14          4.21         77.27        52.74 o                         
   7   1  14        203.49        122.58        63.22 o                         
   8   1  14         11.27        131.60        93.43 o                         
   9   1  14         60.39        147.04        76.69 o                         
  -9   2  14        203.86        186.64       166.56 o                         
  -8   2  14        545.81        470.47       134.56 o                         
  -7   2  14        613.87        569.21        97.15 o                         
  -6   2  14       1755.38       1635.39       134.35 o                         
  -5   2  14         63.40         66.59        46.96 o                         
  -4   2  14       1119.00       1097.59        61.74 o                         
  -3   2  14       1197.79       1034.07        57.22 o                         
  -2   2  14         34.02         27.94        30.74 o                         
  -1   2  14        689.77        703.59        53.47 o                         
   0   2  14       1016.63        916.91        51.45 o                         
   1   2  14       1183.61       1135.61        75.80 o                         
   2   2  14       2611.82       2333.40        88.33 o                         
   3   2  14       1076.25       1011.29        75.34 o                         
   4   2  14        115.58        208.93        52.04 o                         
   5   2  14          7.98         31.94        49.95 o                         
   6   2  14        166.33         39.11        60.37 o                         
   7   2  14        152.76        175.30        68.01 o                         
   8   2  14         34.45         55.51        67.43 o                         
   9   2  14        255.38        393.82        89.09 o                         
  -9   3  14        936.78       1260.34       179.31 o                         
  -8   3  14        190.17        138.66        75.58 o                         
  -7   3  14         71.91         57.22       106.36 o                         
  -6   3  14        554.70        497.10        90.21 o                         
  -5   3  14        140.88        164.86        44.00 o                         
  -4   3  14         12.65        -18.77        31.16 o                         
  -3   3  14        342.27        333.42        54.21 o                         
  -2   3  14        527.39        513.04        56.14 o                         
  -1   3  14       4084.32       4074.99        87.09 o                         
   0   3  14       2392.03       2382.89        64.74 o                         
   1   3  14       6334.50       5843.24       104.41 o                         
   2   3  14        153.37        128.75        37.39 o                         
   3   3  14       5827.33       5731.56       141.13 o                         
   4   3  14         51.77          1.29        59.50 o                         
   5   3  14        763.27        690.01        80.75 o                         
   6   3  14        157.73         36.57        64.65 o                         
   7   3  14         30.74        142.40        63.83 o                         
   8   3  14        100.91         49.31        73.49 o                         
  -9   4  14        164.30        306.02       176.92 o                         
  -8   4  14        328.32        332.26        95.31 o                         
  -7   4  14         85.54        116.37        81.22 o                         
  -6   4  14         14.49        -60.30        60.30 o                         
  -5   4  14         11.30        -26.00        60.72 o                         
  -4   4  14        196.04        220.38        67.14 o                         
  -3   4  14        870.68        849.85        60.08 o                         
  -2   4  14        490.54        435.94        59.05 o                         
  -1   4  14        599.43        710.66        60.74 o                         
   0   4  14       4067.17       3813.29        79.97 o                         
   1   4  14        389.86        387.75        39.25 o                         
   2   4  14       1844.11       1778.69        85.41 o                         
   3   4  14        268.55        292.32        49.83 o                         
   4   4  14         21.87        -48.36        48.36 o                         
   5   4  14         30.86         -2.78        65.11 o                         
   6   4  14         19.02        112.46        59.07 o                         
   7   4  14        501.78        624.22        82.17 o                         
   8   4  14        161.15        241.80        76.61 o                         
  -8   5  14        550.68        761.80       147.18 o                         
  -7   5  14        300.68        240.40        90.65 o                         
  -6   5  14        254.76        343.17        70.22 o                         
  -5   5  14          0.14        -45.85        45.85 o                         
  -4   5  14       1719.28       1410.26        90.84 o                         
  -3   5  14        620.13        469.87        63.56 o                         
  -2   5  14       3164.77       3028.20       107.32 o                         
  -1   5  14       2154.46       1889.99        76.31 o                         
   0   5  14       1167.17       1032.43        68.07 o                         
   1   5  14        108.48        120.41        30.21 o                         
   2   5  14        145.12        176.10        46.78 o                         
   3   5  14         11.59         10.08        96.62 o                         
   4   5  14          3.91         76.55        81.68 o                         
   5   5  14        211.48        242.91        67.15 o                         
   6   5  14        983.58        795.00        96.08 o                         
   7   5  14         46.21         99.86        64.47 o                         
   8   5  14         40.56        146.03        78.76 o                         
  -8   6  14          9.87         -7.51        73.45 o                         
  -7   6  14          5.90         19.95        57.30 o                         
  -6   6  14        137.18        215.84        72.24 o                         
  -5   6  14       1285.61       1403.61       102.67 o                         
  -4   6  14        254.74        202.55        58.40 o                         
  -3   6  14        379.46        314.10        63.37 o                         
  -2   6  14       4079.68       3831.63       124.62 o                         
  -1   6  14       3024.64       2668.36       120.71 o                         
   0   6  14       1111.05       1002.12        69.43 o                         
   1   6  14         37.50         50.87        40.02 o                         
   2   6  14       1529.03       1390.20        68.01 o                         
   3   6  14         12.16         25.30        47.95 o                         
   4   6  14       2246.44       2237.85       113.18 o                         
   5   6  14        623.15        578.74        92.97 o                         
   6   6  14        468.60        506.67        99.38 o                         
   7   6  14          0.45        -74.65        74.65 o                         
  -7   7  14          4.40        -59.27        59.27 o                         
  -6   7  14         71.48         84.39        64.31 o                         
  -5   7  14        406.13        411.58        97.21 o                         
  -4   7  14       1011.64        855.97       118.66 o                         
  -3   7  14        379.99        319.82        65.42 o                         
  -2   7  14        165.15         98.77        54.00 o                         
  -1   7  14       1194.71       1193.68        98.24 o                         
   0   7  14        100.45        100.54        50.73 o                         
   1   7  14       1141.71       1135.93        95.01 o                         
   2   7  14          1.43        -21.21        28.55 o                         
   3   7  14       1085.89        996.43        62.29 o                         
   4   7  14         99.60         62.40        57.75 o                         
   5   7  14        328.07        232.84        82.11 o                         
   6   7  14         16.09         49.66        76.40 o                         
   7   7  14         82.90         88.41       105.77 o                         
  -7   8  14        730.28        855.38       122.88 o                         
  -6   8  14        156.12        247.49       121.62 o                         
  -5   8  14        352.95        353.56        79.78 o                         
  -4   8  14          7.38         39.83        59.30 o                         
  -3   8  14       2954.73       3031.52       129.29 o                         
  -2   8  14        412.08        422.21        71.44 o                         
  -1   8  14        403.64        386.16        65.80 o                         
   0   8  14        382.32        282.21        60.59 o                         
   1   8  14        196.26        191.88        59.99 o                         
   2   8  14        121.37        159.44        52.07 o                         
   3   8  14         19.96         21.82        45.11 o                         
   4   8  14         20.85        -33.32        67.60 o                         
   5   8  14         94.92        208.32        76.87 o                         
   6   8  14        148.03        192.26        92.50 o                         
  -6   9  14        210.52        316.67        99.10 o                         
  -5   9  14        193.19        243.27        76.72 o                         
  -4   9  14         15.19         12.20        61.07 o                         
  -3   9  14        319.35        299.32        73.73 o                         
  -2   9  14        973.69        912.83        91.54 o                         
  -1   9  14        501.22        318.43        66.03 o                         
   0   9  14         35.54         63.70        55.26 o                         
   1   9  14        664.09        557.52        79.98 o                         
   2   9  14       1272.40       1463.55       136.30 o                         
   3   9  14       1540.97       1672.75       103.09 o                         
   4   9  14       1047.83       1161.79        89.81 o                         
   5   9  14        260.01        187.80        88.67 o                         
   6   9  14        105.35         31.64        99.51 o                         
  -5  10  14        425.45        342.13       103.60 o                         
  -4  10  14         21.30         40.42        66.01 o                         
  -3  10  14         13.36         -0.61        93.40 o                         
  -2  10  14         76.03        155.05        66.19 o                         
  -1  10  14        118.19        103.40        59.35 o                         
   0  10  14       1062.16        924.35       112.04 o                         
   1  10  14        102.68         48.51        62.53 o                         
   2  10  14        666.58        559.78       101.72 o                         
   3  10  14         18.40        124.17        81.37 o                         
   4  10  14        214.40        182.71        61.78 o                         
   5  10  14          0.27        145.10       115.04 o                         
  -4  11  14        423.89        288.70       136.13 o                         
  -3  11  14          3.99          0.39        66.03 o                         
  -2  11  14        494.41        595.25       129.74 o                         
  -1  11  14        165.44        -45.44        96.24 o                         
   0  11  14        267.60        651.84       183.22 o                         
   1  11  14          3.09        109.90        85.79 o                         
   2  11  14          8.48        -60.02        78.56 o                         
   3  11  14         20.20        140.01        82.98 o                         
   4  11  14        123.15         59.74        77.16 o                         
  -2  12  14        348.11        350.55       136.12 o                         
  -1  12  14        573.94        508.87       223.14 o                         
   0  12  14         33.68         37.15        81.06 o                         
   1  12  14          5.36        131.21        68.79 o                         
   2  12  14         46.78         11.95        93.69 o                         
  -9   0  15        187.69        125.90        92.86 o                         
  -7   0  15         18.28         14.60        76.99 o                         
  -5   0  15       5394.65       5064.85       269.36 o                         
  -3   0  15        155.32        143.04        78.90 o                         
  -1   0  15        454.56        424.19        78.19 o                         
   1   0  15        401.25        278.50        49.57 o                         
   3   0  15       8555.35       7921.63       335.51 o                         
   5   0  15        841.33        909.46       117.15 o                         
   7   0  15       1823.87       1792.28       259.80 o                         
  -9   1  15          5.24        108.42       219.16 o                         
  -8   1  15        174.73        268.83        74.25 o                         
  -7   1  15        824.30        842.12        89.91 o                         
  -6   1  15        479.31        429.85        68.31 o                         
  -5   1  15        356.49        389.31        62.36 o                         
  -4   1  15         16.94         72.91        41.72 o                         
  -3   1  15       5309.79       5106.35       121.29 o                         
  -2   1  15          0.82          3.51        27.34 o                         
  -1   1  15       2197.67       2131.77        67.84 o                         
   0   1  15        649.95        587.98        46.63 o                         
   1   1  15          5.27          7.37        28.06 o                         
   2   1  15       1392.54       1264.34        73.16 o                         
   3   1  15        423.10        254.12        63.46 o                         
   4   1  15        805.00        920.10        79.85 o                         
   5   1  15        109.09         32.72        52.05 o                         
   6   1  15        979.25        936.62       112.58 o                         
   7   1  15         11.29         59.24        83.74 o                         
   8   1  15         19.35        -18.27        69.83 o                         
  -9   2  15         14.39        157.12        82.21 o                         
  -8   2  15        239.74        444.00       105.14 o                         
  -7   2  15        429.93        302.73        74.85 o                         
  -6   2  15          9.14         51.17        50.72 o                         
  -5   2  15       1355.27       1200.09        84.56 o                         
  -4   2  15       1986.26       1929.83       101.68 o                         
  -3   2  15       2329.37       2098.06        75.32 o                         
  -2   2  15       2548.18       2273.43        74.56 o                         
  -1   2  15          1.99         14.08        33.66 o                         
   0   2  15       1706.30       1603.87        61.59 o                         
   1   2  15       1119.41        920.29        57.13 o                         
   2   2  15       2491.01       2300.59        77.67 o                         
   3   2  15       1452.44       1384.04        82.24 o                         
   4   2  15        233.01        197.79       130.63 o                         
   5   2  15         20.90        -61.05        61.05 o                         
   6   2  15         13.00         31.23        74.54 o                         
   7   2  15        290.01        309.31        78.64 o                         
   8   2  15        637.22        629.90        93.81 o                         
  -9   3  15        179.90         78.98       101.64 o                         
  -8   3  15       1485.84       1303.60       136.36 o                         
  -7   3  15        164.81        181.89        80.47 o                         
  -6   3  15         82.46         39.83        73.54 o                         
  -5   3  15         87.08        129.92        49.74 o                         
  -4   3  15         94.57         45.93        36.57 o                         
  -3   3  15         51.58         34.46        32.74 o                         
  -2   3  15        745.77        701.57        64.36 o                         
  -1   3  15         67.56         51.32        31.60 o                         
   0   3  15       3225.12       3257.80        79.16 o                         
   1   3  15         97.94        102.64        30.99 o                         
   2   3  15       2000.06       1912.37       122.54 o                         
   3   3  15        135.15        151.23        47.98 o                         
   4   3  15       1986.12       1878.31       101.51 o                         
   5   3  15         21.25         58.16        52.92 o                         
   6   3  15        459.69        357.24       112.00 o                         
   7   3  15        168.94        328.57        77.41 o                         
   8   3  15        297.97        235.43        76.80 o                         
  -8   4  15         23.01        -40.56        86.93 o                         
  -7   4  15        627.96        850.49       247.76 o                         
  -6   4  15         94.12        261.40       153.01 o                         
  -5   4  15         53.35         25.44        69.14 o                         
  -4   4  15        284.80        293.78        72.86 o                         
  -3   4  15         10.33         35.78        40.22 o                         
  -2   4  15        837.83        839.99        61.96 o                         
  -1   4  15        173.70        140.22        43.35 o                         
   0   4  15        694.18        783.39        56.07 o                         
   1   4  15        577.56        569.50        45.22 o                         
   2   4  15       1345.99       1330.77       107.68 o                         
   3   4  15       2979.50       2676.86        90.78 o                         
   4   4  15         27.51        -48.17        48.17 o                         
   5   4  15        260.14        263.71        66.81 o                         
   6   4  15        578.69        609.82        86.41 o                         
   7   4  15        271.25        411.25       112.34 o                         
   8   4  15        100.46        168.03       150.23 o                         
  -8   5  15        287.75        351.89        98.29 o                         
  -7   5  15        141.57        191.52        83.64 o                         
  -6   5  15        145.72         34.00       164.97 o                         
  -5   5  15       1079.47       1186.64       101.22 o                         
  -4   5  15         79.81         87.12        50.96 o                         
  -3   5  15        155.69        174.45        52.10 o                         
  -2   5  15        639.02        579.65        78.96 o                         
  -1   5  15        840.39        740.56        59.29 o                         
   0   5  15         45.64         37.03        34.31 o                         
   1   5  15       2000.64       1867.71        63.72 o                         
   2   5  15        261.12        376.33       114.57 o                         
   3   5  15        161.73        210.25        90.14 o                         
   4   5  15         63.20         93.32        56.16 o                         
   5   5  15        816.26       1021.64        96.72 o                         
   6   5  15          2.90         97.18        63.95 o                         
   7   5  15        393.28        332.22       117.79 o                         
   8   5  15         35.98        143.03        81.94 o                         
  -8   6  15         20.71         35.51       252.63 o                         
  -7   6  15        424.68        466.99       136.38 o                         
  -6   6  15        527.97        530.38        90.85 o                         
  -5   6  15         55.82         68.84        56.26 o                         
  -4   6  15       1223.22       1126.92        93.55 o                         
  -3   6  15          1.04        -34.54        57.87 o                         
  -2   6  15          3.04         -3.84        45.50 o                         
  -1   6  15       1411.23       1256.74        86.74 o                         
   0   6  15        490.28        361.07        59.15 o                         
   1   6  15       1885.80       1877.03        84.12 o                         
   2   6  15        395.83        353.16        45.22 o                         
   3   6  15        121.59         74.06        49.54 o                         
   4   6  15        378.74        650.29       231.87 o                         
   5   6  15       2769.99       2864.43       136.06 o                         
   6   6  15         93.33        192.27        75.44 o                         
   7   6  15         32.33          3.76        78.61 o                         
  -7   7  15        136.38         91.58        74.00 o                         
  -6   7  15          6.58         74.55        60.20 o                         
  -5   7  15        175.47        215.15        68.98 o                         
  -4   7  15         56.13        111.34        63.60 o                         
  -3   7  15       1736.56       1756.77       117.33 o                         
  -2   7  15        328.73        386.97        66.80 o                         
  -1   7  15          8.63        -39.74        51.28 o                         
   0   7  15         78.33         46.78        64.75 o                         
   1   7  15       1264.95       1430.73       169.20 o                         
   2   7  15       1492.92       1484.03        72.73 o                         
   3   7  15          1.94         17.65        36.34 o                         
   4   7  15       2086.73       2268.44       117.45 o                         
   5   7  15         74.39        145.18        69.16 o                         
   6   7  15        309.51        151.12        82.78 o                         
   7   7  15         29.63        188.08       116.09 o                         
  -7   8  15          0.09        218.98        68.65 o                         
  -6   8  15        800.60       1111.22       122.75 o                         
  -5   8  15         42.78         67.39        60.24 o                         
  -4   8  15        198.30        148.59        71.21 o                         
  -3   8  15          8.88        -10.45        57.05 o                         
  -2   8  15       2585.03       2815.01       124.18 o                         
  -1   8  15        824.60        820.84       155.93 o                         
   0   8  15         23.53        -54.75        54.75 o                         
   1   8  15         94.69         12.65        60.04 o                         
   2   8  15          6.51        140.22        51.94 o                         
   3   8  15        379.68        520.54        99.78 o                         
   4   8  15          1.60         33.88        53.34 o                         
   5   8  15        194.03        315.62       175.43 o                         
   6   8  15         14.29        105.58       115.43 o                         
  -6   9  15        231.68        371.03        83.44 o                         
  -5   9  15         77.45         88.81        71.30 o                         
  -4   9  15        110.29        134.17       107.90 o                         
  -3   9  15          4.99         11.31        59.92 o                         
  -2   9  15        636.92        571.16        80.70 o                         
  -1   9  15        228.78        258.44        64.93 o                         
   0   9  15         76.06        136.62        64.19 o                         
   1   9  15         33.19        127.90        55.43 o                         
   2   9  15       2683.44       2707.92       187.22 o                         
   3   9  15         78.73         92.36        67.97 o                         
   4   9  15        710.69        705.84        89.09 o                         
   5   9  15        108.11         61.20        80.45 o                         
  -5  10  15         10.01          4.87        69.49 o                         
  -4  10  15         59.51        155.12        88.11 o                         
  -3  10  15         62.25         44.76        63.76 o                         
  -2  10  15         12.25         68.63        62.55 o                         
  -1  10  15         69.31         65.86        57.34 o                         
   0  10  15        143.53         68.44        73.26 o                         
   1  10  15        735.02        762.25       120.80 o                         
   2  10  15        366.62        223.23       131.49 o                         
   3  10  15        742.82        920.05       102.40 o                         
   4  10  15        116.41        221.67       141.28 o                         
   5  10  15         46.07          4.78       146.64 o                         
  -4  11  15         25.19         19.87        68.11 o                         
  -3  11  15        696.09        773.27        98.25 o                         
  -2  11  15          0.03         63.06        81.53 o                         
  -1  11  15        423.12        556.44       142.01 o                         
   0  11  15        458.06        349.52        91.11 o                         
   1  11  15        409.72        518.36       109.28 o                         
   2  11  15          0.77         77.03        87.41 o                         
   3  11  15          0.76         16.20       107.07 o                         
  -1  12  15        594.70        587.04       148.87 o                         
   0  12  15        588.58        729.59       163.48 o                         
   1  12  15          7.75        147.01       111.93 o                         
  -8   0  16        191.40        240.90       119.54 o                         
  -6   0  16       2276.40       2219.11       162.01 o                         
  -4   0  16        442.20        477.81       120.34 o                         
  -2   0  16        333.68        375.03        84.51 o                         
   0   0  16        724.42        740.81        69.92 o                         
   2   0  16       1246.69        920.65       113.96 o                         
   4   0  16       4600.55       4174.98       413.53 o                         
   6   0  16       1904.85       1885.50       165.75 o                         
   8   0  16          5.04        173.19       260.60 o                         
  -9   1  16        360.44        388.88       140.26 o                         
  -8   1  16         80.10        100.47        63.22 o                         
  -7   1  16        491.26        481.56        76.70 o                         
  -6   1  16       2111.33       2028.08       110.39 o                         
  -5   1  16          1.73        -26.99        45.82 o                         
  -4   1  16        200.55        235.73        54.24 o                         
  -3   1  16         52.50         59.71        44.19 o                         
  -2   1  16       1196.81       1143.23        58.94 o                         
  -1   1  16         42.40         70.97        29.00 o                         
   0   1  16       1028.05        897.83        53.93 o                         
   1   1  16        145.81        145.23        34.16 o                         
   2   1  16       1519.74       1234.60        75.70 o                         
   3   1  16       1396.69       1354.46        82.33 o                         
   4   1  16       1007.67        902.99        92.46 o                         
   5   1  16        458.73        535.67        93.19 o                         
   6   1  16        321.33        341.96        73.17 o                         
   7   1  16         22.58         25.50        63.30 o                         
   8   1  16        181.60        247.33        82.36 o                         
  -9   2  16         64.95        -31.00       113.46 o                         
  -8   2  16        219.70         81.27        84.74 o                         
  -7   2  16          0.74         93.39        91.82 o                         
  -6   2  16       1088.24       1086.66       119.54 o                         
  -5   2  16        893.01        835.34       109.69 o                         
  -4   2  16         61.89         58.27        45.96 o                         
  -3   2  16        867.07        909.31        74.56 o                         
  -2   2  16       1796.02       1632.56        68.16 o                         
  -1   2  16       4098.14       4088.06       109.59 o                         
   0   2  16        271.79        233.56        37.47 o                         
   1   2  16       2722.71       2700.47        79.55 o                         
   2   2  16        514.39        428.38        49.45 o                         
   3   2  16       2532.34       2301.24        99.30 o                         
   4   2  16       2884.77       2705.93       113.50 o                         
   5   2  16         62.90         93.93        57.09 o                         
   6   2  16          9.79        -18.29        69.15 o                         
   7   2  16         74.35         52.04        94.78 o                         
   8   2  16        428.45        376.49        92.85 o                         
  -8   3  16        158.45        232.92        93.22 o                         
  -7   3  16       2071.09       1903.90       147.08 o                         
  -6   3  16        106.62         86.96        79.41 o                         
  -5   3  16         23.42         78.30        49.69 o                         
  -4   3  16       2272.31       2307.99        94.77 o                         
  -3   3  16        240.12        190.26        40.69 o                         
  -2   3  16        917.04        875.73        72.47 o                         
  -1   3  16        277.75        303.73        60.82 o                         
   0   3  16        500.74        491.14        65.34 o                         
   1   3  16       1226.60       1203.40        78.24 o                         
   2   3  16        901.09        861.23        60.38 o                         
   3   3  16       1951.00       2065.52       135.72 o                         
   4   3  16         72.29        126.40        53.10 o                         
   5   3  16        628.78        721.19        84.50 o                         
   6   3  16        276.36        197.02        71.22 o                         
   7   3  16        713.02        652.29        93.16 o                         
   8   3  16        102.35        180.00        84.41 o                         
  -8   4  16        599.01        718.67       254.94 o                         
  -7   4  16         53.09        149.40        80.59 o                         
  -6   4  16       1683.60       1494.89       237.49 o                         
  -5   4  16        488.84        383.74        86.50 o                         
  -4   4  16        332.11        368.51        83.85 o                         
  -3   4  16        714.49        658.22        69.78 o                         
  -2   4  16         37.83          7.54        37.25 o                         
  -1   4  16       4563.87       4494.84       108.29 o                         
   0   4  16        883.76        904.02        60.55 o                         
   1   4  16       4879.21       4905.62        99.40 o                         
   2   4  16       1696.44       1535.67        82.65 o                         
   3   4  16       1217.72       1152.50        71.48 o                         
   4   4  16         27.32         88.45        55.07 o                         
   5   4  16        348.12        429.22        77.53 o                         
   6   4  16          2.19         31.65        62.37 o                         
   7   4  16          0.51        127.27        66.83 o                         
   8   4  16         48.64        244.74        86.69 o                         
  -8   5  16         13.69         62.16        99.18 o                         
  -7   5  16        468.82        417.67       107.86 o                         
  -6   5  16        247.97        227.37       146.01 o                         
  -5   5  16       2015.29       1548.49       127.22 o                         
  -4   5  16        938.39        892.49       139.83 o                         
  -3   5  16       2348.06       2065.22       102.44 o                         
  -2   5  16          7.92         31.24        48.31 o                         
  -1   5  16        418.16        379.19        51.74 o                         
   0   5  16      10567.33      10152.83       223.82 o                         
   1   5  16       1301.76       1250.40        66.17 o                         
   2   5  16       2529.42       2535.86        91.08 o                         
   3   5  16         76.70        103.20        54.07 o                         
   4   5  16        269.31        289.74        64.28 o                         
   5   5  16        123.48        224.37        67.69 o                         
   6   5  16          0.29         31.14        63.02 o                         
   7   5  16          3.02        127.74        66.96 o                         
  -7   6  16          9.75        -21.69        79.50 o                         
  -6   6  16        267.46        277.21        72.88 o                         
  -5   6  16       1011.59        895.37        92.50 o                         
  -4   6  16        825.73        705.43        81.38 o                         
  -3   6  16        542.47        436.94        68.37 o                         
  -2   6  16        886.67        988.88        99.42 o                         
  -1   6  16        452.85        344.72        64.28 o                         
   0   6  16        210.03        205.09        55.73 o                         
   1   6  16       2886.38       2727.28        96.89 o                         
   2   6  16        319.76        360.00        74.89 o                         
   3   6  16         50.62         60.77        45.93 o                         
   4   6  16        856.37        986.38        95.48 o                         
   5   6  16        112.86         79.78        97.77 o                         
   6   6  16       1062.37       1217.74       120.71 o                         
   7   6  16          3.53       -103.60       106.79 o                         
  -7   7  16        383.17        313.86       107.91 o                         
  -6   7  16         16.62         67.76        61.28 o                         
  -5   7  16        276.66        315.55        76.19 o                         
  -4   7  16        139.55        122.71        63.03 o                         
  -3   7  16         43.35         51.93        55.81 o                         
  -2   7  16        887.41        839.18        87.58 o                         
  -1   7  16       1791.12       1670.28        99.23 o                         
   0   7  16        552.61        734.41       101.41 o                         
   1   7  16         40.70        -35.33        51.03 o                         
   2   7  16         71.40        191.54        85.14 o                         
   3   7  16         62.58         41.17        70.86 o                         
   4   7  16        955.33       1001.58        89.30 o                         
   5   7  16       1013.31       1059.55       101.99 o                         
   6   7  16          6.88         55.61        98.47 o                         
  -6   8  16        121.07        214.32        72.28 o                         
  -5   8  16        460.24        505.11        89.32 o                         
  -4   8  16         58.87         88.86        56.67 o                         
  -3   8  16        490.37        437.29        78.48 o                         
  -2   8  16         17.28        -46.63        56.36 o                         
  -1   8  16       2696.91       2402.65       116.90 o                         
   0   8  16         72.38         20.97        55.49 o                         
   1   8  16        441.80        515.52        73.39 o                         
   2   8  16        809.84        739.89        94.29 o                         
   3   8  16        559.27        564.39        71.15 o                         
   4   8  16        117.65        112.03        67.01 o                         
   5   8  16        467.24        484.33        95.63 o                         
   6   8  16         60.30         -8.17       131.49 o                         
  -6   9  16          6.71         12.38       107.73 o                         
  -5   9  16        209.17         95.31       113.16 o                         
  -4   9  16         60.64        144.61        69.46 o                         
  -3   9  16        187.59        224.96        72.29 o                         
  -2   9  16        274.93        180.24        66.66 o                         
  -1   9  16         13.75        -58.86        64.65 o                         
   0   9  16        213.93        165.73        59.07 o                         
   1   9  16        234.25        198.54        74.74 o                         
   2   9  16       1266.19       1273.55       146.47 o                         
   3   9  16        209.70        298.06        98.69 o                         
   4   9  16        218.68        181.41        98.07 o                         
   5   9  16        265.58        277.78        89.57 o                         
  -5  10  16          6.27        -11.91       142.56 o                         
  -4  10  16          7.12         25.86        67.29 o                         
  -3  10  16         68.61         67.82        66.68 o                         
  -2  10  16         76.50        158.57        67.57 o                         
  -1  10  16        153.56        139.73        65.11 o                         
   0  10  16          4.50        -13.76        61.75 o                         
   1  10  16        185.62        128.01       106.78 o                         
   2  10  16         27.74          5.98       149.82 o                         
   3  10  16          1.82         91.48        72.76 o                         
   4  10  16         30.51        -12.37        85.29 o                         
  -3  11  16         10.50         17.83        84.53 o                         
  -2  11  16        330.99        329.93        97.06 o                         
  -1  11  16        310.91        265.06        92.83 o                         
   0  11  16        606.77        751.20       105.85 o                         
   1  11  16          0.03       -125.92       125.92 o                         
   2  11  16        431.56        341.23        98.63 o                         
   3  11  16          3.91        -26.85        68.70 o                         
  -7   0  17       1180.15       1418.69       155.06 o                         
  -5   0  17        324.68        363.83        95.08 o                         
  -3   0  17       3785.77       3616.78       166.52 o                         
  -1   0  17          6.14          1.55        30.91 o                         
   1   0  17         70.43        107.22        46.36 o                         
   3   0  17        460.23        374.78        84.63 o                         
   5   0  17       1710.40       1468.56       306.82 o                         
   7   0  17        270.67        483.70       296.38 o                         
  -8   1  17        103.82        226.84        85.18 o                         
  -7   1  17         34.58        123.92        64.19 o                         
  -6   1  17        144.40        149.80        60.88 o                         
  -5   1  17        216.29         95.85        94.55 o                         
  -4   1  17       1039.40        950.55        82.08 o                         
  -3   1  17         27.90         10.29        44.07 o                         
  -2   1  17         11.80          3.03        31.66 o                         
  -1   1  17        816.51        792.22        62.27 o                         
   0   1  17        549.87        643.65        50.63 o                         
   1   1  17        479.39        507.27        45.63 o                         
   2   1  17         14.67         97.47        55.78 o                         
   3   1  17       1625.16       1430.18        87.63 o                         
   4   1  17         58.32         94.86        51.02 o                         
   5   1  17        420.90        526.45        77.55 o                         
   6   1  17        699.16        888.13        98.85 o                         
   7   1  17        223.68        171.56        72.68 o                         
   8   1  17         72.01        119.02        66.77 o                         
  -8   2  17        277.30        296.70        95.67 o                         
  -7   2  17         92.91        202.62        86.92 o                         
  -6   2  17         92.28        -30.71        81.49 o                         
  -5   2  17         28.81        -43.69        43.69 o                         
  -4   2  17         28.75        -11.91        44.42 o                         
  -3   2  17          8.58        -15.88        31.86 o                         
  -2   2  17       1322.64       1322.42        66.42 o                         
  -1   2  17       1696.19       1727.38        67.81 o                         
   0   2  17        496.60        539.46        72.70 o                         
   1   2  17         98.76        119.34        44.07 o                         
   2   2  17       1505.79       1323.95        79.88 o                         
   3   2  17        630.19        703.02        82.74 o                         
   4   2  17       2707.18       2335.42       113.28 o                         
   5   2  17         88.18        187.20        62.79 o                         
   6   2  17         31.53        110.21        61.88 o                         
   7   2  17        173.35        123.79        77.99 o                         
   8   2  17         21.22         35.95        91.33 o                         
  -8   3  17       1411.18       1375.19       148.36 o                         
  -7   3  17          6.01         24.55        77.69 o                         
  -6   3  17        921.57        642.12       126.23 o                         
  -5   3  17        605.92        708.87        91.46 o                         
  -4   3  17        125.66         78.29        50.85 o                         
  -3   3  17         21.20         17.14        36.94 o                         
  -2   3  17       2156.86       2165.84        95.78 o                         
  -1   3  17        195.93        168.98        48.97 o                         
   0   3  17         80.34        113.59        47.45 o                         
   1   3  17        260.47        279.06        42.20 o                         
   2   3  17        796.81        690.41        57.72 o                         
   3   3  17         56.04         50.70        49.00 o                         
   4   3  17          3.01         -1.84        52.55 o                         
   5   3  17         11.37         45.13        59.22 o                         
   6   3  17        626.04        707.55        88.52 o                         
   7   3  17         18.78        138.19        71.89 o                         
   8   3  17        357.63        461.42       101.65 o                         
  -8   4  17        145.42        145.69       113.89 o                         
  -7   4  17        888.85       1118.57       135.01 o                         
  -6   4  17        143.79        213.32        89.04 o                         
  -5   4  17        753.46        698.91       102.30 o                         
  -4   4  17        353.06        394.02        81.87 o                         
  -3   4  17        439.03        508.03        67.88 o                         
  -2   4  17         56.67         48.51        38.63 o                         
  -1   4  17         21.09        -35.51        35.51 o                         
   0   4  17       5687.51       5631.36       136.23 o                         
   1   4  17         97.17        162.47        43.13 o                         
   2   4  17       1386.52       1246.21        82.00 o                         
   3   4  17         20.12        167.72        58.56 o                         
   4   4  17         70.80        120.82        67.18 o                         
   5   4  17        949.28        982.63       114.44 o                         
   6   4  17        446.64        474.67        86.12 o                         
   7   4  17        239.85        269.75        91.99 o                         
  -8   5  17          7.85          5.46       133.89 o                         
  -7   5  17          0.31         -0.08        92.78 o                         
  -6   5  17          4.08        -64.09        96.85 o                         
  -5   5  17         67.15        213.01       193.66 o                         
  -4   5  17        216.49        326.73        83.20 o                         
  -3   5  17         13.23         15.81        46.88 o                         
  -2   5  17       1549.67       1437.64        90.95 o                         
  -1   5  17          6.60         13.58        37.54 o                         
   0   5  17        339.19        313.40        48.61 o                         
   1   5  17       6713.16       6701.61       160.66 o                         
   2   5  17       2139.27       2141.93        94.99 o                         
   3   5  17          6.49         67.10        44.33 o                         
   4   5  17          7.48         -4.45       133.66 o                         
   5   5  17       1707.15       1736.50       118.90 o                         
   6   5  17         45.26         69.11        67.40 o                         
   7   5  17         18.68        119.36       140.84 o                         
  -7   6  17        340.89        326.52       179.31 o                         
  -6   6  17        462.90        471.12       108.44 o                         
  -5   6  17       2170.17       2152.83       131.46 o                         
  -4   6  17        305.66        336.61        69.70 o                         
  -3   6  17        311.18        353.94        95.24 o                         
  -2   6  17         44.39         70.34        67.27 o                         
  -1   6  17        334.29        321.76        76.08 o                         
   0   6  17         33.93        108.73        51.52 o                         
   1   6  17       2284.74       2052.09        92.37 o                         
   2   6  17        240.41        275.34        59.19 o                         
   3   6  17         39.86         55.33        49.73 o                         
   4   6  17          0.35        147.27        68.37 o                         
   5   6  17        423.80        403.71        97.22 o                         
   6   6  17         83.94         97.70       102.01 o                         
   7   6  17        758.58        902.36       134.50 o                         
  -7   7  17        258.62        345.68       102.04 o                         
  -6   7  17        205.16        330.36        73.93 o                         
  -5   7  17          0.10          8.57        63.71 o                         
  -4   7  17       1301.56       1255.54       170.47 o                         
  -3   7  17        343.08        362.44        70.10 o                         
  -2   7  17         61.69         19.62       107.94 o                         
  -1   7  17        118.60         98.21        57.51 o                         
   0   7  17        633.18        565.96        74.55 o                         
   1   7  17         54.10          5.20        52.03 o                         
   2   7  17         62.03        137.83        56.86 o                         
   3   7  17       1129.12       1055.57        84.84 o                         
   4   7  17       1310.65       1552.79       134.58 o                         
   5   7  17        350.24        311.60        76.47 o                         
   6   7  17       1507.55       1573.40       246.54 o                         
  -6   8  17         14.71         77.16        63.75 o                         
  -5   8  17          0.21         48.87        60.64 o                         
  -4   8  17        326.33        327.20        74.10 o                         
  -3   8  17         39.15        -47.49        58.85 o                         
  -2   8  17        460.37        438.86        89.03 o                         
  -1   8  17         66.19         -8.95        57.24 o                         
   0   8  17        471.97        589.63        78.27 o                         
   1   8  17          9.55        -37.51        55.02 o                         
   2   8  17        452.51        559.45       145.14 o                         
   3   8  17          2.43        -23.24        60.04 o                         
   4   8  17        838.68        981.20       113.91 o                         
   5   8  17         16.99          4.04        87.63 o                         
   6   8  17        101.91        318.07       295.66 o                         
  -5   9  17         38.03         33.61        99.52 o                         
  -4   9  17        139.59        174.61       105.36 o                         
  -3   9  17          3.47        -72.33        72.33 o                         
  -2   9  17        831.85        548.23        85.07 o                         
  -1   9  17        459.31        391.45        76.71 o                         
   0   9  17         23.27         29.98        64.19 o                         
   1   9  17          1.98         79.84        69.97 o                         
   2   9  17         77.20        -37.20        61.05 o                         
   3   9  17        863.23        932.30       116.65 o                         
   4   9  17        227.17        184.49       117.74 o                         
   5   9  17         12.87          6.63        77.24 o                         
  -4  10  17         15.75         89.79        94.80 o                         
  -3  10  17         64.61         37.82        65.07 o                         
  -2  10  17          0.63        -54.12        61.83 o                         
  -1  10  17        434.39        322.34        72.89 o                         
   0  10  17        540.17        503.20        77.15 o                         
   1  10  17        121.31        -60.74        92.57 o                         
   2  10  17        126.49        175.40       117.15 o                         
   3  10  17        260.77        234.13        81.24 o                         
   4  10  17        193.25        218.76       163.37 o                         
  -2  11  17         51.61        -35.16        81.80 o                         
  -1  11  17        578.13        540.29       172.82 o                         
   0  11  17          0.85        133.18        85.09 o                         
   1  11  17        395.55        481.44       128.47 o                         
   2  11  17         45.88        205.61       170.54 o                         
  -8   0  18        385.34        645.52       170.54 o                         
  -6   0  18       1490.07       1577.78       204.02 o                         
  -4   0  18       5437.35       5081.44       287.69 o                         
  -2   0  18        996.92        856.21       108.23 o                         
   0   0  18       1356.43       1143.98       165.76 o                         
   2   0  18        427.89        371.27       142.65 o                         
   4   0  18        351.94        546.60       168.15 o                         
   6   0  18        465.04        642.97       122.94 o                         
   8   0  18        331.34        496.85       146.64 o                         
  -8   1  18        563.07        616.96       106.59 o                         
  -7   1  18        357.72        342.96        72.76 o                         
  -6   1  18        234.28        389.85       104.14 o                         
  -5   1  18        805.29        923.01        92.14 o                         
  -4   1  18         37.99         50.25        62.15 o                         
  -3   1  18        625.40        548.35        71.06 o                         
  -2   1  18         68.35         -0.67        35.69 o                         
  -1   1  18         39.87         56.08        33.15 o                         
   0   1  18         35.38         13.06        28.47 o                         
   1   1  18        551.47        515.06        54.00 o                         
   2   1  18       1957.02       1763.30        87.91 o                         
   3   1  18        302.48        254.47        58.00 o                         
   4   1  18       2399.38       2337.91       138.45 o                         
   5   1  18        189.20        154.72        63.83 o                         
   6   1  18       1580.02       1716.15       119.04 o                         
   7   1  18        260.31        397.09        86.01 o                         
   8   1  18        417.53        510.35        87.33 o                         
  -8   2  18         85.21        -89.06        94.04 o                         
  -7   2  18        529.43        531.57        95.09 o                         
  -6   2  18         84.44        115.22        57.73 o                         
  -5   2  18        885.93       1016.19        89.24 o                         
  -4   2  18        870.24        892.13        92.00 o                         
  -3   2  18       2695.27       2880.12       110.18 o                         
  -2   2  18       1468.05       1317.72        67.88 o                         
  -1   2  18        821.55        822.27        56.97 o                         
   0   2  18          3.39        -16.94        39.90 o                         
   1   2  18         73.73         99.17        36.19 o                         
   2   2  18         12.75         65.79        50.89 o                         
   3   2  18       4898.29       4735.48       137.86 o                         
   4   2  18        452.44        540.23        73.21 o                         
   5   2  18       1041.28       1085.66       142.15 o                         
   6   2  18          0.61         14.14       118.71 o                         
   7   2  18         29.94         10.04        67.28 o                         
   8   2  18         19.71        165.90       154.06 o                         
  -8   3  18          9.43         95.97        98.40 o                         
  -7   3  18        907.08        919.73       134.85 o                         
  -6   3  18         17.21         71.61        82.68 o                         
  -5   3  18       1050.43       1206.60       148.82 o                         
  -4   3  18       1358.39       1309.76        90.56 o                         
  -3   3  18        669.11        618.99        60.56 o                         
  -2   3  18        602.80        768.92       104.19 o                         
  -1   3  18       2720.78       2772.54       101.20 o                         
   0   3  18        813.62        790.10        69.10 o                         
   1   3  18       2837.00       2791.61       147.20 o                         
   2   3  18          0.54         43.78        38.50 o                         
   3   3  18          0.78        104.66        79.83 o                         
   4   3  18       1001.25       1044.61       105.13 o                         
   5   3  18          4.66         34.11        58.15 o                         
   6   3  18        437.43        595.96       107.87 o                         
   7   3  18        322.66        468.92        91.10 o                         
  -8   4  18        151.82        227.26        84.68 o                         
  -7   4  18         93.55        110.99       166.94 o                         
  -6   4  18        616.51        632.42       124.23 o                         
  -5   4  18        858.14        849.92       114.41 o                         
  -4   4  18       2575.11       2633.08       161.05 o                         
  -3   4  18          0.48          7.84        61.18 o                         
  -2   4  18         24.23         20.84        43.45 o                         
  -1   4  18          1.75         54.74        40.23 o                         
   0   4  18         12.64         -7.59        36.53 o                         
   1   4  18       2108.58       1975.96        83.89 o                         
   2   4  18       1203.35       1355.93       101.45 o                         
   3   4  18        792.18        884.56        83.62 o                         
   4   4  18        355.63        543.55        93.17 o                         
   5   4  18       1280.40       1483.54       116.78 o                         
   6   4  18        115.59        256.62        73.50 o                         
   7   4  18        451.90        425.45       126.17 o                         
  -7   5  18          0.21         39.05       104.44 o                         
  -6   5  18        207.70        165.21       144.01 o                         
  -5   5  18        527.47        633.57       101.38 o                         
  -4   5  18        394.10        482.36       103.92 o                         
  -3   5  18       1109.49       1059.74        86.97 o                         
  -2   5  18        541.27        520.58        71.14 o                         
  -1   5  18       1601.60       1605.61        84.39 o                         
   0   5  18         41.95         36.80        64.35 o                         
   1   5  18        437.22        504.26        53.65 o                         
   2   5  18       3526.92       3615.13       149.55 o                         
   3   5  18        150.74        139.78        66.26 o                         
   4   5  18       1523.13       1679.08       108.06 o                         
   5   5  18        164.24        186.33        68.88 o                         
   6   5  18        467.12        404.51        85.64 o                         
   7   5  18        272.31        340.17       116.30 o                         
  -7   6  18          3.05         69.48       101.59 o                         
  -6   6  18        749.57        864.27       122.02 o                         
  -5   6  18         84.83        177.74        63.62 o                         
  -4   6  18       1857.76       1732.90       127.37 o                         
  -3   6  18        527.68        500.65        88.34 o                         
  -2   6  18          6.50         15.90        51.38 o                         
  -1   6  18          0.26        -56.82        56.82 o                         
   0   6  18       2569.61       2336.17        98.44 o                         
   1   6  18         85.11          3.42        47.88 o                         
   2   6  18        161.15        128.89        48.29 o                         
   3   6  18         11.59         72.05        60.76 o                         
   4   6  18         42.18        160.18        70.63 o                         
   5   6  18        198.19        165.40        93.28 o                         
   6   6  18         77.28        223.74        75.11 o                         
  -6   7  18        535.21        613.96       112.65 o                         
  -5   7  18        883.19       1164.45       175.97 o                         
  -4   7  18         72.23        101.62        66.26 o                         
  -3   7  18       1569.41       1662.20       109.65 o                         
  -2   7  18        307.68        173.14        64.64 o                         
  -1   7  18         65.92        160.07        56.80 o                         
   0   7  18        175.18         77.61        56.96 o                         
   1   7  18       1717.71       1662.42       114.34 o                         
   2   7  18        985.68       1161.94        96.56 o                         
   3   7  18        198.77        548.07       289.09 o                         
   4   7  18       1323.90       1549.50       253.98 o                         
   5   7  18        228.94        480.78        95.47 o                         
   6   7  18        140.33         65.35       151.42 o                         
  -6   8  18         52.66         93.12        73.17 o                         
  -5   8  18         51.83        109.41        86.04 o                         
  -4   8  18         25.82         73.54        71.08 o                         
  -3   8  18        304.26        322.96        74.31 o                         
  -2   8  18         67.27        -55.44        55.44 o                         
  -1   8  18        176.11        203.28        67.97 o                         
   0   8  18         16.21        -19.38        54.06 o                         
   1   8  18        503.26        365.75        75.77 o                         
   2   8  18       1386.91       1167.32       102.03 o                         
   3   8  18        551.87        561.97        78.65 o                         
   4   8  18         35.75        203.48       184.09 o                         
   5   8  18        458.82        623.72       128.57 o                         
  -5   9  18         73.21         53.78        77.30 o                         
  -4   9  18        164.19        175.78        75.80 o                         
  -3   9  18        435.31        311.37        94.60 o                         
  -2   9  18        119.80        109.15        70.16 o                         
  -1   9  18        588.22        675.49        86.75 o                         
   0   9  18         80.51         84.98        57.70 o                         
   1   9  18        396.83        362.33        80.91 o                         
   2   9  18        177.27        233.72        84.67 o                         
   3   9  18         48.13         81.47        78.94 o                         
   4   9  18         65.37        127.05       107.07 o                         
  -4  10  18         58.21         89.66        79.37 o                         
  -3  10  18          0.89        -53.11        62.79 o                         
  -2  10  18        938.97        890.84       101.77 o                         
  -1  10  18        215.90        154.88        70.69 o                         
   0  10  18         49.79         86.01        80.04 o                         
   1  10  18        285.28        312.25       124.50 o                         
   2  10  18        274.69        293.23       116.07 o                         
   3  10  18        130.00         65.20        96.14 o                         
  -1  11  18         38.09         20.85        81.55 o                         
   0  11  18        329.31        385.29        96.71 o                         
   1  11  18         50.65        151.36       152.22 o                         
  -7   0  19        406.68        474.01       115.90 o                         
  -5   0  19        763.59        495.10       108.27 o                         
  -3   0  19        902.76       1036.14       133.84 o                         
  -1   0  19         71.11        182.03        75.49 o                         
   1   0  19        267.71        242.01        55.24 o                         
   3   0  19        745.49        753.29       110.23 o                         
   5   0  19         20.53         57.00       141.85 o                         
   7   0  19         10.50        138.95       107.34 o                         
  -8   1  19          2.03         91.33       140.26 o                         
  -7   1  19       1246.99       1276.51       121.93 o                         
  -6   1  19          1.08         42.35        59.62 o                         
  -5   1  19        596.28        681.67        85.63 o                         
  -4   1  19          3.28        -21.96        54.52 o                         
  -3   1  19        274.84        302.39        64.70 o                         
  -2   1  19        925.96       1074.16        86.94 o                         
  -1   1  19         44.09         59.08        41.91 o                         
   0   1  19        380.25        420.62        54.07 o                         
   1   1  19        171.58        215.49        41.72 o                         
   2   1  19        195.77        196.66        48.54 o                         
   3   1  19       2016.11       1971.55       103.53 o                         
   4   1  19         55.72         80.87        54.72 o                         
   5   1  19        403.32        564.34        81.79 o                         
   6   1  19          5.65        101.14       102.37 o                         
   7   1  19        609.33        672.90        97.32 o                         
  -8   2  19        826.06        839.47       121.96 o                         
  -7   2  19          0.11         40.57        82.26 o                         
  -6   2  19       1097.11       1223.24       103.09 o                         
  -5   2  19         87.58        181.52        69.48 o                         
  -4   2  19         16.07         59.17        90.93 o                         
  -3   2  19        109.72         35.13        53.42 o                         
  -2   2  19        261.15        288.39        70.17 o                         
  -1   2  19         89.09         86.19        34.94 o                         
   0   2  19         96.48        114.51        46.96 o                         
   1   2  19        203.97        105.48        43.04 o                         
   2   2  19         50.93         32.76        36.39 o                         
   3   2  19         12.73         38.13        51.24 o                         
   4   2  19        967.84       1073.17        95.59 o                         
   5   2  19          1.21         70.96        75.27 o                         
   6   2  19        848.89       1114.28       107.49 o                         
   7   2  19         10.17        186.12       143.09 o                         
  -8   3  19         37.74        169.29       101.78 o                         
  -7   3  19         58.92         81.22        97.32 o                         
  -6   3  19        346.60        328.27       137.52 o                         
  -5   3  19         29.57          5.06        93.10 o                         
  -4   3  19       1321.58       1351.87       104.91 o                         
  -3   3  19        234.94        283.58        61.38 o                         
  -2   3  19         75.44         48.65        42.27 o                         
  -1   3  19        937.24        901.50        67.62 o                         
   0   3  19       1638.51       1840.11        81.24 o                         
   1   3  19        747.75        755.96       115.67 o                         
   2   3  19        829.83        923.92        68.26 o                         
   3   3  19        215.52        213.09        72.47 o                         
   4   3  19        453.43        468.88        78.17 o                         
   5   3  19         55.82        -18.87        63.00 o                         
   6   3  19         45.17         39.99        64.37 o                         
   7   3  19         37.58        123.15        76.61 o                         
  -7   4  19         42.06         -9.56       110.45 o                         
  -6   4  19         89.74        104.29       102.40 o                         
  -5   4  19        402.70        485.35        97.36 o                         
  -4   4  19       1065.07       1121.96       126.24 o                         
  -3   4  19        132.43        154.24        83.69 o                         
  -2   4  19        616.88        592.20        96.85 o                         
  -1   4  19        281.81        252.91        50.21 o                         
   0   4  19         18.95         -6.15        41.89 o                         
   1   4  19         15.05         34.77        45.65 o                         
   2   4  19       2015.02       2033.75       135.59 o                         
   3   4  19        576.84        541.02        71.38 o                         
   4   4  19        201.68        233.41        63.36 o                         
   5   4  19         45.62        -39.54        57.94 o                         
   6   4  19        230.04        277.12        82.15 o                         
   7   4  19          6.48         98.82       133.89 o                         
  -7   5  19        142.98         89.18        93.74 o                         
  -6   5  19        102.79        -33.90       118.61 o                         
  -5   5  19        886.01        607.24       103.35 o                         
  -4   5  19        179.76        100.87        73.52 o                         
  -3   5  19        388.23        366.86        68.46 o                         
  -2   5  19         61.90          2.76        51.64 o                         
  -1   5  19        236.23        226.92        52.84 o                         
   0   5  19        801.36        980.60        80.75 o                         
   1   5  19        868.80        897.91        68.08 o                         
   2   5  19        472.94        390.52        80.16 o                         
   3   5  19       1283.29       1463.98       193.70 o                         
   4   5  19        286.96        452.51       109.90 o                         
   5   5  19        586.84        776.18        94.71 o                         
   6   5  19         17.11        233.20        78.19 o                         
   7   5  19        881.01       1336.82       494.02 o                         
  -7   6  19        221.88        277.76        93.38 o                         
  -6   6  19        133.05        155.57       101.66 o                         
  -5   6  19        836.77        776.24       162.26 o                         
  -4   6  19         92.87        102.43        66.01 o                         
  -3   6  19       1372.23       1294.53        98.46 o                         
  -2   6  19        241.74        278.60        65.00 o                         
  -1   6  19         53.66         41.55        50.78 o                         
   0   6  19        132.12        147.94        50.90 o                         
   1   6  19       1886.03       1725.62       110.65 o                         
   2   6  19         19.16         74.24        61.19 o                         
   3   6  19        161.24         81.42        60.90 o                         
   4   6  19         55.63        156.96        61.19 o                         
   5   6  19         77.79        255.35       142.46 o                         
   6   6  19        300.37        314.83       203.82 o                         
  -6   7  19         16.30          7.31        89.62 o                         
  -5   7  19        267.17        294.96        73.17 o                         
  -4   7  19        531.94        417.32        77.59 o                         
  -3   7  19         75.61        111.80        62.76 o                         
  -2   7  19        751.81        796.02        90.37 o                         
  -1   7  19        106.38         48.04        55.52 o                         
   0   7  19        233.57        119.14        66.72 o                         
   1   7  19        362.12        350.62        69.85 o                         
   2   7  19        608.37        667.39        84.97 o                         
   3   7  19         92.92        212.14        63.40 o                         
   4   7  19         12.70        227.11        68.85 o                         
   5   7  19        678.55        812.95        97.27 o                         
   6   7  19         14.55        302.84       164.17 o                         
  -5   8  19        238.56        364.95       106.52 o                         
  -4   8  19        146.89        229.72        70.85 o                         
  -3   8  19         33.80         -0.04        59.73 o                         
  -2   8  19          4.70         27.11        63.19 o                         
  -1   8  19         31.71         27.14        59.03 o                         
   0   8  19         56.22        -23.25        54.43 o                         
   1   8  19         55.85         73.95        62.32 o                         
   2   8  19        141.83        222.70        68.66 o                         
   3   8  19          0.04         67.66        67.52 o                         
   4   8  19        583.57        361.29       172.32 o                         
   5   8  19          3.24        344.19       145.04 o                         
  -4   9  19        147.21          4.59        87.42 o                         
  -3   9  19         15.11        -60.68        64.22 o                         
  -2   9  19        622.49        566.18       131.73 o                         
  -1   9  19         24.06        -66.36        66.36 o                         
   0   9  19        549.86        583.72        82.96 o                         
   1   9  19         18.07        -11.62       158.59 o                         
   2   9  19        264.49        280.39        69.86 o                         
   3   9  19         97.14        127.05       131.76 o                         
   4   9  19         34.05        130.32       138.67 o                         
  -3  10  19        167.07         49.27       108.65 o                         
  -2  10  19          1.42         68.22        74.32 o                         
  -1  10  19        674.93        815.21        94.60 o                         
   0  10  19         18.00        157.20        68.35 o                         
   1  10  19        199.94         33.17       100.24 o                         
   2  10  19         36.85         39.52        99.10 o                         
  -8   0  20         90.62        286.35        95.28 o                         
  -6   0  20        105.97        226.00        95.73 o                         
  -4   0  20        390.03        588.60       114.81 o                         
  -2   0  20       2876.78       2987.08       165.57 o                         
   0   0  20         65.25         49.41        71.00 o                         
   2   0  20       2042.20       1964.06       133.53 o                         
   4   0  20       2593.04       2596.80       176.93 o                         
   6   0  20          1.63        130.98        95.74 o                         
  -8   1  20        359.69        527.57       194.45 o                         
  -7   1  20          0.61        117.90        97.69 o                         
  -6   1  20       2496.36       2754.57       159.89 o                         
  -5   1  20         55.31        103.83        56.65 o                         
  -4   1  20        395.99        429.70        76.38 o                         
  -3   1  20       1461.21       1591.19       121.28 o                         
  -2   1  20       1942.26       1838.11       116.18 o                         
  -1   1  20       1495.01       1564.43       118.17 o                         
   0   1  20          5.41         -3.74        41.91 o                         
   1   1  20         57.51        114.29        54.62 o                         
   2   1  20          0.94         -6.03        54.75 o                         
   3   1  20        116.64         43.19        51.39 o                         
   4   1  20        228.57        147.50        65.34 o                         
   5   1  20        379.67        410.12        74.54 o                         
   6   1  20        544.54        703.76        92.68 o                         
   7   1  20          0.27         52.20       102.28 o                         
  -8   2  20          3.04        436.72       178.51 o                         
  -7   2  20        955.94       1066.71       129.37 o                         
  -6   2  20        229.38        272.81        76.59 o                         
  -5   2  20       1225.93       1186.12       103.87 o                         
  -4   2  20        160.43        107.73        55.41 o                         
  -3   2  20       1024.77       1095.46        92.43 o                         
  -2   2  20         64.83        107.01        65.50 o                         
  -1   2  20        112.54        117.17        39.97 o                         
   0   2  20        413.11        529.36        72.47 o                         
   1   2  20          0.58        -41.93        41.93 o                         
   2   2  20         43.65        115.99        70.29 o                         
   3   2  20         83.64         57.24        50.91 o                         
   4   2  20          0.59         59.94        54.99 o                         
   5   2  20        986.33       1222.24       104.22 o                         
   6   2  20         12.70         11.70        84.04 o                         
   7   2  20        758.92        944.44       108.94 o                         
  -7   3  20        110.51        374.56       157.79 o                         
  -6   3  20        101.81        -24.57        73.92 o                         
  -5   3  20        534.72        392.32        97.82 o                         
  -4   3  20          0.26         -6.53        51.78 o                         
  -3   3  20        211.82        239.11        62.47 o                         
  -2   3  20         86.33         27.42        42.67 o                         
  -1   3  20       3369.89       3330.89       103.76 o                         
   0   3  20         10.36         26.90        39.58 o                         
   1   3  20        468.52        442.65        92.71 o                         
   2   3  20        954.62        944.98        90.42 o                         
   3   3  20       1844.12       1883.64       203.81 o                         
   4   3  20        376.78        446.72        71.13 o                         
   5   3  20        296.63        321.17        75.61 o                         
   6   3  20        125.75        186.00        78.38 o                         
   7   3  20         51.97        170.11        96.16 o                         
  -6   4  20         46.69         42.46        89.17 o                         
  -5   4  20        481.17        498.00       104.15 o                         
  -4   4  20        398.96        239.98        99.02 o                         
  -3   4  20        965.82        990.55       113.40 o                         
  -2   4  20       1240.61       1310.18       119.63 o                         
  -1   4  20        263.74        275.90        52.12 o                         
   0   4  20       1339.13       1252.56        79.24 o                         
   1   4  20        704.32        685.88        68.40 o                         
   2   4  20        173.74         99.09        74.07 o                         
   3   4  20         77.91        129.33        76.87 o                         
   4   4  20       2348.07       2337.21       130.70 o                         
   5   4  20        224.51        274.63        85.81 o                         
   6   4  20        314.88        333.11       125.15 o                         
   7   4  20        303.83        570.96       385.64 o                         
  -7   5  20         14.48         -3.59        84.44 o                         
  -6   5  20        846.93        997.17       147.88 o                         
  -5   5  20          8.31        122.29        86.13 o                         
  -4   5  20       2660.40       2542.05       181.96 o                         
  -3   5  20         17.78         88.71        67.30 o                         
  -2   5  20        347.79        464.49        76.25 o                         
  -1   5  20        692.18        713.61        78.97 o                         
   0   5  20        132.68        164.81        50.66 o                         
   1   5  20        604.82        550.79        66.13 o                         
   2   5  20         26.43        -28.01        64.35 o                         
   3   5  20         82.28         88.64        69.70 o                         
   4   5  20        803.38       1117.65       155.18 o                         
   5   5  20          9.33         15.89        68.36 o                         
   6   5  20        266.70        360.77        96.80 o                         
  -6   6  20         33.34         43.08        89.42 o                         
  -5   6  20          8.10         12.91        71.76 o                         
  -4   6  20        262.67        304.85        73.54 o                         
  -3   6  20         30.34        110.10        58.88 o                         
  -2   6  20        403.86        369.40        78.80 o                         
  -1   6  20       1043.66        770.03        83.55 o                         
   0   6  20         81.46         79.72        56.33 o                         
   1   6  20        291.49        276.01        68.05 o                         
   2   6  20        847.27        919.03       116.74 o                         
   3   6  20        196.68        108.07        83.47 o                         
   4   6  20       1249.60       1632.01       402.36 o                         
   5   6  20         61.30        113.19        76.61 o                         
   6   6  20        256.75        145.41       129.80 o                         
  -6   7  20        444.71        365.78       104.02 o                         
  -5   7  20          2.79        126.56        97.86 o                         
  -4   7  20        561.32        651.85        86.70 o                         
  -3   7  20        752.00        752.29        90.85 o                         
  -2   7  20        626.83        590.40        88.46 o                         
  -1   7  20       1611.61       1547.58       103.28 o                         
   0   7  20         34.00        -52.12        52.12 o                         
   1   7  20        886.95       1072.31        98.90 o                         
   2   7  20         18.80         76.23        66.49 o                         
   3   7  20        311.58        312.51        73.52 o                         
   4   7  20        328.72        249.90       109.06 o                         
   5   7  20        238.59        192.26        85.50 o                         
  -5   8  20        429.14        341.56        86.89 o                         
  -4   8  20        185.24        304.26       115.72 o                         
  -3   8  20         44.38         50.78        61.53 o                         
  -2   8  20         58.80        -25.75        58.42 o                         
  -1   8  20        157.68        158.69        69.83 o                         
   0   8  20        659.32        634.71        86.52 o                         
   1   8  20        153.06         39.62        61.82 o                         
   2   8  20        872.50        748.55        91.45 o                         
   3   8  20          3.37         86.59        76.05 o                         
   4   8  20         28.49         54.10       106.34 o                         
  -4   9  20         97.79        265.49        98.27 o                         
  -3   9  20        203.94         25.89        69.69 o                         
  -2   9  20          0.34        -64.65        64.65 o                         
  -1   9  20        739.81        922.83       101.16 o                         
   0   9  20         13.68         40.15        74.03 o                         
   1   9  20        486.94        546.63        95.80 o                         
   2   9  20         41.02         60.40        70.44 o                         
   3   9  20        672.22        626.74       131.63 o                         
  -2  10  20        728.82        805.20       163.83 o                         
  -1  10  20         97.13        206.80        75.60 o                         
   0  10  20        942.96       1219.93       304.43 o                         
   2  10  20        500.98        529.97       121.47 o                         
  -7   0  21        769.12        958.01       159.31 o                         
  -5   0  21        198.33        116.58        87.98 o                         
  -3   0  21         30.35         66.34        80.67 o                         
  -1   0  21        498.44        526.42       104.80 o                         
   1   0  21         27.88        103.16        47.22 o                         
   3   0  21       1935.60       2015.67       152.72 o                         
   5   0  21       1451.25       1527.94       205.61 o                         
   7   0  21         11.69         79.66       124.32 o                         
  -7   1  21        648.08        506.85       104.49 o                         
  -6   1  21        217.84        290.45        73.60 o                         
  -5   1  21       1488.54       1562.82       109.78 o                         
  -4   1  21          0.10         -4.62        57.70 o                         
  -3   1  21       2275.40       2400.45       115.39 o                         
  -2   1  21          1.90        -22.55        51.29 o                         
  -1   1  21         39.55         92.26        62.66 o                         
   0   1  21         49.36        116.68        88.58 o                         
   1   1  21          1.19        133.94        71.32 o                         
   2   1  21        499.50        544.92        69.66 o                         
   3   1  21         97.60        105.77        56.46 o                         
   4   1  21         37.04         40.72        68.92 o                         
   5   1  21         86.59         97.52        62.04 o                         
   6   1  21        234.36        235.32        79.14 o                         
   7   1  21        137.08        515.98       137.23 o                         
  -7   2  21         18.39         62.16       154.61 o                         
  -6   2  21        805.88        764.30       297.70 o                         
  -5   2  21          3.54        -52.46        52.46 o                         
  -4   2  21        758.60        882.60       102.81 o                         
  -3   2  21       1158.67       1202.06        97.10 o                         
  -2   2  21       1089.10       1150.10       114.34 o                         
  -1   2  21        421.97        521.69        69.69 o                         
   0   2  21        215.06        226.79        56.05 o                         
   1   2  21       1246.08       1250.67       111.87 o                         
   2   2  21         56.93         35.00        71.32 o                         
   3   2  21         70.83        179.91       126.93 o                         
   4   2  21        134.76         89.75        62.32 o                         
   5   2  21         52.88        162.53        74.77 o                         
   6   2  21       1171.73       1373.81       160.81 o                         
   7   2  21        291.07        459.03        90.47 o                         
  -7   3  21         24.94        -13.88       251.83 o                         
  -6   3  21        255.50         95.63        83.70 o                         
  -5   3  21         20.27         44.97       102.10 o                         
  -4   3  21         94.31        113.22        60.60 o                         
  -3   3  21          2.92         75.15        67.62 o                         
  -2   3  21        342.10        315.84        64.33 o                         
  -1   3  21        624.15        721.22        84.38 o                         
   0   3  21        799.41        850.76        69.01 o                         
   1   3  21          0.77         16.54        60.43 o                         
   2   3  21        334.29        266.50        77.12 o                         
   3   3  21          7.24        -21.57        66.80 o                         
   4   3  21        525.57        582.60        80.77 o                         
   5   3  21         18.13          0.00        60.97 o                         
   6   3  21        128.35        240.44        80.00 o                         
  -7   4  21          2.11        125.53        87.46 o                         
  -6   4  21        533.92        513.28       113.98 o                         
  -5   4  21          1.10          3.16        78.80 o                         
  -4   4  21       1217.64       1207.48       128.69 o                         
  -3   4  21          7.19         33.02        70.97 o                         
  -2   4  21       1729.06       1654.86       101.87 o                         
  -1   4  21        109.26        122.63        49.28 o                         
   0   4  21         15.71         62.59        58.38 o                         
   1   4  21        264.37        265.04        55.89 o                         
   2   4  21        548.79        493.41        91.53 o                         
   3   4  21         41.06         48.06        73.82 o                         
   4   4  21       1732.52       1596.94       120.32 o                         
   5   4  21        632.34        543.32        94.30 o                         
   6   4  21        151.19        256.74       106.35 o                         
  -6   5  21          9.83        -18.11        92.57 o                         
  -5   5  21       1208.39       1181.27       132.16 o                         
  -4   5  21          4.81         11.18        72.48 o                         
  -3   5  21       1188.06       1142.35       121.41 o                         
  -2   5  21         69.34        112.68        57.51 o                         
  -1   5  21        395.02        466.08        69.40 o                         
   0   5  21         20.93         14.32        62.81 o                         
   1   5  21        141.66         88.33        72.64 o                         
   2   5  21         27.18        -67.53        67.53 o                         
   3   5  21          0.68          8.03        79.28 o                         
   4   5  21        204.40        364.84        86.82 o                         
   5   5  21        798.42        993.25       270.93 o                         
   6   5  21        215.53        380.22       274.15 o                         
  -6   6  21         38.50        -33.27        87.57 o                         
  -5   6  21         16.12        111.79        84.55 o                         
  -4   6  21        137.99        140.81        80.35 o                         
  -3   6  21        177.52         83.98        67.18 o                         
  -2   6  21         42.82         55.66        59.54 o                         
  -1   6  21        119.20         57.23        57.49 o                         
   0   6  21          2.28         -1.11        53.67 o                         
   1   6  21         83.73          6.94        56.90 o                         
   2   6  21        206.37        264.58        62.86 o                         
   3   6  21       1132.92       1307.51       127.88 o                         
   4   6  21         75.26        338.46        95.67 o                         
   5   6  21        531.86        331.72        91.26 o                         
  -5   7  21        760.84       1001.89       138.33 o                         
  -4   7  21        183.79        267.46        79.12 o                         
  -3   7  21        342.28        283.98        74.27 o                         
  -2   7  21        309.53        329.77        75.83 o                         
  -1   7  21        597.27        613.62        79.79 o                         
   0   7  21        234.79         90.54        64.79 o                         
   1   7  21        361.10        342.18        72.97 o                         
   2   7  21        138.59        308.97        71.78 o                         
   3   7  21        624.62        614.31       131.99 o                         
   4   7  21        276.12        162.58       137.07 o                         
   5   7  21        362.39       1061.62       611.17 o                         
  -4   8  21        680.86        852.63       167.92 o                         
  -3   8  21         56.51         96.39        60.33 o                         
  -2   8  21        365.52        328.93        89.67 o                         
  -1   8  21        113.98        -39.34       121.22 o                         
   0   8  21        265.45        337.90       157.79 o                         
   1   8  21        151.69         89.97        78.28 o                         
   2   8  21        129.30        171.56        67.53 o                         
   3   8  21         49.35         40.20        99.62 o                         
   4   8  21         43.49        -95.97        99.10 o                         
  -3   9  21        169.75        160.05        73.50 o                         
  -2   9  21         52.20        125.00        66.65 o                         
  -1   9  21          3.43         29.42        68.10 o                         
   0   9  21        430.84        549.92       100.80 o                         
   1   9  21         15.64         59.62        75.42 o                         
   2   9  21          7.50        100.99        73.85 o                         
   3   9  21         33.02        -22.57        95.97 o                         
   0  10  21         90.36          4.59       102.79 o                         
  -6   0  22       1028.24       1106.93       223.94 o                         
  -4   0  22        649.32        764.61       137.15 o                         
  -2   0  22        878.93        799.44       122.71 o                         
   0   0  22        212.42        269.73        96.44 o                         
   2   0  22       1821.66       1824.11       143.76 o                         
   4   0  22        387.16        336.29       102.52 o                         
   6   0  22       1143.27        999.20       253.43 o                         
  -7   1  22        496.78        560.28       216.16 o                         
  -6   1  22        641.75        623.76        88.38 o                         
  -5   1  22        202.35        234.70        78.68 o                         
  -4   1  22       1856.69       1982.50       116.61 o                         
  -3   1  22        450.74        665.42        87.81 o                         
  -2   1  22       1277.27       1409.11       100.53 o                         
  -1   1  22        182.83        203.06        58.71 o                         
   0   1  22        517.61        526.38        83.95 o                         
   1   1  22          9.36         -0.60        76.03 o                         
   2   1  22         68.44         16.92        69.71 o                         
   3   1  22        851.34        888.04        88.07 o                         
   4   1  22        565.25        611.19        87.62 o                         
   5   1  22         78.79         33.36        72.47 o                         
   6   1  22          0.14         44.01        79.17 o                         
  -7   2  22         21.15        194.39       119.10 o                         
  -6   2  22         15.38          0.48        75.60 o                         
  -5   2  22        519.27        497.88        80.49 o                         
  -4   2  22         43.49         87.05        58.88 o                         
  -3   2  22       3584.32       3842.69       139.82 o                         
  -2   2  22          3.47         32.33        52.60 o                         
  -1   2  22       1705.97       1811.95       102.65 o                         
   0   2  22          6.40        168.37        64.86 o                         
   1   2  22       1550.64       1724.98       118.52 o                         
   2   2  22        477.33        634.94        93.00 o                         
   3   2  22         12.17         32.21        53.80 o                         
   4   2  22        141.55         87.30        63.50 o                         
   5   2  22        166.73        183.55        70.53 o                         
   6   2  22          4.65         72.59        60.68 o                         
  -7   3  22         38.35        297.96       104.84 o                         
  -6   3  22         23.68        -22.78        78.74 o                         
  -5   3  22        407.88        494.87       107.85 o                         
  -4   3  22        482.43        333.40        95.98 o                         
  -3   3  22         23.42         12.41        61.53 o                         
  -2   3  22         42.73         59.65        66.03 o                         
  -1   3  22         46.45         27.30        50.08 o                         
   0   3  22        202.58        175.75        56.15 o                         
   1   3  22        671.08        723.04        94.36 o                         
   2   3  22         49.51        -67.26        67.26 o                         
   3   3  22        126.01        153.46        83.13 o                         
   4   3  22          1.23        -19.33        53.33 o                         
   5   3  22        607.96        673.79       110.15 o                         
   6   3  22         13.46        -21.70       100.16 o                         
  -6   4  22        143.87        261.73       110.02 o                         
  -5   4  22        559.57        447.37       109.66 o                         
  -4   4  22         38.08        -75.40        75.40 o                         
  -3   4  22        217.31        205.98        83.72 o                         
  -2   4  22        148.19        128.22        75.18 o                         
  -1   4  22       1794.01       1975.37       120.30 o                         
   0   4  22        979.11       1109.38        81.75 o                         
   1   4  22        681.31        908.83       105.28 o                         
   2   4  22        587.53        612.72       124.91 o                         
   3   4  22         16.46          5.13        69.96 o                         
   4   4  22          9.73         26.73        64.49 o                         
   5   4  22          9.03        101.05        86.73 o                         
   6   4  22        564.27        706.19       121.82 o                         
  -6   5  22        238.42        267.88       106.72 o                         
  -5   5  22          1.36        -16.36        85.63 o                         
  -4   5  22       1169.67       1373.39       187.55 o                         
  -3   5  22         77.01         87.95        74.83 o                         
  -2   5  22       1111.07       1255.01       122.23 o                         
  -1   5  22        273.52        301.96        67.63 o                         
   0   5  22       1938.91       1944.55        99.79 o                         
   1   5  22        123.02         96.80        61.48 o                         
   2   5  22          4.49        -63.69        63.69 o                         
   3   5  22          5.18         59.03        69.55 o                         
   4   5  22          1.04         85.18        76.54 o                         
   5   5  22          0.38        108.77        95.93 o                         
  -5   6  22          5.97        121.91        91.48 o                         
  -4   6  22        174.05        209.80        84.51 o                         
  -3   6  22          7.15         51.70        74.67 o                         
  -2   6  22         11.32        -55.90        55.90 o                         
  -1   6  22        198.22        249.82        67.67 o                         
   0   6  22         38.56         80.65        59.29 o                         
   1   6  22         17.97         45.64        61.72 o                         
   2   6  22         28.42         24.27        74.89 o                         
   3   6  22        306.37        409.45        88.33 o                         
   4   6  22       1159.91       1472.57       146.28 o                         
  -5   7  22        409.51        400.00       109.71 o                         
  -4   7  22        640.83        926.36       133.22 o                         
  -3   7  22          7.51         48.06        62.83 o                         
  -2   7  22         11.46        111.83        64.10 o                         
  -1   7  22        189.51        194.27        77.85 o                         
   0   7  22        690.19        663.56        97.98 o                         
   1   7  22        844.48       1044.46       135.71 o                         
   2   7  22          0.90         56.13       174.53 o                         
   3   7  22        381.77        512.10        95.58 o                         
   4   7  22         61.44        145.20       109.29 o                         
  -4   8  22          2.19         22.56        82.08 o                         
  -3   8  22        560.55        518.20        86.44 o                         
  -2   8  22        310.26        471.62        82.25 o                         
  -1   8  22        470.06        231.17       100.32 o                         
   0   8  22         80.30        106.92        78.17 o                         
   1   8  22        312.42        162.32        68.65 o                         
   2   8  22        735.60        985.23       147.53 o                         
   3   8  22        339.52        154.47        82.35 o                         
  -2   9  22        540.88        567.93        89.15 o                         
  -1   9  22          1.49         26.49        83.16 o                         
   0   9  22          0.84         45.70        75.32 o                         
   1   9  22        218.97        176.57        86.74 o                         
   2   9  22        320.40        256.29        94.20 o                         
  -7   0  23       2081.99       2301.40       293.27 o                         
  -5   0  23       1210.50       1395.17       291.68 o                         
  -3   0  23       1502.26       1562.12       157.01 o                         
  -1   0  23        381.32        496.56       155.40 o                         
   1   0  23         48.90        -63.75       111.57 o                         
   5   0  23        166.88        195.89       103.43 o                         
  -7   1  23          1.18        -17.64        80.62 o                         
  -6   1  23        640.13        745.06        95.91 o                         
  -5   1  23         81.41        138.99        66.32 o                         
  -4   1  23         33.40        102.20        68.15 o                         
  -3   1  23        657.09        816.81        93.90 o                         
  -2   1  23         66.79        188.50        65.19 o                         
  -1   1  23          7.52        136.36        60.91 o                         
   0   1  23        865.01       1041.18       114.29 o                         
   1   1  23       1246.71       1617.80       167.92 o                         
   2   1  23         39.75        -97.48        97.48 o                         
   3   1  23        198.20        277.46        80.89 o                         
   4   1  23        312.42        296.93        76.54 o                         
   5   1  23        133.84         89.23        71.37 o                         
   6   1  23          2.92        123.46        82.86 o                         
  -6   2  23          0.20         61.52       117.55 o                         
  -5   2  23        104.43        207.86        69.78 o                         
  -4   2  23        925.67       1078.63       105.92 o                         
  -3   2  23       1176.42       1370.90       106.86 o                         
  -2   2  23        245.08        431.49        71.95 o                         
  -1   2  23        143.16        112.33        58.52 o                         
   0   2  23       1388.10       1442.61       117.75 o                         
   1   2  23         24.05        201.39       104.65 o                         
   2   2  23        289.11        342.26       117.45 o                         
   3   2  23        133.19         99.00        77.53 o                         
   4   2  23         83.58         50.23        59.45 o                         
   5   2  23        374.60        254.55        90.97 o                         
   6   2  23         96.95        309.26       101.86 o                         
  -6   3  23        369.04        390.66       100.00 o                         
  -5   3  23         42.89        -20.42        75.71 o                         
  -4   3  23       2092.12       2241.57       153.22 o                         
  -3   3  23        306.28        215.66        87.84 o                         
  -2   3  23        693.90        603.10       175.26 o                         
  -1   3  23         15.14         44.27        52.72 o                         
   0   3  23         14.88        -45.95        62.42 o                         
   1   3  23          0.22          9.88        86.43 o                         
   2   3  23          4.20        -44.04        64.48 o                         
   3   3  23         84.73         28.93        75.40 o                         
   4   3  23          6.39          9.78        60.93 o                         
   5   3  23        210.16         96.91        70.88 o                         
   6   3  23       1193.07       1881.61       434.33 o                         
  -6   4  23         61.25         11.89        84.81 o                         
  -5   4  23        407.69        287.94        95.42 o                         
  -4   4  23        127.37         57.38        92.42 o                         
  -3   4  23         84.48         40.51       113.30 o                         
  -2   4  23       1453.53       1634.98       130.04 o                         
  -1   4  23        337.40        298.70        66.58 o                         
   0   4  23       1334.85       1541.72       100.50 o                         
   1   4  23        107.86        186.32        56.23 o                         
   2   4  23        334.93        350.21        90.68 o                         
   3   4  23         33.54        -51.50        71.71 o                         
   4   4  23         16.60        -71.76        71.76 o                         
   5   4  23        191.28        124.29        82.84 o                         
  -5   5  23        266.30        204.36        95.76 o                         
  -4   5  23          6.43         46.48       108.26 o                         
  -3   5  23        319.00        215.42        87.33 o                         
  -2   5  23         96.16         85.07        70.33 o                         
  -1   5  23       2110.68       2220.50       113.17 o                         
   0   5  23        478.41        540.62        70.72 o                         
   1   5  23        113.96         43.62        94.89 o                         
   2   5  23         52.13          8.07        99.61 o                         
   3   5  23        162.93        149.26       114.45 o                         
   4   5  23          9.47         77.45        83.20 o                         
   5   5  23        295.22        409.78        99.52 o                         
  -5   6  23       1393.51       1145.63       164.17 o                         
  -4   6  23        191.60        136.63        90.28 o                         
  -3   6  23        406.54        605.46       106.13 o                         
  -2   6  23         64.54         28.93        58.45 o                         
  -1   6  23        128.09        182.45        66.17 o                         
   0   6  23        117.88         61.25        56.64 o                         
   1   6  23         70.28         51.11        61.29 o                         
   2   6  23          3.00         28.38        72.61 o                         
   3   6  23          9.50        -46.92        74.60 o                         
   4   6  23        222.46        228.62       107.27 o                         
  -4   7  23        182.20         45.78        83.85 o                         
  -3   7  23        291.39        200.70        89.97 o                         
  -2   7  23          9.87         -5.77        59.40 o                         
  -1   7  23        103.44         74.72        67.46 o                         
   0   7  23         47.79         84.33        88.34 o                         
   1   7  23        740.48        946.69        97.26 o                         
   2   7  23          5.87        -70.64        70.64 o                         
   3   7  23          1.58          5.26        75.31 o                         
  -3   8  23          0.07        -16.62        86.50 o                         
  -2   8  23        146.93        294.36        72.91 o                         
  -1   8  23         57.65         89.33        68.35 o                         
   0   8  23        361.83        355.80        96.46 o                         
   1   8  23          0.86         41.61        64.41 o                         
   2   8  23        913.87       1272.36       164.46 o                         
   0   9  23          1.35         36.96        91.43 o                         
  -6   0  24        690.44       1101.21       256.61 o                         
  -4   0  24        167.71        210.59       101.21 o                         
  -2   0  24       4097.94       4485.14       258.21 o                         
   0   0  24         22.43         97.23       121.13 o                         
   2   0  24          1.74        -43.03       148.23 o                         
   4   0  24        209.76        166.12       100.41 o                         
   6   0  24        164.75        196.05       186.48 o                         
  -6   1  24          9.71         48.37       102.60 o                         
  -5   1  24        420.89        663.69        88.45 o                         
  -4   1  24          3.59         32.57        69.94 o                         
  -3   1  24        420.81        412.44        85.71 o                         
  -2   1  24       1990.26       2180.27       118.26 o                         
  -1   1  24        128.39        145.97        63.49 o                         
   0   1  24        767.62       1080.35       118.44 o                         
   1   1  24         32.05        245.46       141.85 o                         
   2   1  24        961.21        870.24       128.44 o                         
   3   1  24          7.89        -45.78        69.88 o                         
   4   1  24        383.36        313.79        90.64 o                         
   5   1  24        130.11         42.16        65.53 o                         
  -6   2  24         23.96         35.62       257.41 o                         
  -5   2  24          7.97        -12.91        78.39 o                         
  -4   2  24        458.53        638.72        85.69 o                         
  -3   2  24        337.15        431.05        85.45 o                         
  -2   2  24          6.14         10.88        55.45 o                         
  -1   2  24       2916.22       3008.03       165.51 o                         
   0   2  24          1.06         29.64        65.04 o                         
   1   2  24        711.29        806.49       139.74 o                         
   2   2  24         23.13          1.78        69.01 o                         
   3   2  24       1624.02       1615.46       139.57 o                         
   4   2  24          5.27        -19.99        59.27 o                         
   5   2  24         68.40        -10.17       115.72 o                         
  -6   3  24         60.25        163.70        88.27 o                         
  -5   3  24        273.03        343.55        93.92 o                         
  -4   3  24        430.11        499.21       105.95 o                         
  -3   3  24       1316.31       1275.62       105.82 o                         
  -2   3  24         77.19         44.22        59.54 o                         
  -1   3  24        690.63        760.70        86.28 o                         
   0   3  24        137.47          0.74        96.75 o                         
   1   3  24         92.84        109.46        75.64 o                         
   2   3  24         28.72        -30.67        72.04 o                         
   3   3  24         11.76         48.67        78.28 o                         
   4   3  24          8.89        -32.87        78.00 o                         
   5   3  24          1.10        100.93        69.19 o                         
  -5   4  24        114.84         53.87        81.24 o                         
  -4   4  24        763.38        914.73       122.86 o                         
  -3   4  24        266.47        257.32        94.51 o                         
  -2   4  24        723.44        644.92        99.97 o                         
  -1   4  24       1432.22       1350.05       104.88 o                         
   0   4  24         60.48         26.65        57.32 o                         
   1   4  24        150.73        162.20        55.28 o                         
   2   4  24         25.13        -89.89       127.13 o                         
   3   4  24         64.92        166.95        95.14 o                         
   4   4  24        140.16         98.10       183.88 o                         
   5   4  24         51.39         91.69       132.04 o                         
  -5   5  24         23.49        186.30        94.74 o                         
  -4   5  24          4.18        -10.94        77.40 o                         
  -3   5  24          8.72        -27.76       111.36 o                         
  -2   5  24        615.95        749.51       139.96 o                         
  -1   5  24         33.69         -1.21        55.40 o                         
   0   5  24       1090.88       1268.19       101.34 o                         
   1   5  24        303.12        218.11        60.93 o                         
   2   5  24        206.11        137.39       100.76 o                         
   3   5  24          7.83        -83.56        83.56 o                         
   4   5  24        516.10        409.12       135.80 o                         
  -4   6  24        577.98        436.53       101.99 o                         
  -3   6  24        175.66        236.39        88.39 o                         
  -2   6  24        236.94        275.37       131.78 o                         
  -1   6  24        169.03        141.41        97.78 o                         
   0   6  24        145.56         97.36        73.36 o                         
   1   6  24        139.02        211.52        71.22 o                         
   2   6  24         60.02         52.71        74.67 o                         
   3   6  24          0.45        -37.61       121.70 o                         
   4   6  24         54.86        106.38       314.79 o                         
  -3   7  24        366.81        449.73       331.45 o                         
  -2   7  24         51.81         91.00        82.82 o                         
  -1   7  24         59.67         32.97        86.73 o                         
   0   7  24         45.94         34.99       113.10 o                         
   1   7  24         27.80         84.03        60.79 o                         
   2   7  24        491.44        414.46        99.92 o                         
   3   7  24         38.35        210.22       105.49 o                         
  -2   8  24          0.56        -17.35        59.39 o                         
  -1   8  24        129.73        176.43        81.29 o                         
   0   8  24          5.73         57.62        88.34 o                         
   1   8  24        637.82        804.92       147.32 o                         
  -5   0  25        782.93       1100.60       160.01 o                         
  -3   0  25       2447.78       2838.62       274.94 o                         
  -1   0  25        180.18        211.48       157.00 o                         
   1   0  25        807.11        792.16       207.20 o                         
   3   0  25          1.43       -160.98       160.98 o                         
   5   0  25         22.17       -153.01       159.39 o                         
  -6   1  25         56.02        273.78        83.54 o                         
  -5   1  25        111.09        238.66        78.69 o                         
  -4   1  25         81.54        102.75        66.97 o                         
  -3   1  25        202.83        179.87        72.33 o                         
  -2   1  25        486.99        463.00        85.35 o                         
  -1   1  25         91.03        327.76        70.56 o                         
   0   1  25          1.96         80.01        69.26 o                         
   1   1  25          2.61          1.13        95.30 o                         
   2   1  25        720.38        680.42       144.96 o                         
   3   1  25        563.05        515.02        99.23 o                         
   4   1  25         16.87         32.69        73.52 o                         
   5   1  25        281.25        237.12        88.14 o                         
  -5   2  25         14.27          6.55        74.13 o                         
  -4   2  25         71.09         66.05        67.36 o                         
  -3   2  25        383.09        455.15        83.96 o                         
  -2   2  25         10.47        122.70        75.46 o                         
  -1   2  25          5.36        -28.67        59.58 o                         
   0   2  25         39.45         53.58        69.86 o                         
   1   2  25        502.57        590.13       125.63 o                         
   2   2  25        579.90        604.56       104.06 o                         
   3   2  25        106.55         92.70        86.55 o                         
   4   2  25         15.80         20.68       123.98 o                         
   5   2  25          3.11        -60.73        60.73 o                         
  -5   3  25         21.14         52.86       115.27 o                         
  -4   3  25       1105.51       1428.44       161.80 o                         
  -3   3  25          1.35         59.80        64.87 o                         
  -2   3  25       1804.97       2043.81       118.73 o                         
  -1   3  25         14.82         65.34        59.24 o                         
   0   3  25        982.51       1226.52       121.48 o                         
   1   3  25          6.35         -3.86        67.52 o                         
   2   3  25        416.93        340.37       122.68 o                         
   3   3  25        202.92         92.12        94.37 o                         
   4   3  25         14.12         22.32        85.49 o                         
   5   3  25         19.02       -243.07       243.07 o                         
  -5   4  25        131.14          6.50        82.24 o                         
  -4   4  25         62.89         24.95       100.44 o                         
  -3   4  25        423.49        598.73       130.56 o                         
  -2   4  25          8.14         18.14        77.64 o                         
  -1   4  25        536.48        726.63        87.03 o                         
   0   4  25        149.57         30.39        65.42 o                         
   1   4  25        159.38         70.91        96.39 o                         
   2   4  25          1.76         31.89       125.85 o                         
   3   4  25         16.87         36.04       112.85 o                         
   4   4  25        408.61        531.11       121.26 o                         
  -4   5  25        240.84        366.92       100.26 o                         
  -3   5  25         64.65         89.11        75.41 o                         
  -2   5  25        132.81        223.44        86.58 o                         
  -1   5  25        210.12        190.83        79.57 o                         
   0   5  25        256.97        320.05        79.66 o                         
   1   5  25        510.94        491.60        89.95 o                         
   2   5  25        335.70        274.44       107.44 o                         
   3   5  25        222.61        223.41       129.10 o                         
   4   5  25         15.51        115.46       200.03 o                         
  -4   6  25        150.26        275.71       129.90 o                         
  -3   6  25        299.28        471.48       129.73 o                         
  -2   6  25          8.10         47.17        76.97 o                         
  -1   6  25       1441.31       1465.52       117.78 o                         
   0   6  25        210.13        169.70        77.16 o                         
   1   6  25        503.00        439.54        93.02 o                         
   2   6  25        227.51        307.73        89.38 o                         
   3   6  25        106.60        134.49        84.54 o                         
  -2   7  25         44.40        155.33        93.37 o                         
  -1   7  25          0.18         32.91        87.89 o                         
   0   7  25        139.13        277.01        80.76 o                         
   1   7  25        489.44        465.75       102.31 o                         
   2   7  25        131.11        131.49       109.32 o                         
  -4   0  26         58.23        113.04        93.63 o                         
  -2   0  26        482.07        732.75       133.47 o                         
   0   0  26       3680.08       4376.30       328.34 o                         
   2   0  26        736.86        765.06       213.58 o                         
   4   0  26        868.91       1215.71       158.12 o                         
  -5   1  26         85.18        196.12        87.86 o                         
  -4   1  26        297.54        495.84        90.17 o                         
  -3   1  26        599.01        670.29        93.23 o                         
  -2   1  26          3.82         58.43        59.24 o                         
  -1   1  26        513.09        596.76       107.14 o                         
   0   1  26          5.80         26.48        82.79 o                         
   1   1  26        252.06        266.31       134.68 o                         
   2   1  26       1252.00       1441.79       204.02 o                         
   3   1  26        349.60        315.23       152.46 o                         
   4   1  26        118.44        149.65        96.21 o                         
  -5   2  26         77.92        -54.38        82.81 o                         
  -4   2  26         59.40        215.32        91.70 o                         
  -3   2  26        235.12        373.45        90.81 o                         
  -2   2  26        336.97        338.16        80.17 o                         
  -1   2  26        185.95        199.79        80.59 o                         
   0   2  26        345.57        441.20        96.79 o                         
   1   2  26        543.06        669.18       133.99 o                         
   2   2  26         62.22         45.50       107.27 o                         
   3   2  26        220.46        268.88        92.94 o                         
   4   2  26          7.02        -99.03       117.67 o                         
  -5   3  26          8.12       -107.59       107.59 o                         
  -4   3  26         12.99        218.61       125.48 o                         
  -3   3  26        538.20        804.36       154.54 o                         
  -2   3  26         74.77         76.65        88.04 o                         
  -1   3  26       1485.31       1529.66       110.51 o                         
   0   3  26          0.00         -4.01        87.73 o                         
   1   3  26       1885.56       2360.66       189.90 o                         
   2   3  26          5.11        -71.23        86.56 o                         
   3   3  26         63.53        -67.79        67.79 o                         
   4   3  26         19.38       -110.97       110.97 o                         
  -4   4  26         93.33        207.38       100.80 o                         
  -3   4  26          3.52         48.90        95.30 o                         
  -2   4  26        760.04        806.33       116.01 o                         
  -1   4  26         25.74        116.14        84.97 o                         
   0   4  26       1140.79       1348.85       149.38 o                         
   1   4  26        160.85        146.01        75.52 o                         
   2   4  26         10.35         28.14        78.30 o                         
   3   4  26         81.43       -105.92       105.92 o                         
  -4   5  26          3.05        -12.00        93.41 o                         
  -3   5  26        108.54        209.84       129.10 o                         
  -2   5  26        179.11        188.79        81.22 o                         
  -1   5  26        311.14        199.23       103.23 o                         
   0   5  26         94.44        122.60        84.79 o                         
   1   5  26         12.52          9.06        67.40 o                         
   2   5  26        112.20         39.45       147.24 o                         
   3   5  26         37.55        -20.72       137.07 o                         
  -3   6  26        110.23         46.99       101.77 o                         
  -2   6  26        449.65        646.31       130.13 o                         
  -1   6  26          5.96         90.69       118.74 o                         
   0   6  26        690.21        712.84       104.18 o                         
   1   6  26         51.03         23.87        68.01 o                         
   2   6  26        410.73        508.89       130.08 o                         
   0   7  26         77.08        218.36       151.42 o                         
  -3   0  27       1013.92       1215.65       205.61 o                         
  -1   0  27        474.88        965.26       354.56 o                         
   1   0  27       1038.66       1005.58       219.95 o                         
   3   0  27        711.23        720.43       243.86 o                         
  -4   1  27        231.37        230.02       121.41 o                         
  -3   1  27        719.37        753.16        96.86 o                         
  -2   1  27         31.75        193.70       109.15 o                         
  -1   1  27         76.55        136.62        63.76 o                         
   0   1  27        211.31        199.33       106.78 o                         
   1   1  27          1.98         47.90       183.30 o                         
   2   1  27         50.67         39.15       113.76 o                         
   3   1  27         75.47       -180.11       180.11 o                         
   4   1  27        518.76        498.91       123.02 o                         
  -4   2  27       1038.10       1299.76       115.81 o                         
  -3   2  27          1.99        107.80        67.49 o                         
  -2   2  27        481.25        486.09        81.39 o                         
  -1   2  27        185.02        162.51        68.44 o                         
   0   2  27         12.16         11.99        93.39 o                         
   1   2  27        424.13        302.76       117.95 o                         
   2   2  27          1.23        -53.66       109.53 o                         
   3   2  27         57.66        -58.60       111.34 o                         
   4   2  27         46.55       -176.92       176.92 o                         
  -4   3  27          1.00        128.81       114.36 o                         
  -3   3  27          0.37        -77.51        77.51 o                         
  -2   3  27        446.50        467.56        94.88 o                         
  -1   3  27         10.94        -63.07        63.07 o                         
   0   3  27       1420.89       1775.21       172.56 o                         
   1   3  27          7.26         43.07        94.97 o                         
   2   3  27        288.14        120.46       119.71 o                         
   3   3  27          3.83        -43.83       115.15 o                         
  -3   4  27          0.60        155.18        98.78 o                         
  -2   4  27        360.29        442.49       101.80 o                         
  -1   4  27        650.65        871.41       149.33 o                         
   0   4  27        300.25        419.30       198.44 o                         
   1   4  27        190.70        271.95       107.92 o                         
   2   4  27         16.43        -28.13        76.84 o                         
   3   4  27        119.17        -64.42       154.62 o                         
  -3   5  27         90.37        106.79       121.13 o                         
  -2   5  27        193.54        215.42        83.45 o                         
  -1   5  27        664.21        865.83       139.55 o                         
   0   5  27         64.83        176.62        94.35 o                         
   1   5  27          0.18       -180.11       180.11 o                         
   2   5  27         35.87        -56.41       121.65 o                         
  -1   6  27        491.64        700.71       218.28 o                         
   0   6  27          5.18         66.42        85.87 o                         
  -4   0  28         50.99        178.51       124.32 o                         
  -2   0  28          2.31        193.08       126.71 o                         
   0   0  28          4.17        -65.35       127.51 o                         
  -4   1  28        104.23         81.48        77.87 o                         
  -3   1  28         53.93        299.65       164.17 o                         
  -2   1  28        140.69        206.09        68.88 o                         
  -1   1  28         69.75        163.59        75.12 o                         
   0   1  28        351.66        573.90       142.41 o                         
   1   1  28        381.42        386.83       212.78 o                         
   2   1  28        339.45        418.32       141.06 o                         
   3   1  28        663.85        498.59       163.75 o                         
  -3   2  28        490.49        771.09       115.15 o                         
  -2   2  28        211.03        402.31       140.26 o                         
  -1   2  28        347.25        410.89       162.58 o                         
   0   2  28         73.14        114.55       105.30 o                         
   1   2  28        534.22        565.31       210.39 o                         
   2   2  28         69.16        203.43       242.27 o                         
   3   2  28         23.85       -154.26       259.80 o                         
  -3   3  28         13.05        112.06       206.41 o                         
  -2   3  28         76.59        183.85        78.68 o                         
  -1   3  28        205.64        337.52        93.40 o                         
   0   3  28        133.19         30.28       172.14 o                         
   1   3  28         73.90        194.45       162.58 o                         
   2   3  28         32.32         63.33       135.48 o                         
  -2   4  28        130.16        316.80       105.49 o                         
  -1   4  28        640.56        895.52       147.08 o                         
   0   4  28        450.33        508.86       114.04 o                         
   1   4  28         13.64        -84.47        95.11 o                         
  -1   5  28          5.24        211.99       132.29 o                         
   0   5  28        604.77       1496.49       250.24 o                         
   1   0  29        820.75       1317.97       234.30 o                         
  -3   1  29        148.82        390.50       178.51 o                         
  -2   1  29        263.91        332.19        73.89 o                         
  -1   1  29        361.27        523.81       191.36 o                         
   1   1  29       1067.77       1517.78       174.59 o                         
   2   1  29        388.99        494.91       133.38 o                         
  -2   2  29        582.93        843.70       118.29 o                         
  -1   2  29         37.18        213.48       114.76 o                         
   0   2  29        358.43        245.43       122.99 o                         
   1   2  29          1.72        -33.63       103.12 o                         
  -1   3  29          4.27         41.70       110.51 o                         
   0   3  29         55.26         20.74       115.56 o                         
   1   3  29          5.70         11.74        99.16 o                         
                                                                                
